# Supplementary material for: The crystal structures of four N-(4-halophen­yl)-4-oxo-4H-chromene-3-carboxamides
Source: Acta Crystallogr E Crystallogr Commun. 2015 Jan 1;71(Pt 1):88–93. doi: 10.1107/S2056989014027054 (PMC4331845; doi:10.1107/S2056989014027054)
Supplement: Supplementary file 1 [file e-71-00088-sup1.cif]

##############################################################################
#                                                                            #
# This CIF contains the data in a paper accepted for publication in          #
# Acta Crystallographica Section E. It conforms to the requirements of       #
# Notes for Authors for Acta Crystallographica Section E, and has been       #
# peer reviewed under the auspices of the IUCr Commission on Journals.       #
#                                                                            #
# Full details of the Crystallographic Information File format               #
# are given in the paper "The Crystallographic Information File (CIF):       #
# a New Standard Archive File for Crystallography" by S. R. Hall, F. H.      #
# Allen and I. D. Brown [Acta Cryst. (1991), A47, 655-685].                  #
#                                                                            #
# The current version of the core CIF dictionary is obtainable from          #
# ftp://ftp.iucr.org/pub/cif_core.dic.                                       #
#                                                                            #
# Software is freely available for graphical display of the structure(s)     #
# in this CIF. For information consult the CIF software page                 #
# http://www.iucr.org/resources/cif/software.                                #
#                                                                            #
# This file may be used for bona fide research purposes within the           #
# scientific community so long as proper attribution is given to the journal # 
# article from which it was obtained.                                        #
#                                                                            #
##############################################################################
data_1
_database_code_depnum_ccdc_archive 'CCDC 1038508'
_audit_creation_method     SHELXL-2013
_chemical_name_systematic
;
<i>N</i>-(4-Fluorophenyl)-4-oxo-4<i>H</i>-chromene-3-carboxamide
;
_chemical_name_common     ?
_chemical_formula_moiety     'C16 H10 F N O3'
_chemical_formula_sum     'C16 H10 F N O3'
_chemical_formula_iupac     'C16 H10 F N O3'
_chemical_formula_weight     283.25
_chemical_melting_point     ?
_shelx_space_group_comment
;
The symmetry employed for this shelxl refinement is uniquely defined
by the following loop, which should always be used as a source of
symmetry information in preference to the above space-group names.
They are only intended as comments.
;
_space_group_crystal_system     triclinic
_space_group_name_H-M_alt     'P -1'
_space_group_name_Hall     '-P 1'
loop_
    _space_group_symop_operation_xyz
    'x, y, z'
    '-x, -y, -z'
_cell_length_a     6.6213(5)
_cell_length_b     7.0517(5)
_cell_length_c     14.0864(10)
_cell_angle_alpha     101.957(7)
_cell_angle_beta     90.047(6)
_cell_angle_gamma     106.657(7)
_cell_volume     615.17(8)
_cell_formula_units_Z     2
_cell_measurement_reflns_used     7765
_cell_measurement_theta_min     3.0
_cell_measurement_theta_max     27.5
_cell_measurement_temperature     100(2)
_exptl_crystal_description     'plate'
_exptl_crystal_colour     'colourless'
_exptl_crystal_size_max     0.460
_exptl_crystal_size_mid     0.320
_exptl_crystal_size_min     0.020
_exptl_crystal_density_diffrn     1.529
_exptl_crystal_density_meas     ?
_exptl_crystal_density_method     ?
_exptl_crystal_F_000     292
_exptl_absorpt_coefficient_mu     0.117
_exptl_absorpt_correction_type     multi-scan
_exptl_absorpt_process_details
;
(<i>CrystalClear-SM Expert</i>; Rigaku, 2012)
;
_shelx_estimated_absorpt_T_min     0.949
_shelx_estimated_absorpt_T_max     0.998
_exptl_absorpt_correction_T_min     0.949
_exptl_absorpt_correction_T_max     0.998
_exptl_special_details     ?
_diffrn_ambient_temperature     100(2)
_diffrn_radiation_type     MoK\a
_diffrn_radiation_wavelength     0.71075
_diffrn_radiation_monochromator     'Graphite Monochromator'
_diffrn_measurement_device_type
;
Rigaku Saturn724+ (2x2 bin mode)
;
_diffrn_measurement_device
;
AFC12 (Right): Kappa 3 circle
;
_diffrn_measurement_method     'profile data from \w-scans'
_diffrn_detector_area_resol_mean     28.5714
_diffrn_reflns_number     8176
_diffrn_reflns_av_R_equivalents     0.0556
_diffrn_reflns_theta_min     2.962
_diffrn_reflns_theta_max     27.470
_diffrn_reflns_theta_full     25.000
_diffrn_measured_fraction_theta_max     0.988
_diffrn_measured_fraction_theta_full     0.996
_diffrn_reflns_limit_h_min     -8
_diffrn_reflns_limit_h_max     8
_diffrn_reflns_limit_k_min     -8
_diffrn_reflns_limit_k_max     9
_diffrn_reflns_limit_l_min     -18
_diffrn_reflns_limit_l_max     18
_refine_special_details     ?
_reflns_number_total     2789
_reflns_number_gt     2393
_reflns_threshold_expression     I>2\s(I)
_refine_ls_structure_factor_coef     Fsqd
_refine_ls_matrix_type     full
_refine_ls_R_factor_all     0.0494
_refine_ls_R_factor_gt     0.0442
_refine_ls_wR_factor_gt     0.1291
_refine_ls_wR_factor_ref     0.1348
_refine_ls_goodness_of_fit_ref     1.063
_refine_ls_restrained_S_all     1.063
_refine_ls_number_reflns     2789
_refine_ls_number_parameters     194
_refine_ls_number_restraints     0
_refine_ls_hydrogen_treatment     mixed
_refine_ls_weighting_scheme     calc
_refine_ls_weighting_details
              'w=1/[\s^2^(Fo^2^)+(0.0807P)^2^+0.0803P] where P=(Fo^2^+2Fc^2^)/3'
_atom_sites_solution_hydrogens     mixed
_atom_sites_solution_primary     ?
_atom_sites_solution_secondary     ?
_refine_ls_shift/su_max     0.000
_refine_ls_shift/su_mean     0.000
_refine_diff_density_max     0.406
_refine_diff_density_min     -0.266
_refine_ls_extinction_method     none
_refine_ls_extinction_coef     .
loop_
    _atom_type_symbol
    _atom_type_description
    _atom_type_scat_dispersion_real
    _atom_type_scat_dispersion_imag
    _atom_type_scat_source
    'C' 'C' 0.0033 0.0016
                         'International Tables Vol C Tables 4.2.6.8 and 6.1.1.4'
    'H' 'H' 0.0000 0.0000
                         'International Tables Vol C Tables 4.2.6.8 and 6.1.1.4'
    'F' 'F' 0.0171 0.0103
                         'International Tables Vol C Tables 4.2.6.8 and 6.1.1.4'
    'N' 'N' 0.0061 0.0033
                         'International Tables Vol C Tables 4.2.6.8 and 6.1.1.4'
    'O' 'O' 0.0106 0.0060
                         'International Tables Vol C Tables 4.2.6.8 and 6.1.1.4'
_computing_data_collection
;
<i>CrystalClear-SM Expert</i> (Rigaku, 2012)
;
_computing_cell_refinement
;
<i>CrystalClear-SM Expert</i> (Rigaku, 2012)
;
_computing_data_reduction
;
<i>CrystalClear-SM Expert</i> (Rigaku, 2012)
;
_computing_structure_solution
;
SHELXS97 (Sheldrick, 2008),
PLATON (Spek, 2009) and
Flipper 25 (Oszl\'anyi & S\"ut\>o, 2004)
;
_computing_structure_refinement
;
OSCAIL (McArdle <i>et al.</i>,  2004),
ShelXle (H\"ubschle <i>et al.</i>,  2011) and
SHELXL2014 (Sheldrick, 2008)
;
_computing_molecular_graphics
;
Mercury (Macrae <i>et al.</i>,  2006)
;
_computing_publication_material
;
OSCAIL (McArdle <i>et al.</i>,  2004), SHELXL2014 (Sheldrick,
2008) and
PLATON (Spek, 2009)
;
loop_
    _atom_site_type_symbol
    _atom_site_label
    _atom_site_fract_x
    _atom_site_fract_y
    _atom_site_fract_z
    _atom_site_U_iso_or_equiv
    _atom_site_adp_type
    _atom_site_calc_flag
    _atom_site_occupancy
    _atom_site_disorder_assembly
    _atom_site_disorder_group
    F F314 0.11483(12) 0.26388(12) 0.11344(5) 0.0304(2) Uani d 1 . .
    O O1 0.94909(13) 1.09267(13) 0.74817(6) 0.0234(2) Uani d 1 . .
    O O3 0.81282(13) 0.75748(13) 0.47173(6) 0.0253(2) Uani d 1 . .
    O O4 0.32603(13) 0.88444(13) 0.64744(6) 0.0246(2) Uani d 1 . .
    N N3 0.45748(16) 0.72194(15) 0.47646(7) 0.0209(2) Uani d 1 . .
    H H3 0.367(3) 0.754(2) 0.5197(12) 0.041(4) Uiso d 1 . .
    C C2 0.88961(19) 0.98534(18) 0.65678(8) 0.0217(3) Uani d 1 . .
    H H2 0.9978 0.9610 0.6161 0.026 Uiso calc 1 . .
    C C3 0.68710(18) 0.90890(17) 0.61796(8) 0.0202(3) Uani d 1 . .
    C C4 0.51484(18) 0.94372(17) 0.67726(8) 0.0204(3) Uani d 1 . .
    C C4A 0.58107(18) 1.05466(18) 0.77820(8) 0.0209(3) Uani d 1 . .
    C C5 0.43206(19) 1.09101(18) 0.84541(9) 0.0240(3) Uani d 1 . .
    H H5 0.2858 1.0448 0.8256 0.029 Uiso calc 1 . .
    C C6 0.4975(2) 1.19373(19) 0.94021(9) 0.0274(3) Uani d 1 . .
    H H6 0.3964 1.2184 0.9852 0.033 Uiso calc 1 . .
    C C7 0.7134(2) 1.26148(19) 0.96985(9) 0.0275(3) Uani d 1 . .
    H H7 0.7575 1.3313 1.0351 0.033 Uiso calc 1 . .
    C C8 0.8630(2) 1.22769(19) 0.90507(9) 0.0256(3) Uani d 1 . .
    H H8 1.0091 1.2737 0.9250 0.031 Uiso calc 1 . .
    C C8A 0.79373(19) 1.12433(18) 0.80975(8) 0.0215(3) Uani d 1 . .
    C C311 0.38044(18) 0.60437(17) 0.38276(8) 0.0206(3) Uani d 1 . .
    C C312 0.51109(19) 0.55259(18) 0.30996(8) 0.0224(3) Uani d 1 . .
    H H312 0.6601 0.5953 0.3223 0.027 Uiso calc 1 . .
    C C313 0.41972(19) 0.43732(18) 0.21894(8) 0.0243(3) Uani d 1 . .
    H H313 0.5061 0.4006 0.1688 0.029 Uiso calc 1 . .
    C C314 0.2034(2) 0.37765(18) 0.20270(8) 0.0240(3) Uani d 1 . .
    C C315 0.07065(19) 0.42664(18) 0.27332(9) 0.0237(3) Uani d 1 . .
    H H315 -0.0782 0.3830 0.2602 0.028 Uiso calc 1 . .
    C C316 0.16053(19) 0.54118(18) 0.36382(8) 0.0223(3) Uani d 1 . .
    H H316 0.0724 0.5770 0.4133 0.027 Uiso calc 1 . .
    C C31 0.66033(18) 0.78951(17) 0.51512(8) 0.0205(3) Uani d 1 . .
loop_
    _atom_site_aniso_label
    _atom_site_aniso_U_11
    _atom_site_aniso_U_22
    _atom_site_aniso_U_33
    _atom_site_aniso_U_12
    _atom_site_aniso_U_13
    _atom_site_aniso_U_23
    F314 0.0282(4) 0.0355(4) 0.0231(4) 0.0070(3) -0.0036(3) 0.0000(3)
    O1 0.0145(4) 0.0289(5) 0.0249(4) 0.0044(3) 0.0012(3) 0.0043(3)
    O3 0.0164(4) 0.0321(5) 0.0268(4) 0.0067(3) 0.0048(3) 0.0058(4)
    O4 0.0135(4) 0.0326(5) 0.0258(4) 0.0056(3) 0.0014(3) 0.0037(3)
    N3 0.0149(5) 0.0252(5) 0.0215(5) 0.0048(4) 0.0027(4) 0.0041(4)
    C2 0.0180(6) 0.0239(6) 0.0230(5) 0.0055(5) 0.0031(4) 0.0058(4)
    C3 0.0155(6) 0.0222(6) 0.0236(6) 0.0048(4) 0.0030(4) 0.0076(4)
    C4 0.0161(6) 0.0217(6) 0.0241(6) 0.0048(4) 0.0027(4) 0.0072(4)
    C4A 0.0181(6) 0.0225(6) 0.0223(6) 0.0051(5) 0.0016(4) 0.0069(4)
    C5 0.0178(6) 0.0285(6) 0.0259(6) 0.0061(5) 0.0022(4) 0.0071(5)
    C6 0.0247(6) 0.0333(7) 0.0242(6) 0.0086(5) 0.0051(5) 0.0064(5)
    C7 0.0274(7) 0.0307(7) 0.0221(6) 0.0062(5) -0.0004(5) 0.0038(5)
    C8 0.0196(6) 0.0284(6) 0.0266(6) 0.0040(5) -0.0021(5) 0.0056(5)
    C8A 0.0178(6) 0.0232(6) 0.0242(6) 0.0058(5) 0.0034(4) 0.0072(5)
    C311 0.0190(6) 0.0205(6) 0.0222(5) 0.0045(4) 0.0019(4) 0.0065(4)
    C312 0.0171(6) 0.0256(6) 0.0242(6) 0.0052(5) 0.0027(4) 0.0063(5)
    C313 0.0227(6) 0.0273(6) 0.0237(6) 0.0082(5) 0.0050(5) 0.0062(5)
    C314 0.0252(6) 0.0243(6) 0.0211(6) 0.0055(5) -0.0019(5) 0.0047(4)
    C315 0.0176(6) 0.0259(6) 0.0270(6) 0.0046(5) -0.0005(4) 0.0073(5)
    C316 0.0177(6) 0.0252(6) 0.0255(6) 0.0066(5) 0.0043(4) 0.0080(5)
    C31 0.0168(6) 0.0214(6) 0.0241(6) 0.0047(4) 0.0038(4) 0.0078(4)
_geom_special_details
;
All e.s.d.'s (except the e.s.d. in the dihedral angle between two l.s. planes)
are estimated using the full covariance matrix. The cell e.s.d.'s are taken
into account individually in the estimation of e.s.d.'s in distances, angles
and torsion angles; correlations between e.s.d.'s in cell parameters are only
used when they are defined by crystal symmetry. An approximate (isotropic)
treatment of cell e.s.d.'s is used for estimating e.s.d.'s involving l.s.
planes.
;
loop_
    _geom_bond_atom_site_label_1
    _geom_bond_atom_site_label_2
    _geom_bond_site_symmetry_2
    _geom_bond_distance
    _geom_bond_publ_flag
    F314 C314 . 1.3708(13) ?
    O1 C2 . 1.3453(14) ?
    O1 C8A . 1.3833(14) ?
    O3 C31 . 1.2323(14) ?
    O4 C4 . 1.2413(15) ?
    N3 C31 . 1.3609(15) ?
    N3 C311 . 1.4116(15) ?
    N3 H3 . 0.896(17) ?
    C2 C3 . 1.3601(16) ?
    C2 H2 . 0.9500 ?
    C3 C4 . 1.4616(15) ?
    C3 C31 . 1.4992(16) ?
    C4 C4A . 1.4722(16) ?
    C4A C8A . 1.3905(17) ?
    C4A C5 . 1.4076(16) ?
    C5 C6 . 1.3835(16) ?
    C5 H5 . 0.9500 ?
    C6 C7 . 1.4042(19) ?
    C6 H6 . 0.9500 ?
    C7 C8 . 1.3841(17) ?
    C7 H7 . 0.9500 ?
    C8 C8A . 1.3951(17) ?
    C8 H8 . 0.9500 ?
    C311 C312 . 1.4003(16) ?
    C311 C316 . 1.4029(17) ?
    C312 C313 . 1.3984(16) ?
    C312 H312 . 0.9500 ?
    C313 C314 . 1.3769(18) ?
    C313 H313 . 0.9500 ?
    C314 C315 . 1.3835(17) ?
    C315 C316 . 1.3886(16) ?
    C315 H315 . 0.9500 ?
    C316 H316 . 0.9500 ?
loop_
    _geom_angle_atom_site_label_1
    _geom_angle_atom_site_label_2
    _geom_angle_atom_site_label_3
    _geom_angle_site_symmetry_1
    _geom_angle_site_symmetry_3
    _geom_angle
    _geom_angle_publ_flag
    C2 O1 C8A . . 118.36(9) ?
    C31 N3 C311 . . 128.07(10) ?
    C31 N3 H3 . . 112.0(11) ?
    C311 N3 H3 . . 119.8(11) ?
    O1 C2 C3 . . 125.29(10) ?
    O1 C2 H2 . . 117.4 ?
    C3 C2 H2 . . 117.4 ?
    C2 C3 C4 . . 119.54(11) ?
    C2 C3 C31 . . 115.37(10) ?
    C4 C3 C31 . . 125.08(10) ?
    O4 C4 C3 . . 124.13(11) ?
    O4 C4 C4A . . 121.21(10) ?
    C3 C4 C4A . . 114.66(10) ?
    C8A C4A C5 . . 118.29(11) ?
    C8A C4A C4 . . 120.46(10) ?
    C5 C4A C4 . . 121.24(11) ?
    C6 C5 C4A . . 120.32(11) ?
    C6 C5 H5 . . 119.8 ?
    C4A C5 H5 . . 119.8 ?
    C5 C6 C7 . . 119.97(11) ?
    C5 C6 H6 . . 120.0 ?
    C7 C6 H6 . . 120.0 ?
    C8 C7 C6 . . 120.77(11) ?
    C8 C7 H7 . . 119.6 ?
    C6 C7 H7 . . 119.6 ?
    C7 C8 C8A . . 118.36(11) ?
    C7 C8 H8 . . 120.8 ?
    C8A C8 H8 . . 120.8 ?
    O1 C8A C4A . . 121.60(10) ?
    O1 C8A C8 . . 116.11(10) ?
    C4A C8A C8 . . 122.28(11) ?
    C312 C311 C316 . . 119.96(11) ?
    C312 C311 N3 . . 123.53(10) ?
    C316 C311 N3 . . 116.51(10) ?
    C313 C312 C311 . . 119.27(11) ?
    C313 C312 H312 . . 120.4 ?
    C311 C312 H312 . . 120.4 ?
    C314 C313 C312 . . 119.34(11) ?
    C314 C313 H313 . . 120.3 ?
    C312 C313 H313 . . 120.3 ?
    F314 C314 C313 . . 119.02(11) ?
    F314 C314 C315 . . 118.40(11) ?
    C313 C314 C315 . . 122.58(11) ?
    C314 C315 C316 . . 118.32(11) ?
    C314 C315 H315 . . 120.8 ?
    C316 C315 H315 . . 120.8 ?
    C315 C316 C311 . . 120.53(10) ?
    C315 C316 H316 . . 119.7 ?
    C311 C316 H316 . . 119.7 ?
    O3 C31 N3 . . 124.54(11) ?
    O3 C31 C3 . . 121.15(10) ?
    N3 C31 C3 . . 114.31(10) ?
loop_
    _geom_torsion_atom_site_label_1
    _geom_torsion_atom_site_label_2
    _geom_torsion_atom_site_label_3
    _geom_torsion_atom_site_label_4
    _geom_torsion_site_symmetry_1
    _geom_torsion_site_symmetry_2
    _geom_torsion_site_symmetry_3
    _geom_torsion_site_symmetry_4
    _geom_torsion
    _geom_torsion_publ_flag
    C8A O1 C2 C3 . . . . 2.09(17) ?
    O1 C2 C3 C4 . . . . 0.56(18) ?
    O1 C2 C3 C31 . . . . -178.42(10) ?
    C2 C3 C4 O4 . . . . 178.11(11) ?
    C31 C3 C4 O4 . . . . -3.02(19) ?
    C2 C3 C4 C4A . . . . -2.70(16) ?
    C31 C3 C4 C4A . . . . 176.17(10) ?
    O4 C4 C4A C8A . . . . -178.41(10) ?
    C3 C4 C4A C8A . . . . 2.36(17) ?
    O4 C4 C4A C5 . . . . 2.34(18) ?
    C3 C4 C4A C5 . . . . -176.88(10) ?
    C8A C4A C5 C6 . . . . 0.05(18) ?
    C4 C4A C5 C6 . . . . 179.31(10) ?
    C4A C5 C6 C7 . . . . -0.27(19) ?
    C5 C6 C7 C8 . . . . 0.32(19) ?
    C6 C7 C8 C8A . . . . -0.13(19) ?
    C2 O1 C8A C4A . . . . -2.39(17) ?
    C2 O1 C8A C8 . . . . 176.90(9) ?
    C5 C4A C8A O1 . . . . 179.39(10) ?
    C4 C4A C8A O1 . . . . 0.12(18) ?
    C5 C4A C8A C8 . . . . 0.13(18) ?
    C4 C4A C8A C8 . . . . -179.14(10) ?
    C7 C8 C8A O1 . . . . -179.38(10) ?
    C7 C8 C8A C4A . . . . -0.09(19) ?
    C31 N3 C311 C312 . . . . -5.88(19) ?
    C31 N3 C311 C316 . . . . 175.04(11) ?
    C316 C311 C312 C313 . . . . -0.21(18) ?
    N3 C311 C312 C313 . . . . -179.26(10) ?
    C311 C312 C313 C314 . . . . 0.19(18) ?
    C312 C313 C314 F314 . . . . -179.70(10) ?
    C312 C313 C314 C315 . . . . -0.21(19) ?
    F314 C314 C315 C316 . . . . 179.74(9) ?
    C313 C314 C315 C316 . . . . 0.25(19) ?
    C314 C315 C316 C311 . . . . -0.26(18) ?
    C312 C311 C316 C315 . . . . 0.25(18) ?
    N3 C311 C316 C315 . . . . 179.37(10) ?
    C311 N3 C31 O3 . . . . 0.53(19) ?
    C311 N3 C31 C3 . . . . -179.13(10) ?
    C2 C3 C31 O3 . . . . 3.00(17) ?
    C4 C3 C31 O3 . . . . -175.91(10) ?
    C2 C3 C31 N3 . . . . -177.33(10) ?
    C4 C3 C31 N3 . . . . 3.76(17) ?
loop_
    _geom_hbond_atom_site_label_D
    _geom_hbond_atom_site_label_H
    _geom_hbond_atom_site_label_A
    _geom_hbond_site_symmetry_A
    _geom_hbond_distance_DH
    _geom_hbond_distance_HA
    _geom_hbond_distance_DA
    _geom_hbond_angle_DHA
    N3 H3 O4 . 0.896(17) 1.901(17) 2.7024(13) 147.9(15)
    C312 H312 O3 . 0.95 2.26 2.8714(15) 122
    C2 H2 O4 1_655 0.95 2.45 3.1645(14) 132
    C316 H316 O3 1_455 0.95 2.46 3.3160(14) 149
_shelx_hkl_file
;
   0   0   235536.01 1954.18   1-0.13636-0.13009-0.99054-0.98758-0.01514 0.08800
   0   0  -235267.42  346.24   1-0.14603-0.15214 0.98868 0.98594 0.03423-0.06902
   0   0   235688.09  387.05   1-0.22601-0.21990 0.97200 0.97474-0.06428 0.03898
   0   0  -232731.55  316.10   1-0.11985-0.12570-0.98848-0.99200 0.09237-0.01080
   0   0   3   31.22   90.91   1-0.16822-0.15881-0.98496-0.98053-0.03927 0.11545
   0   0  -3   12.93   18.71   1-0.12555-0.13472 0.99033 0.98622 0.05890-0.09598
   0   0   3   37.16   19.69   1-0.24553-0.23636 0.96530 0.96941-0.08887 0.06602
   0   0  -3   81.81   47.07   1-0.19197-0.20078 0.97972 0.97478 0.05735-0.09732
   0   0   3    9.48   18.03   1-0.09125-0.08247-0.99508-0.98979-0.03855 0.11621
   0   0   4  -25.00   60.08   1-0.19995-0.18741-0.97774-0.97183-0.06345 0.14284
   0   0  -4   -2.02   16.06   1-0.10489-0.11711 0.99096 0.98548 0.08359-0.12293
   0   0   4    8.04   16.91   1-0.26485-0.25263 0.95759 0.96307-0.11344 0.09307
   0   0  -4   14.71   40.98   1-0.22894-0.24069 0.96966 0.96308 0.08567-0.12057
   0   0   4   11.29   18.38   1-0.08530-0.07359-0.99424-0.98719-0.06483 0.14152
   0   0  -4  -11.66   18.83   1-0.13074-0.14245-0.98082-0.98786 0.14455-0.06180
   0   0   5 8101.22  430.71   1-0.23157-0.21589-0.96885-0.96147-0.08768 0.17018
   0   0  -5 8215.56  149.18   1-0.08402-0.09930 0.99056 0.98370 0.10829-0.14986
   0   0   5 8284.05  191.20   1-0.28398-0.26870 0.94884 0.95570-0.13800 0.12014
   0   0  -5 9298.60  264.00   1-0.26573-0.28041 0.95727 0.94905 0.11405-0.14375
   0   0   5 7469.55  166.65   1-0.07926-0.06463-0.99267-0.98386-0.09113 0.16681
   0   0  -5 7945.34  143.17   1-0.13607-0.15070-0.97590-0.98471 0.17059-0.08735
   0   0   619035.73  621.85   1-0.26306-0.24424-0.95825-0.94939-0.11198 0.19746
   0   0  -619327.30  233.81   1-0.06296-0.08130 0.98911 0.98088 0.13300-0.17677
   0   0   619388.07  316.43   1-0.30291-0.28457 0.93905 0.94727-0.16254 0.14723
   0   0  -621789.22  415.40   1-0.30233-0.31995 0.94249 0.93262 0.14250-0.16686
   0   0   619276.01  277.41   1-0.07315-0.05559-0.99037-0.97980-0.11747 0.19206
   0   0  -620202.07  233.82   1-0.14131-0.15887-0.97024-0.98081 0.19660-0.11293
   0   0   797941.93 1502.14   1-0.29442-0.27247-0.94590-0.93555-0.13633 0.22469
   0   0   7100071.6  767.46   1-0.32163-0.30024 0.92819 0.93779-0.18707 0.17433
   0   0   823323.64  665.34   1-0.32565-0.30057-0.93172-0.91990-0.16074 0.25185
   0   0   823581.75  437.83   1-0.34015-0.31571 0.91625 0.92722-0.21158 0.20145
   0   0  -825761.65  544.67   1-0.37491-0.39840 0.90531 0.89216 0.19960-0.21288
   0   0   824006.34  394.98   1-0.06067-0.03726-0.98353-0.96943-0.17022 0.24249
   0   0  -825628.66  358.15   1-0.15156-0.17497-0.95669-0.97078 0.24854-0.16417
   0   0   9 1034.34  136.27   1-0.35674-0.32852-0.91565-0.90235-0.18522 0.27895
   0   0   9 1125.61   78.20   1-0.35846-0.33096 0.90319 0.91553-0.23608 0.22859
   0   0  -9 1223.35  106.31   1-0.41087-0.43730 0.88265 0.86785 0.22826-0.23578
   0   0   9 1021.06   61.27   1-0.05432-0.02804-0.97897-0.96309-0.19660 0.26769
   0   0  -9 1181.67   57.33   1-0.15655-0.18289-0.94876-0.96462 0.27446-0.18984
   0   0  10   -6.20   36.76   1-0.38769-0.35634-0.89760-0.88283-0.20976 0.30599
   0   0  10    5.57   22.71   1-0.37656-0.34599 0.88899 0.90270-0.26055 0.25574
   0   0 -10    9.51   35.76   1-0.44660-0.47596 0.85702 0.84058 0.25700-0.25860
   0   0  10   25.99   23.56   1-0.04787-0.01868-0.97362-0.95598-0.22306 0.29282
   0   0  11  473.66   92.28   1-0.41849-0.38400-0.87745-0.86120-0.23436 0.33295
   0   0  11  565.36   69.04   1-0.39442-0.36081 0.87360 0.88868-0.28501 0.28292
   0   0 -11  615.79   82.16   1-0.48207-0.51437 0.82819 0.81010 0.28583-0.28133
   0   0  11  587.70   49.84   1-0.04133-0.00922-0.96747-0.94807-0.24955 0.31792
   0   0  12 4348.02  233.86   1-0.44913-0.41150-0.85508-0.83735-0.25905 0.35984
   0   0  12 3806.27  174.32   1-0.41206-0.37538 0.85699 0.87344-0.30945 0.31011
   0   0 -12 4786.12  245.34   1-0.51725-0.55249 0.79584 0.77611 0.31476-0.30397
   0   0  12 4524.53  141.29   1-0.03471 0.00031-0.96051-0.93933-0.27607 0.34299
   0   0  13  241.97   60.09   1-0.47959-0.43883-0.83032-0.81111-0.28381 0.38666
   0   0  13  269.40   51.96   1-0.42945-0.38972 0.83910 0.85692-0.33387 0.33732
   0   0 -13  234.88   65.07   1-0.55212-0.59030 0.75957 0.73819 0.34379-0.32650
   0   0  13  402.01   47.67   1-0.02799 0.00995-0.95269-0.92976-0.30262 0.36802
   0   0  14 1725.45  170.32   1-0.50986-0.46597-0.80297-0.78228-0.30865 0.41339
   0   0  14 1315.53  146.45   1-0.44659-0.40380 0.81987 0.83906-0.35827 0.36455
   0   0 -14 1695.50  156.00   1-0.58664-0.62775 0.71885 0.69583 0.37294-0.34890
   0   0  14 1938.52  134.87   1-0.02117 0.01968-0.94401-0.91931-0.32921 0.39302
   0   0  15  119.28   51.48   1-0.53993-0.49290-0.77277-0.75061-0.33360 0.44002
   0   0 -15   90.20   44.50   1-0.61649-0.65848 0.67902 0.65257 0.39856-0.37488
   0   0  15  133.25   37.70   1-0.01426 0.02951-0.93443-0.90797-0.35584 0.41799
   0   0  16  683.10  137.88   1-0.56977-0.51961-0.73940-0.71577-0.35864 0.46655
   0   0 -16  546.15  109.14   1-0.65020-0.69498 0.62771 0.59949 0.42804-0.39697
   0   0  16  850.33  129.73   1-0.00725 0.03945-0.92392-0.89569-0.38250 0.44291
   0   0  17  270.92  109.96   1-0.59935-0.54605-0.70246-0.67735-0.38381 0.49296
   0   0  17  231.83   41.56   1-0.62178-0.57372-0.68486-0.65106-0.37992 0.49694
   0   0  17  125.34   49.40   1-0.00013 0.04949-0.91244-0.88244-0.40920 0.46780
   0  -1  18  280.99   61.92   1-0.58000-0.63275-0.68164-0.62031-0.44603 0.46349
   0  -1  18  215.93   55.69   1-0.00244-0.05359-0.91626-0.85883-0.40057 0.50944
   0   1 -17    7.36   49.30   1-0.55999-0.50623 0.75074 0.69703 0.35040-0.50781
   0  -1  17   83.89   34.00   1-0.59447-0.65005-0.68319-0.62384-0.42408 0.43387
   0  -1  17   36.91   29.27   1-0.00971-0.06378-0.92771-0.87204-0.37317 0.48525
   0  -1  16  126.88   52.43   1-0.62658-0.67990-0.66443-0.61469-0.40732 0.39985
   0  -1  16  124.93   49.21   1-0.53084-0.58553 0.69529 0.74335-0.48452 0.32336
   0   1 -16  146.62   49.00   1-0.52265-0.46596 0.79051 0.73844 0.31923-0.48741
   0  -1  16  256.28   55.18   1-0.60798-0.66638-0.68424-0.62687-0.40270 0.40366
   0  -1  16  177.61   47.92   1-0.01689-0.07388-0.93817-0.88427-0.34575 0.46108
   0  -1  15  181.82   63.84   1-0.59584-0.65229-0.70708-0.65881-0.38079 0.37479
   0  -1  15   68.52   34.63   1-0.51878-0.57653 0.71695 0.76364-0.46565 0.29060
   0   1 -15  129.85   55.77   1-0.48489-0.42526 0.82574 0.77531 0.28814-0.46694
   0  -1  15  195.03   39.62   1-0.62054-0.68177-0.68482-0.62945-0.38201 0.37277
   0  -1  15  158.32   40.02   1-0.02399-0.08389-0.94769-0.89555-0.31828 0.43696
   0  -1  14 3346.33  262.77   1-0.56467-0.62427-0.74536-0.69857-0.35434 0.34967
   0  -1  14 3332.45  239.76   1-0.50701-0.56781 0.73665 0.78197-0.44752 0.25710
   0   1 -14 3966.35  293.51   1-0.44670-0.38413 0.85694 0.80816 0.25708-0.44644
   0  -1  14 4162.66  216.90   1-0.03100-0.09383-0.95629-0.90592-0.29074 0.41291
   0  -1  13 5393.85  289.70   1-0.53308-0.59581-0.77993-0.73462-0.32789 0.32455
   0  -1  13 4777.97  254.20   1-0.49568-0.55954 0.75438 0.79833-0.43035 0.22265
   0   1 -13 5888.25  338.89   1-0.40808-0.34257 0.88452 0.83738 0.22602-0.42594
   0  -1  13 4839.70  184.23   1-0.03795-0.10369-0.96401-0.91540-0.26312 0.38894
   0  -1  1231527.57  646.52   1-0.50102-0.56688-0.81126-0.76742-0.30137 0.29949
   0  -1  1233591.82  538.82   1-0.48504-0.55195 0.77006 0.81264-0.41441 0.18696
   0   1 -1233591.78  676.97   1-0.36899-0.30054 0.90876 0.86327 0.19490-0.40549
   0  -1  1233959.10  409.57   1-0.04484-0.11350-0.97086-0.92402-0.23538 0.36510
   0  -1  11   -5.10   33.88   1-0.46841-0.53740-0.83972-0.79736-0.27469 0.27460
   0  -1  11  -11.78   27.17   1-0.47538-0.54535 0.78353 0.82473-0.40010 0.14963
   0   1 -11   10.55   64.47   1-0.32939-0.25801 0.92989 0.88604 0.16368-0.38516
   0  -1  11   -6.29   23.93   1-0.05168-0.12326-0.97687-0.93179-0.20747 0.34141
   0  -1  10  245.71   49.61   1-0.43510-0.50723-0.86563-0.82475-0.24772 0.25000
   0  -1  10  271.11   44.99   1-0.46715-0.54018 0.79448 0.83431-0.38802 0.11007
   0   1 -10  237.90   56.06   1-0.28924-0.21492 0.94806 0.90586 0.13229-0.36498
   0  -1  10  247.77   33.00   1-0.05844-0.13290-0.98201-0.93880-0.17954 0.31778
   0  -1   9  322.83   63.16   1-0.40084-0.47611-0.88927-0.84987-0.22024 0.22590
   0   1  -9  338.57   35.50   1-0.06050 0.01557 0.98887 0.95041 0.13587-0.31060
   0  -1   9  377.64   54.27   1-0.46100-0.53708 0.80236 0.84083-0.37906 0.06741
   0   1  -9  317.10   71.23   1-0.24843-0.17117 0.96340 0.92284 0.10067-0.34504
   0  -1   9  313.34   37.47   1-0.06522-0.14261-0.98636-0.94491-0.15111 0.29461
   0  -1   8   38.85   36.19   1-0.36519-0.44359-0.91093-0.87300-0.19190 0.20266
   0   1  -8   40.89   20.04   1-0.09536-0.01622 0.99090 0.95381 0.09489-0.29995
   0  -1   8   49.27   25.00   1-0.45793-0.53707 0.80619 0.84328-0.37462 0.02022
   0   1  -8   40.26   46.05   1-0.20684-0.12665 0.97595 0.93704 0.06872-0.32543
   0  -1   8   77.06   24.05   1-0.07203-0.15234-0.98988-0.95019-0.12226 0.27188
   0   1  -8   78.34   24.86   1-0.15591-0.07560-0.94983-0.98951 0.27112-0.12302
   0  -1   753256.16  946.42   1-0.32723-0.40876-0.93095-0.89450-0.16198 0.18101
   0   1  -760453.14  420.46   1-0.13457-0.05238 0.98973 0.95401 0.04806-0.29515
   0  -1   6 4491.47  294.85   1-0.28484-0.36951-0.94987-0.91489-0.12887 0.16254
   0   1  -6 5227.81  130.01   1-0.18110-0.09585 0.98342 0.94907-0.00852-0.30011
   0  -1   6 5467.45  170.87   1-0.46899-0.55424 0.79207 0.82643-0.39071-0.09913
   0   1  -6 5994.68  231.33   1-0.12059-0.03452 0.99269 0.95707 0.00325-0.28778
   0  -1   6 4689.05  157.11   1-0.08586-0.17203-0.99435-0.95819-0.06234 0.22862
   0   1  -6 4885.87  113.12   1-0.14905-0.06288-0.96032-0.99648 0.23569-0.05526
   0  -1   580575.33 3114.85   1-0.23189-0.31970-0.96875-0.93526-0.08794 0.15190
   0   1  -567353.97  470.55   1-0.24096-0.15265 0.96697 0.93399-0.08309-0.32304
   0  -1   571745.04  594.86   1-0.49140-0.57971 0.76080 0.79378-0.42391-0.18395
   0   1  -565660.57  424.91   1-0.14650-0.05741-0.96381-0.99821 0.22271-0.01666
   0  -1   4 3640.84  541.82   1-0.14079-0.23173-0.98986-0.95784-0.01848 0.16978
   0   1  -4 4162.50  117.15   1-0.32780-0.23643 0.92435 0.89274-0.19520-0.38353
   0  -1   4 4247.52  136.62   1-0.53695-0.62832 0.68367 0.71528-0.49423-0.30590
   0   1  -4 4549.57  190.89   1-0.02782 0.06411 0.99743 0.96509-0.06601-0.25393
   0  -1   4 3360.58  119.49   1-0.10080-0.19282-0.99489-0.96226 0.00424 0.19202
   0   1  -4 3768.80  102.45   1-0.14516-0.05314-0.96555-0.99818 0.21595 0.02816
   0  -1   318652.83  370.71   1-0.61722-0.71186 0.46334 0.49377-0.63587-0.49942
   0  -1   318305.22  285.95   1-0.62107-0.71623-0.68484-0.65333-0.38112-0.24528
   0  -1   316792.47  284.97   1-0.10951-0.20446-0.99300-0.96213 0.04406 0.18026
   0   1  -318460.99  225.20   1-0.14623-0.05128-0.96417-0.99504 0.22132 0.08512
   0   1  -217110.13  339.05   1-0.65362-0.55640-0.62206-0.65112-0.43107-0.51618
   0  -1   218737.33  606.45   1-0.33310-0.43031-0.92805-0.89899-0.16659-0.08147
   0   1  -218466.21  264.17   1-0.62216-0.52417-0.68487-0.71440-0.37929-0.46354
   0  -1   216396.68  257.87   1-0.12070-0.21858-0.98799-0.95888 0.09640 0.18101
   0   1  -217607.70  228.09   1-0.15291-0.05504-0.95463-0.98374 0.25551 0.17090
   0   1  -1  788.72  115.02   1-0.37519-0.27484-0.90515-0.93273-0.19982-0.23336
   0  -1   1  757.24  135.04   1-0.23700-0.33735-0.96715-0.93956-0.09187-0.05833
   0   1  -1  751.11   63.43   1-0.43830-0.33749-0.64840-0.67594-0.62246-0.65513
   0   1   042361.86  775.64   1-0.27590-0.17242-0.95341-0.97952-0.12193-0.10390
   0   1   1 2765.36  209.93   1-0.24038-0.13376-0.96606-0.99070-0.09447-0.02486
   0  -1  -1 1981.17  176.57   1-0.13879-0.24541-0.99017-0.96554-0.01697-0.08658
   0   1   1 2537.72  103.50   1 0.00766 0.11427-0.89891-0.92282-0.43805-0.36787
   0  -1  -1 2525.02  104.43   1-0.07745-0.18410-0.99207-0.96824-0.09898-0.16914
   0   1   2  711.45  133.56   1-0.23168-0.12193-0.96882-0.99197-0.08778 0.03340
   0  -1  -2  811.64  150.48   1-0.09955-0.20930-0.99495-0.97179 0.01256-0.10861
   0   1   2  679.58   44.98   1-0.06211 0.04758 0.98903 0.96564 0.13400 0.25545
   0   1   2  943.17   76.42   1-0.80032-0.69108-0.04472-0.06689 0.59789 0.71966
   0   1   2  699.92   44.30   1-0.04092 0.06860-0.96706-0.98921-0.25120-0.12944
   0  -1  -2  764.02   45.48   1-0.10587-0.21545-0.99400-0.97193 0.02733-0.09441
   0   1   312363.24  571.57   1-0.23648-0.12358-0.96732-0.98899-0.09146 0.08128
   0  -1  -312504.24  555.29   1-0.06244-0.17533-0.99723-0.97555 0.04029-0.13245
   0   1   312939.53  220.72   1-0.11244 0.00031 0.99085 0.96884 0.07459 0.24768
   0   1   315475.19  365.98   1-0.49288-0.38038 0.81867 0.79785 0.29468 0.46769
   0   1   312178.20  178.34   1-0.05231 0.06019-0.97738-0.99768-0.20489-0.03155
   0  -1  -313565.09  181.69   1-0.11836-0.23086-0.98929-0.96899 0.08532-0.08801
   0   1   411468.20  504.40   1-0.24893-0.13290-0.96323-0.98343-0.10106 0.12326
   0  -1  -412582.15  589.86   1-0.02651-0.14254-0.99740-0.97720 0.06698-0.15734
   0   1   411340.31  220.84   1-0.15261-0.03680 0.98793 0.96729 0.02625 0.25097
   0   1   411923.14  724.94   1-0.12358-0.00815 0.99231 0.97313 0.00550 0.23007
   0   1   411381.52  220.04   1-0.05457 0.06085-0.97917-0.99771-0.19555 0.02937
   0  -1  -412569.37  185.31   1-0.12711-0.24254-0.98372-0.96518 0.12699-0.09793
   0   1   571803.39 1210.17   1-0.26610-0.14694-0.95713-0.97586-0.11434 0.16156
   0   1   563324.59  533.40   1-0.18681-0.06794 0.98227 0.96300-0.01555 0.26079
   0   1   561867.57  486.16   1-0.05328 0.06500-0.97816-0.99501-0.20088 0.07564
   0  -1  -565446.93  429.22   1-0.13438-0.25274-0.97754-0.96076 0.16230-0.11421
   0   1   6 9955.81  458.55   1-0.28637-0.16407-0.94924-0.96649-0.13007 0.19741
   0   1   6 9221.03  210.13   1-0.21717-0.09524 0.97468 0.95678-0.05321 0.27476
   0  -1  -610691.01  331.79   1-0.69245-0.81288 0.55069 0.56581 0.46609 0.13806
   0   1   6 9056.42  181.04   1-0.05032 0.07088-0.97574-0.99082-0.21306 0.11505
   0  -1  -6 9337.60  152.73   1-0.14088-0.26217-0.97073-0.95572 0.19447-0.13364
   0   1   7 4428.41  246.71   1-0.30876-0.18333-0.93962-0.95539-0.14752 0.23153
   0   1   7 4769.91  161.75   1-0.24489-0.11991 0.96554 0.94901-0.08806 0.29154
   0  -1  -7 4229.03  253.59   1-0.67429-0.79753 0.58584 0.59920 0.44956 0.06997
   0   1   7 4590.13  146.43   1-0.04633 0.07779-0.97224-0.98556-0.22933 0.15036
   0  -1  -7 5339.04  128.50   1-0.14692-0.27113-0.96325-0.95000 0.22484-0.15486
   0   1   8 2436.96  190.48   1-0.33264-0.20407-0.92828-0.94257-0.16623 0.26439
   0   1   8 2549.82  109.70   1-0.27071-0.14267 0.95503 0.93987-0.12094 0.31029
   0  -1  -8 2681.02  181.78   1-0.67042-0.79646 0.59290 0.60450 0.44607 0.01492
   0   1   8 2699.74  108.09   1-0.04168 0.08536-0.96781-0.97937-0.24816 0.18312
   0  -1  -8 2905.38   88.79   1-0.15263-0.27977-0.95506-0.94356 0.25408-0.17720
   0   1   9 5211.42  274.69   1-0.35761-0.22590-0.91517-0.92799-0.18590 0.29630
   0   1   9 5498.34  219.43   1-0.29509-0.16399 0.94323 0.92945-0.15238 0.33048
   0  -1  -9 5958.52  303.18   1-0.67576-0.80459 0.58313 0.59297 0.45088-0.03183
   0   1   9 5907.11  185.80   1-0.03655 0.09340-0.96252-0.97231-0.26870 0.21417
   0   1  1037524.57 1129.54   1-0.38337-0.24852-0.90025-0.91159-0.20631 0.32746
   0   1  1037827.78 1035.31   1-0.31832-0.18418 0.93020 0.91778-0.18272 0.35177
   0  -1 -1038300.42 1139.51   1-0.68708-0.81872 0.56144 0.56951 0.46117-0.07310
   0   1  1035980.91  940.03   1-0.03108 0.10179-0.95638-0.96441-0.29045 0.24402
   0   1  11  325.37   73.13   1-0.40970-0.27173-0.88343-0.89329-0.22732 0.35802
   0   1  11  321.31   40.65   1-0.34064-0.20343 0.91592 0.90488-0.21222 0.37390
   0  -1 -11  275.54   59.90   1-0.70236-0.83679 0.52992 0.53622 0.47525-0.11059
   0   1  11  330.13   42.90   1-0.02532 0.11047-0.94939-0.95565-0.31307 0.27298
   0   1  12  442.43   88.92   1-0.43647-0.29536-0.86462-0.87300-0.24882 0.38810
   0  -1 -12  471.46   84.95   1-0.72019-0.85742 0.48910 0.49364 0.49203-0.14537
   0   1  12  407.55   46.03   1-0.01933 0.11938-0.94153-0.94603-0.33636 0.30128
   0   1  13 1630.96  167.55   1-0.46355-0.31930-0.84369-0.85059-0.27074 0.41776
   0  -1 -13 1468.65  161.20   1-0.73953-0.87957 0.43836 0.44114 0.51080-0.17817
   0   1  13 1826.15  124.33   1-0.01313 0.12850-0.93279-0.93552-0.36017 0.32905
   0   1  14  228.87   62.57   1-0.49083-0.34345-0.82050-0.82593-0.29300 0.44707
   0  -1 -14  210.18   58.04   1-0.75948-0.90231 0.37572 0.37674 0.53104-0.20949
   0   1  14  289.47   52.91   1-0.00675 0.13780-0.92313-0.92410-0.38440 0.35641
   0   1  15  229.39   69.77   1-0.51824-0.36772-0.79487-0.79882-0.31557 0.47607
   0   1  15  207.14   43.31   1-0.00019 0.14728-0.91254-0.91174-0.40898 0.38343
   0   1  16  -18.95   56.14   1-0.54571-0.39206-0.76658-0.76906-0.33842 0.50480
   0   1  16    7.82   29.58   1 0.00652 0.15691-0.90096-0.89840-0.43383 0.41016
   0   1  17 1049.41  128.65   1-0.57318-0.41639-0.73536-0.73635-0.36152 0.53328
   0   1  17 1269.77  111.93   1 0.01339 0.16671-0.88836-0.88404-0.45893 0.43665
   0   2 -18  966.77  112.20   1-0.50186-0.34736 0.81048 0.72936 0.30206-0.58937
   0  -2  18 1206.00   99.35   1-0.54673-0.70313-0.67656-0.58968-0.49328 0.39734
   0  -2  18  914.95   84.61   1-0.00839-0.16323-0.92568-0.84258-0.37820 0.51323
   0   2 -17  337.26   81.10   1-0.46461-0.30717 0.84282 0.76335 0.27161-0.56827
   0  -2  17  601.62   96.96   1-0.55901-0.71824-0.67867-0.59377-0.47633 0.36270
   0  -2  17  582.36   98.75   1-0.01555-0.17330-0.93627-0.85493-0.35092 0.48892
   0  -2  16   -3.98   46.98   1-0.59154-0.75100 0.55327 0.62845-0.58648 0.20259
   0   2 -16   98.47   70.63   1-0.42722-0.26684 0.87133 0.79350 0.24137-0.54694
   0  -2  16   49.20   49.98   1-0.57016-0.73221-0.68035-0.59744-0.46047 0.32699
   0  -2  16  -12.88   22.36   1-0.02261-0.18329-0.94590-0.86633-0.32364 0.46461
   0  -2  15  402.40  118.04   1-0.75443-0.91583 0.29631 0.37188-0.58568 0.15146
   0  -2  15  329.88   98.28   1-0.73185-0.89325-0.45948-0.38391-0.50325 0.23389
   0  -2  15  504.41   89.50   1-0.58591-0.74834 0.56969 0.64344-0.57633 0.16112
   0   2 -15  495.89  101.57   1-0.38969-0.22637 0.89636 0.82018 0.21134-0.52541
   0  -2  15  756.91   73.13   1-0.58011-0.74498-0.68166-0.60073-0.44588 0.29000
   0  -2  15  596.16  102.49   1-0.02958-0.19318-0.95462-0.87681-0.29635 0.44031
   0  -2  14 9908.40  628.68   1-0.70783-0.87226-0.51790-0.44389-0.48035 0.20520
   0  -2  1411649.06  579.90   1-0.58137-0.74679 0.58227 0.65458-0.56829 0.11754
   0   2 -1412846.36  702.91   1-0.35205-0.18580 0.91820 0.84367 0.18151-0.50368
   0  -2  1415732.36  697.65   1-0.58879-0.75649-0.68264-0.60370-0.43281 0.25149
   0  -2  1414289.01  645.54   1-0.03647-0.20299-0.96244-0.88639-0.26903 0.41604
   0  -2  13 2603.12  247.11   1-0.68565-0.85312-0.56426-0.49180-0.45987 0.17410
   0  -2  13 3738.10  208.68   1-0.57833-0.74673 0.59041 0.66129-0.56297 0.07124
   0   2 -13 5169.99  341.26   1-0.31432-0.14512 0.93708 0.86419 0.15186-0.48177
   0  -2  13 4517.12  179.02   1-0.59608-0.76661-0.68334-0.60639-0.42157 0.21115
   0  -2  13 4239.50  167.12   1-0.04329-0.21272-0.96939-0.89511-0.24167 0.39182
   0  -2  12   10.32   26.96   1-0.66479-0.83414-0.60294-0.53299-0.44102 0.14182
   0  -2  12   14.82   30.93   1-0.57730-0.74868 0.59312 0.66258-0.56117 0.02142
   0   2 -12   -1.12   66.79   1-0.27651-0.10438 0.95318 0.88193 0.12240-0.45967
   0  -2  12   31.41   19.74   1-0.60180-0.77516-0.68381-0.60885-0.41258 0.16856
   0  -2  12  -40.88   25.50   1-0.05003-0.22238-0.97549-0.90298-0.21424 0.36765
   0  -2  11  300.38   84.23   1-0.65079-0.82327-0.62674-0.55827-0.42856 0.10270
   0  -2  11  396.30   58.22   1-0.57893-0.75329 0.58882 0.65684-0.56401-0.03303
   0   2 -11  563.19  103.87   1-0.23864-0.06358 0.96663 0.89702 0.09313-0.43738
   0  -2  11  538.09   50.96   1-0.60570-0.78188-0.68409-0.61112-0.40637 0.12319
   0  -2  11  454.50   55.20   1-0.05663-0.23189-0.98071-0.91015-0.18705 0.34328
   0  -2  10 8458.86  416.52   1-0.77339-0.94993 0.22305 0.29083-0.59339-0.11417
   0  -2  10 7546.18  467.05   1-0.64680-0.82242-0.63323-0.56623-0.42504 0.05465
   0   2 -1011329.35  286.68   1-0.08200 0.09461 0.99046 0.92450 0.11067-0.36923
   0  -2  1011387.21  377.89   1-0.58406-0.76141 0.57486 0.64145-0.57305-0.09368
   0   2 -1011902.08  462.63   1-0.20074-0.02274 0.97754 0.90958 0.06406-0.41489
   0  -2  1010997.03  304.60   1-0.60739-0.78640-0.68420-0.61322-0.40365 0.07433
   0  -2  1010311.62  271.33   1-0.06324-0.24143-0.98517-0.91637-0.15944 0.31931
   0  -2   9 7658.35  725.60   1-0.80169-0.98127 0.02516 0.09138-0.59720-0.16956
   0  -2   9 5585.16  568.96   1-0.66807-0.84683-0.59713-0.53162-0.44396-0.01583
   0   2  -9 9298.75  181.47   1-0.13091 0.04875 0.99000 0.92541 0.05247-0.37581
   0  -2   9 8508.05  240.33   1-0.59371-0.77404 0.54671 0.61187-0.59042-0.16267
   0   2  -9 9439.84  306.05   1-0.16285 0.01807 0.98602 0.91970 0.03520-0.39219
   0  -2   9 8724.85  216.48   1-0.06982-0.25093-0.98883-0.92179-0.13166 0.29550
   0   2  -8 9075.13  189.37   1-0.18935-0.00662 0.98172 0.91850-0.01869-0.39534
   0  -2   8 9405.29  245.65   1-0.60878-0.79209 0.49630 0.56003-0.61892-0.24278
   0   2  -810378.87  340.31   1-0.12500 0.05886 0.99213 0.92746 0.00657-0.36925
   0  -2   8 7443.81  178.21   1-0.60153-0.78619-0.68379-0.61679-0.41301-0.03818
   0  -2   8 8680.67  193.77   1-0.07637-0.26041-0.99168-0.92640-0.10362 0.27195
   0   2  -7 1306.68   74.88   1-0.26317-0.07738 0.95830 0.89645-0.11129-0.43632
   0  -2   7 1225.20   80.22   1-0.62895-0.81525 0.40883 0.47113-0.66126-0.33674
   0   2  -7 1440.29  126.71   1-0.08725 0.09955 0.99594 0.93291-0.02177-0.34604
   0  -2   7 1116.55   68.91   1-0.59168-0.77918-0.68293-0.61791-0.42837-0.10512
   0  -2   7 1220.74   66.43   1-0.08292-0.26989-0.99371-0.93019-0.07522 0.24876
   0   2  -6 1717.97   84.54   1-0.36178-0.17293 0.90069 0.84021-0.24054-0.51393
   0   2  -6 1801.50  120.30   1-0.04966 0.14008 0.99752 0.93614-0.04980-0.32252
   0  -2   6 1283.02   66.84   1-0.57443-0.76475-0.68093-0.61791-0.45425-0.18259
   0  -2   6 1471.94   74.53   1-0.08952-0.27941-0.99491-0.93315-0.04625 0.22614
   0   2  -5  144.85   27.94   1-0.49364-0.30174 0.75746 0.69835-0.42728-0.64903
   0   2  -5  124.35   62.61   1-0.01233 0.18034 0.99691 0.93717-0.07746-0.29861
   0  -2   5  111.22   29.19   1-0.54575-0.73890-0.67638-0.61534-0.49462-0.27453
   0  -2   5  283.71   30.58   1-0.09622-0.28904-0.99522-0.93523-0.01639 0.20441
   0   2  -4 7054.40  260.26   1-0.75605-0.56133-0.38749-0.44591-0.52747-0.69717
   0  -2   4 4217.14  797.32   1-0.11688-0.31131-0.99314-0.93501-0.00046 0.16977
   0   2  -4 7485.30  199.54   1-0.62728-0.43203 0.41743 0.35944-0.65746-0.82713
   0  -2   4 6841.32  176.15   1-0.49850-0.69447-0.66599-0.60694-0.55493-0.38642
   0  -2   4 6860.36  151.36   1-0.10317-0.29892-0.99454-0.93632 0.01501 0.18423
   0  -2   3441022.9 3875.52   1-0.16031-0.35788-0.98650-0.92985-0.03327 0.08539
   0  -2   3427808.5 1486.38   1-0.41966-0.61846-0.64210-0.58504-0.64154-0.52462
   0   2  -3439219.8 1206.12   1-0.59076-0.39196-0.68284-0.73990-0.42979-0.54672
   0   2  -1102047.7  866.40   1-0.36423-0.16039-0.91148-0.96517-0.19114-0.20665
   0  -2   1110948.3 1567.62   1-0.15274-0.35658-0.98788-0.93418-0.02753-0.01202
   0   2   0 1330.38  125.43   1-0.32138-0.11440-0.93377-0.98599-0.15739-0.12133
   0  -2   0 1237.26  162.04   1-0.13439-0.34136-0.99083-0.93861-0.01365-0.04971
   0   2   1   33.80   43.90   1-0.29904-0.08893-0.94392-0.99466-0.13993-0.05230
   0  -2  -1   86.24   94.52   1-0.11189-0.32200-0.99371-0.94297 0.00329-0.08434
   0  -2  -1   28.78   16.94   1-0.09518-0.30557-0.99523-0.94582-0.02103-0.10976
   0   2   2 7646.79  302.46   1-0.28996-0.07672-0.94776-0.99703-0.13286 0.00634
   0  -2  -2 6378.41  394.24   1-0.08678-0.30002-0.99598-0.94671 0.02212-0.11708
   0   2   2 6773.23  172.27   1 0.05181 0.26503-0.80367-0.85148-0.59281-0.45247
   0  -2  -2 6453.87  142.54   1-0.11803-0.33134-0.98946-0.94181 0.08378-0.05654
   0   2   3  360.19   94.07   1-0.28983-0.07345-0.94782-0.99560-0.13276 0.05802
   0  -2  -3  478.14  153.45   1-0.05988-0.27626-0.99731-0.94952 0.04220-0.14858
   0   2   3  324.56   35.07   1-0.07886 0.13748 0.99030 0.94216 0.11437 0.30565
   0   2   3  314.47   36.00   1 0.01085 0.22699-0.89311-0.93916-0.44969-0.25776
   0  -2  -3  294.72   28.94   1-0.12832-0.34456-0.98279-0.93690 0.13283-0.05907
   0   2   478950.58 1097.89   1-0.29598-0.07646-0.94523-0.99154-0.13754 0.10481
   0  -2  -487713.57 1668.10   1-0.03170-0.25122-0.99750-0.95119 0.06313-0.17922
   0   2   481864.72  554.11   1-0.11593 0.10346 0.99075 0.94398 0.07042 0.31333
   0  -2  -478833.91  466.34   1-0.13591-0.35507-0.97605-0.93192 0.16981-0.07368
   0   2   5186823.4 2472.82   1-0.30666-0.08401-0.94057-0.98540-0.14588 0.14805
   0   2   5195921.4 2061.98   1-0.14928 0.07317 0.98833 0.94293 0.03029 0.32484
   0   2   5186259.8 1920.30   1-0.01360 0.20837-0.93348-0.97600-0.35836-0.06325
   0  -2  -5207639.7 2051.04   1-0.14244-0.36453-0.96891-0.92655 0.20225-0.09283
   0   2   6  118.78   53.67   1-0.32071-0.09493-0.93409-0.97744-0.15687 0.18863
   0   2   6  160.15   31.93   1-0.17989 0.04561 0.98365 0.93963-0.00704 0.33912
   0   2   6  166.59   29.00   1-0.01622 0.20867-0.93722-0.97798-0.34834-0.00164
   0  -2  -6  164.29   26.05   1-0.14843-0.37344-0.96120-0.92059 0.23250-0.11418
   0   2   7 1003.99  136.51   1-0.33733-0.10841-0.92592-0.96780-0.16991 0.22717
   0   2   7 1019.81   69.54   1-0.20843 0.02013 0.97711 0.93446-0.04232 0.35548
   0   2   7 1186.90   75.92   1-0.01612 0.21169-0.93708-0.97607-0.34872 0.04956
   0  -2  -7 1056.63   52.90   1-0.15407-0.38201-0.95282-0.91398 0.26151-0.13676
   0   2   8   19.19   41.52   1-0.35591-0.12386-0.91610-0.95651-0.18456 0.26409
   0   2   8   19.83   25.72   1-0.23534-0.00371 0.96893 0.92765-0.07600 0.37343
   0   2   8   24.67   15.80   1-0.01432 0.21641-0.93451-0.97174-0.35563 0.09424
   0   2   9 1146.75  148.30   1-0.37605-0.14086-0.90464-0.94356-0.20050 0.29973
   0   2   9 1542.71   91.97   1-0.26094-0.02626 0.95924 0.91932-0.10845 0.39261
   0   2   9 1773.68   92.17   1-0.01136 0.22228-0.93018-0.96565-0.36690 0.13455
   0   2  10 1026.27  115.51   1-0.39740-0.15908-0.89149-0.92893-0.21749 0.33431
   0   2  10 1035.04   89.48   1-0.28546-0.04772 0.94812 0.90957-0.13991 0.41278
   0   2  10 1236.51   81.95   1-0.00759 0.22898-0.92444-0.95814-0.38123 0.17182
   0   2  11 1510.27  148.44   1-0.41973-0.17827-0.87659-0.91256-0.23536 0.36802
   0   2  11 1359.01  106.81   1-0.30906-0.06827 0.93561 0.89844-0.17058 0.43374
   0   2  11 1874.96  108.21   1-0.00319 0.23630-0.91747-0.94940-0.39778 0.20685
   0   2  12 2325.06  164.93   1-0.44284-0.19824-0.85988-0.89437-0.25396 0.40099
   0   2  12 2266.84  108.86   1 0.00169 0.24410-0.90935-0.93952-0.41601 0.24021
   0   2  13  643.19   86.39   1-0.46656-0.21882-0.84124-0.87425-0.27318 0.43334
   0   2  13  611.97   55.31   1 0.00698 0.25231-0.90014-0.92854-0.43553 0.27228
   0   2  14  578.17   81.70   1-0.49076-0.23989-0.82056-0.85210-0.29295 0.46516
   0   2  14  663.19   71.22   1 0.01260 0.26086-0.88984-0.91648-0.45608 0.30332
   0   2  15  122.69   64.86   1-0.51535-0.26135-0.79769-0.82775-0.31318 0.49650
   0   2  15   65.14   40.54   1 0.01852 0.26969-0.87845-0.90333-0.47745 0.33353
   0   2  16 1611.51  170.36   1-0.54022-0.28308-0.77247-0.80105-0.33383 0.52742
   0   2  16 1849.51  139.73   1 0.02470 0.27879-0.86595-0.88906-0.49950 0.36307
   0   3 -18  186.60   80.28   1-0.43404-0.17585 0.86640 0.75953 0.24687-0.62625
   0   3 -17 3464.57  236.43   1-0.39839-0.13726 0.89086 0.78563 0.21828-0.60327
   0  -3  17 4918.07  186.65   1-0.51513-0.77799-0.67002-0.55958-0.53450 0.28563
   0  -3  17 4249.60  150.54   1-0.01774-0.27919-0.93936-0.83235-0.34247 0.47878
   0   3 -16  -10.93   64.04   1-0.36288-0.09882 0.91224 0.80865 0.19007-0.57992
   0  -3  16   30.96   32.04   1-0.52344-0.78913-0.67189-0.56343-0.52399 0.24456
   0  -3  16    4.39   40.75   1-0.02453-0.28889-0.94838-0.84313-0.31617 0.45349
   0  -3  15 7658.00  309.90   1-0.64307-0.90909 0.31614 0.41602-0.69750 0.02155
   0   3 -1512475.49  591.05   1-0.32757-0.06057 0.93079 0.82884 0.16225-0.55618
   0  -3  15 9286.98  227.90   1-0.53021-0.79872-0.67333-0.56686-0.51525 0.20172
   0  -3  1510382.10  247.79   1-0.03119-0.29848-0.95651-0.85303-0.29001 0.42807
   0  -3  14 5018.39  224.20   1-0.64395-0.91296 0.30827 0.40672-0.70020-0.03276
   0   3 -14 5117.75  307.18   1-0.29249-0.02255 0.94671 0.84641 0.13483-0.53204
   0  -3  14 4969.08  140.50   1-0.53527-0.80662-0.67437-0.56989-0.50862 0.15678
   0  -3  14 5143.41  166.74   1-0.03773-0.30794-0.96378-0.86206-0.26399 0.40250
   0  -3  13    4.02   29.02   1-0.64588-0.91787 0.28935 0.38637-0.70647-0.09065
   0   3 -13   47.63   44.19   1-0.25770 0.01517 0.96018 0.86153 0.10784-0.50747
   0  -3  13   30.13   30.50   1-0.53840-0.81257-0.67499-0.57250-0.50447 0.10934
   0  -3  13    8.92   32.21   1-0.04416-0.31728-0.97022-0.87027-0.23814 0.37676
   0   3 -12   80.68   68.16   1-0.22326 0.05254 0.97136 0.87435 0.08131-0.48244
   0  -3  12   41.29   33.04   1-0.53927-0.81627-0.67516-0.57465-0.50332 0.05891
   0  -3  12   61.41   23.28   1-0.05046-0.32650-0.97586-0.87767-0.21248 0.35083
   0   3 -11  -10.50   19.12   1-0.07444 0.20270 0.99003 0.89657 0.11956-0.39378
   0   3 -11   18.71   44.09   1-0.18926 0.08948 0.98036 0.88500 0.05528-0.45690
   0  -3  11   -9.68   49.15   1-0.53741-0.81723-0.67479-0.57628-0.50580 0.00485
   0  -3  11   19.26   23.51   1-0.05651-0.33550-0.98063-0.88448-0.18753 0.32424
   0   3 -10 1317.98   79.70   1-0.13794 0.14226 0.98946 0.89737 0.04400-0.41771
   0   3 -10 1373.65  147.87   1-0.15577 0.12590 0.98734 0.89362 0.02983-0.43079
   0  -3  10 1167.41   73.09   1-0.53217-0.81482-0.67374-0.57721-0.51269-0.05361
   0  -3  10 1159.42   73.32   1-0.06253-0.34444-0.98473-0.89034-0.16245 0.29773
   0   3  -9 8085.34  226.28   1-0.21637 0.06689 0.97491 0.88419-0.05221-0.46230
   0   3  -911098.42  466.33   1-0.12292 0.16169 0.99240 0.90032 0.00500-0.40406
   0  -3   9 8738.34  238.93   1-0.52263-0.80811-0.67171-0.57717-0.52501-0.11751
   0  -3   9 9644.05  266.46   1-0.06838-0.35323-0.98810-0.89547-0.13776 0.27083
   0   3  -8 8195.52  194.38   1-0.31635-0.03003 0.93138 0.84203-0.18012-0.53858
   0   3  -8 9516.46  318.24   1-0.09084 0.19671 0.99568 0.90525-0.01908-0.37659
   0  -3   8 7883.11  183.48   1-0.50744-0.79575-0.66821-0.57565-0.54405-0.18813
   0  -3   8 7965.58  188.95   1-0.07406-0.36182-0.99076-0.89990-0.11357 0.24343
   0   3  -746419.84  650.88   1-0.44112-0.15174 0.82619 0.73821-0.35044-0.65727
   0   3  -747230.37  867.49   1-0.05970 0.23079 0.99731 0.90853-0.04234-0.34829
   0  -3   740181.66  557.63   1-0.48460-0.77573-0.66233-0.57176-0.57137-0.26703
   0  -3   741119.79  565.88   1-0.07950-0.37020-0.99275-0.90365-0.09009 0.21532
   0   3  -6 4493.69  173.89   1-0.80402-0.51194-0.06162-0.14925-0.59139-0.84595
   0   3  -6 5265.05  178.84   1-0.57406-0.28119 0.60146 0.51446-0.55559-0.81009
   0   3  -6 6070.57  262.20   1-0.02971 0.26371 0.99746 0.91032-0.06461-0.31899
   0  -3   6 5114.32  171.79   1-0.45113-0.74509-0.65251-0.56394-0.60884-0.35608
   0  -3   6 4714.50  146.98   1-0.08466-0.37828-0.99411-0.90677-0.06763 0.18618
   0   3  -519909.73  403.03   1-0.71130-0.41620-0.51006-0.59614-0.48361-0.68658
   0  -3   520921.17  335.90   1-0.40259-0.69938-0.63601-0.54943-0.65832-0.45714
   0  -3   520783.83  318.18   1-0.08940-0.38595-0.99489-0.90932-0.04675 0.15548
   0   3  -4 7073.83  210.33   1-0.59411-0.29619-0.70933-0.79356-0.37931-0.53152
   0  -3   4 6326.06  539.14   1-0.06115-0.35907-0.99727-0.91303 0.04126 0.19347
   0   3  -4 7038.31  156.07   1-0.59975-0.30014-0.68365-0.76825-0.41582-0.56542
   0  -3   4 6800.54  173.58   1-0.09351-0.39299-0.99520-0.91139-0.02850 0.12214
   0   3  -3 6364.40  213.97   1-0.50250-0.20145-0.80989-0.89265-0.30259-0.40322
   0  -3   3 5446.15  446.90   1-0.08794-0.38900-0.99589-0.91313 0.02125 0.12188
   0   3  -3 6145.05  151.80   1-0.52954-0.22710-0.67320-0.75581-0.51612-0.61414
   0  -3   3 6110.55  139.23   1-0.09647-0.39888-0.99521-0.91316-0.01525 0.08380
   0   3  -223792.66  392.38   1-0.43797-0.13378-0.86351-0.94479-0.25003-0.29909
   0  -3   223956.80  899.34   1-0.09664-0.40083-0.99520-0.91392 0.01474 0.06379
   0   3  -225766.31  339.48   1-0.43311-0.12785-0.64669-0.72731-0.62785-0.67429
   0  -3   224388.96  292.82   1-0.09688-0.40221-0.99520-0.91491-0.01343 0.03402
   0   3  -1  282.99   50.41   1-0.39429-0.08696-0.89348-0.97328-0.21501-0.21249
   0  -3   1  364.86  136.95   1-0.09457-0.40190-0.99538-0.91557 0.01629 0.01377
   0  -3   1  384.07   48.81   1-0.08859-0.39685-0.99479-0.91626-0.05034-0.05446
   0   3   0 3749.20  204.70   1-0.36599-0.05553-0.91048-0.98881-0.19252-0.13843
   0  -3   0 3658.47  296.48   1-0.08550-0.39596-0.99607-0.91774 0.02308-0.03100
   0   3   1  245.03   69.15   1-0.34906-0.03546-0.91981-0.99666-0.17915-0.07348
   0  -3  -1  363.80  155.41   1-0.07156-0.38516-0.99687-0.92002 0.03349-0.07217
   0   3   210404.46  399.64   1-0.34065-0.02392-0.92422-0.99959-0.17253-0.01528
   0  -3  -210244.78  501.87   1-0.05409-0.37082-0.99745-0.92207 0.04651-0.11072
   0   3   2 9455.04  193.23   1-0.04677 0.27011 0.98729 0.91165 0.15186 0.30971
   0   3   3 7933.84  305.56   1-0.33873-0.01886-0.92521-0.99910-0.17101 0.03780
   0  -3  -3 7828.63  547.53   1-0.03395-0.35381-0.99753-0.92363 0.06147-0.14734
   0   3   3 7216.04  181.17   1-0.08072 0.23921 0.99040 0.91613 0.11218 0.32166
   0   3   3 7164.62  219.74   1 0.09738 0.41721-0.66943-0.74115-0.73646-0.52595
   0   3   4 4133.85  229.34   1-0.34182-0.01882-0.92361-0.99603-0.17345 0.08693
   0  -3  -4 4675.89  385.42   1-0.01173-0.33473-0.99689-0.92447 0.07790-0.18248
   0   3   4 4126.47  149.45   1-0.11218 0.21080 0.99085 0.91796 0.07489 0.33601
   0   3   4 5089.60  191.59   1-0.79066-0.46855-0.13049-0.20054 0.59817 0.86037
   0   3   4 4588.63  155.97   1 0.06069 0.38344-0.78052-0.85048-0.62216-0.36006
   0   3   5 4422.96  278.26   1-0.34886-0.02273-0.91991-0.99085-0.17900 0.13296
   0   3   5 4831.83  142.76   1-0.14172 0.18432 0.98912 0.91759 0.03945 0.35219
   0   3   5 6447.21  316.72   1-0.76523-0.44031 0.35484 0.28655 0.53712 0.85088
   0   3   5 5530.95  350.47   1-0.09128 0.23444 0.99564 0.92659-0.01875 0.29403
   0   3   5 5323.01  158.31   1 0.04101 0.36668-0.82995-0.89815-0.55631-0.24262
   0   3   6 1529.15  150.41   1-0.35904-0.02977-0.91438-0.98384-0.18703 0.17650
   0   3   6 1367.12   90.59   1-0.16970 0.15940 0.98548 0.91532 0.00544 0.36982
   0   3   6 1667.61   93.16   1 0.03024 0.35883-0.85422-0.92065-0.51902-0.15374
   0   3   710355.18  400.37   1-0.37176-0.03935-0.90716-0.97515-0.19710 0.21801
   0   3   710323.28  254.57   1-0.19641 0.13574 0.98013 0.91135-0.02740 0.38859
   0   3   712240.24  271.84   1 0.02462 0.35613-0.86613-0.93080-0.49919-0.08232
   0   3   8 4879.06  291.21   1-0.38652-0.05098-0.89832-0.96483-0.20882 0.25786
   0   3   8 4939.49  183.71   1-0.22207 0.11314 0.97322 0.90581-0.05934 0.40829
   0   3   8 5481.66  173.16   1 0.02221 0.35664-0.87107-0.93397-0.49064-0.02218
   0   3   9  970.71  146.22   1-0.40298-0.06430-0.88788-0.95292-0.22194 0.29632
   0   3   9  993.94   90.32   1-0.24682 0.09144 0.96482 0.89878-0.09051 0.42875
   0   3   9 1056.82   70.70   1 0.02196 0.35930-0.87159-0.93272-0.48973 0.03030
   0   3  10 2822.02  194.15   1-0.42082-0.07901-0.87584-0.93939-0.23623 0.33360
   0   3  10 2596.48  123.90   1 0.02322 0.36349-0.86900-0.92837-0.49425 0.07738
   0   3  11 2293.23  245.51   1-0.43982-0.09487-0.86214-0.92421-0.25152 0.36989
   0   3  11 2542.14  160.38   1 0.02562 0.36880-0.86405-0.92166-0.50274 0.12048
   0   3  12  182.00   66.60   1-0.45978-0.11169-0.84672-0.90732-0.26768 0.40531
   0   3  12  189.32   51.10   1 0.02887 0.37498-0.85717-0.91301-0.51421 0.16059
   0   3  13  117.32   51.74   1-0.48053-0.12931-0.82951-0.88864-0.28457 0.43999
   0   3  13   90.99   37.52   1 0.03282 0.38184-0.84860-0.90268-0.52800 0.19839
   0   3  14  281.49   71.81   1-0.50194-0.14758-0.81041-0.86805-0.30212 0.47401
   0   3  14  244.44   58.17   1 0.03732 0.38926-0.83849-0.89081-0.54362 0.23436
   0   3  15 1744.71  195.80   1-0.52389-0.16640-0.78928-0.84545-0.32025 0.50746
   0   3  15 2031.38  144.46   1 0.04230 0.39716-0.82692-0.87747-0.56071 0.26887
   0   4 -17 5489.30  266.79   1-0.35550 0.00930 0.91633 0.78534 0.18424-0.61898
   0  -4  17 7433.44  245.20   1-0.46266-0.82917-0.65605-0.52005-0.59626 0.20496
   0  -4  17 6298.02  222.77   1-0.01635-0.38149-0.93740-0.80472-0.34784 0.45483
   0   4 -16 3466.47  325.89   1-0.32273 0.04501 0.93313 0.80378 0.15845-0.59321
   0  -4  16 3359.53  238.16   1-0.46770-0.83703-0.65754-0.52354-0.59066 0.15899
   0  -4  16 2963.56  214.22   1-0.02268-0.39074-0.94600-0.81508-0.32336 0.42772
   0   4 -1514411.42  519.97   1-0.29042 0.08025 0.94757 0.81987 0.13322-0.56688
   0  -4  1516768.16  282.99   1-0.47079-0.84295-0.65844-0.52643-0.58719 0.11088
   0  -4  1515442.57  322.60   1-0.02885-0.39982-0.95373-0.82458-0.29925 0.40024
   0   4 -14   43.67   67.54   1-0.25865 0.11496 0.95984 0.83379 0.10857-0.53997
   0  -4  14  134.75   49.35   1-0.47169-0.84667-0.65870-0.52867-0.58618 0.06031
   0  -4  14   57.61   26.49   1-0.03483-0.40872-0.96064-0.83325-0.27559 0.37232
   0   4 -13  618.14  130.08   1-0.22748 0.14906 0.97010 0.84569 0.08455-0.51243
   0  -4  13  710.80  101.21   1-0.47003-0.84785-0.65822-0.53018-0.58804 0.00686
   0  -4  13  772.96  115.20   1-0.04061-0.41743-0.96675-0.84113-0.25245 0.34387
   0   4 -12  281.18   95.06   1-0.19703 0.18246 0.97848 0.85571 0.06121-0.48420
   0  -4  12  171.15   42.51   1-0.46538-0.84602-0.65686-0.53080-0.59325-0.04992
   0  -4  12  108.09   25.33   1-0.04617-0.42591-0.97210-0.84824-0.22996 0.31477
   0   4 -11 1159.82   90.57   1-0.09326 0.28748 0.99086 0.87128 0.09737-0.39777
   0   4 -11 1247.53  145.97   1-0.16737 0.21505 0.98513 0.86401 0.03863-0.45523
   0  -4  11 1442.45   76.61   1-0.45709-0.84056-0.65436-0.53029-0.60238-0.11063
   0  -4  11 1298.40   74.30   1-0.05148-0.43414-0.97671-0.85461-0.20828 0.28486
   0   4 -10  608.79   52.56   1-0.19693 0.18686 0.98001 0.86179-0.02805-0.47157
   0   4 -10  591.46  131.69   1-0.13866 0.24670 0.99019 0.87071 0.01687-0.42542
   0  -4  10  714.46   54.85   1-0.44434-0.83063-0.65036-0.52828-0.61610-0.17592
   0  -4  10  618.92   52.06   1-0.05633-0.44197-0.98049-0.86051-0.18830 0.25331
   0   4  -9  360.25   45.04   1-0.32718 0.05966 0.92474 0.80790-0.19439-0.58628
   0   4  -9  445.79  100.46   1-0.11102 0.27728 0.99381 0.87597-0.00394-0.39469
   0  -4   9  324.05   50.88   1-0.42600-0.81512-0.64428-0.52420-0.63514-0.24655
   0  -4   9  363.29   44.40   1-0.06095-0.44952-0.98372-0.86550-0.16905 0.22097
   0   4  -8  131.58   30.39   1-0.47208-0.08217 0.78797 0.67249-0.39526-0.73552
   0   4  -8   25.44   77.51   1-0.08464 0.30659 0.99612 0.87993-0.02373-0.36291
   0  -4   8  150.76   37.25   1-0.40053-0.79247-0.63525-0.51715-0.66031-0.32330
   0  -4   8  149.71   28.62   1-0.06510-0.45660-0.98629-0.86983-0.15163 0.18680
   0   4  -7   75.72   29.59   1-0.79602-0.40356-0.19144-0.30672-0.57418-0.86200
   0   4  -7   96.85   30.14   1-0.59576-0.20228 0.54036 0.42579-0.59420-0.88191
   0   4  -7   75.30   75.64   1-0.05973 0.33444 0.99731 0.88277-0.04232-0.32993
   0  -4   7  101.23   34.34   1-0.36586-0.76063-0.62192-0.50581-0.69235-0.40691
   0  -4   7   94.69   26.45   1-0.06862-0.46304-0.98822-0.87353-0.13675 0.15008
   0   4  -6 5025.63  219.35   1-0.71931-0.32382-0.49123-0.60496-0.49119-0.72743
   0   4  -6 5207.90  244.80   1-0.03655 0.36055 0.99755 0.88465-0.05954-0.29560
   0  -4   6 5003.04  144.62   1-0.07124-0.46859-0.98951-0.87658-0.12563 0.10962
   0   4  -5165438.9 1107.07   1-0.63456-0.23629-0.65245-0.76427-0.41428-0.60003
   0   4  -5165988.9 3083.74   1-0.62198-0.22155-0.68487-0.79700-0.37959-0.56186
   0  -4   5156746.6  785.17   1-0.07247-0.47275-0.99008-0.87891-0.12034 0.06331
   0   4  -461909.64  704.79   1-0.56174-0.16034-0.74874-0.85909-0.35187-0.48604
   0   4  -460761.91  487.24   1-0.57208-0.16883-0.68062-0.79076-0.45767-0.58836
   0  -4   457695.41  502.48   1-0.07138-0.47458-0.98958-0.88017-0.12501 0.00706
   0   4  -326782.32  521.43   1-0.50489-0.10035-0.80766-0.91653-0.30456-0.38716
   0  -4   323527.27 1031.17   1-0.02992-0.43446-0.99747-0.88860 0.06445 0.14705
   0   4  -326621.31  406.87   1-0.50887-0.10278-0.66855-0.77671-0.54229-0.62141
   0  -4   326979.65  400.10   1-0.06572-0.47185-0.98664-0.87900-0.14900-0.06851
   0   4  -212870.11  348.23   1-0.46221-0.05454-0.84477-0.95216-0.26966-0.30068
   0  -4   212034.50  789.99   1-0.03924-0.44691-0.99757-0.89017 0.05755 0.08857
   0   4  -214840.91  297.53   1-0.42928-0.02037-0.64540-0.75157-0.63180-0.65933
   0  -4   213239.48  283.82   1-0.04848-0.45754-0.97416-0.86828-0.22058-0.19168
   0   4  -1   42.19   31.43   1-0.43123-0.02042-0.86844-0.97436-0.24460-0.22406
   0  -4   1   58.69  174.30   1-0.04045-0.45126-0.99757-0.89165 0.05665 0.03610
   0  -4   1   54.56   32.94   1 0.14285-0.26902-0.49059-0.38613-0.85959-0.88233
   0   4   0 2926.14  163.20   1-0.40970 0.00423-0.88343-0.98787-0.22732-0.15520
   0  -4   0 2924.91  304.10   1-0.03572-0.44967-0.99754-0.89311 0.06015-0.01196
   0   4   1   20.06   30.88   1-0.39579 0.02128-0.89252-0.99548-0.21621-0.09251
   0  -4  -1   -6.32  143.58   1-0.02649-0.44357-0.99740-0.89444 0.06699-0.05670
   0   4   1   21.59   18.98   1-0.04281 0.37459 0.98675 0.88362 0.15644 0.28086
   0  -4  -2124974.3 2074.79   1-0.01373-0.43395-0.99698-0.89549 0.07643-0.09884
   0   4   2114000.0  735.74   1-0.07139 0.34907 0.98981 0.88805 0.12313 0.29918
   0   4   344043.92 1029.08   1-0.38528 0.03806-0.89908-0.99909-0.20783 0.01901
   0   4   346828.50  943.61   1-0.09879 0.32473 0.99095 0.89056 0.09083 0.31851
   0   4   348679.82 1130.16   1-0.01161 0.41192 0.99688 0.89878-0.07799 0.14999
   0   4   412797.52  410.61   1-0.38663 0.03985-0.89825-0.99678-0.20891 0.06950
   0   4   413356.12  319.48   1-0.12519 0.30139 0.99035 0.89133 0.05934 0.33865
   0   4   415011.28  558.00   1-0.06515 0.36131 0.99714 0.90068-0.03827 0.24127
   0   4   413455.17  317.88   1 0.14495 0.57139-0.48097-0.57660-0.86466-0.58398
   0   4   5 2173.83  209.19   1-0.39138 0.03823-0.89530-0.99236-0.21269 0.11730
   0   4   5 1911.79  113.49   1-0.15074 0.27888 0.98816 0.89050 0.02852 0.35946
   0   4   5 2498.43  150.33   1-0.80403-0.37548 0.04302-0.05096 0.59302 0.92542
   0   4   5 2240.07  235.50   1-0.16128 0.26812 0.98632 0.89151 0.03400 0.36512
   0   4   5 2159.33  124.11   1 0.11099 0.54036-0.62123-0.71509-0.77572-0.44345
   0   4   6    6.78   53.31   1-0.39895 0.03380-0.89050-0.98607-0.21873 0.16284
   0   4   6    0.00   17.02   1-0.17558 0.25711 0.98446 0.88818-0.00175 0.38081
   0   4   6    8.82   46.99   1-0.68776-0.25638 0.56011 0.46787 0.46179 0.84578
   0   4   6  -13.17   66.73   1-0.38847 0.04389 0.89712 0.80395 0.21037 0.59307
   0   4   6   14.09   28.07   1 0.08993 0.52221-0.69413-0.78623-0.71420-0.33033
   0   4   7  131.10   46.14   1-0.40889 0.02700-0.88398-0.97807-0.22667 0.20647
   0   4   7  130.34   48.25   1-0.19977 0.23597 0.97933 0.88442-0.03157 0.40262
   0   4   7  177.35   33.20   1 0.07680 0.51200-0.73491-0.82525-0.67379-0.23834
   0   4   8  979.98  110.59   1-0.42082 0.01820-0.87584-0.96846-0.23623 0.24849
   0   4   8  878.60   77.53   1 0.06879 0.50691-0.75818-0.84675-0.64839-0.16135
   0   4   911166.84  438.60   1-0.43443 0.00772-0.86612-0.95726-0.24718 0.28911
   0   4   911468.96  253.97   1 0.06424 0.50528-0.77089-0.85770-0.63371-0.09508
   0   4  10  384.74   73.86   1-0.44948-0.00418-0.85481-0.94448-0.25933 0.32854
   0   4  10  376.58   56.15   1 0.06212 0.50608-0.77666-0.86170-0.62684-0.03662
   0   4  11  734.56   89.40   1-0.46575-0.01731-0.84190-0.93009-0.27253 0.36691
   0   4  11  720.54   75.74   1 0.06180 0.50868-0.77752-0.86080-0.62580 0.01600
   0   4  12  229.53   93.67   1-0.48306-0.03148-0.82733-0.91404-0.28664 0.40438
   0   4  12  237.25   54.29   1 0.06285 0.51265-0.77468-0.85619-0.62922 0.06417
   0   4  13   37.80   49.47   1-0.50125-0.04655-0.81104-0.89628-0.30156 0.44103
   0   4  13  -11.62   46.04   1 0.06498 0.51769-0.76885-0.84860-0.63610 0.10887
   0   4  14 2500.60  198.81   1-0.52020-0.06236-0.79294-0.87670-0.31720 0.47697
   0   4  14 2408.30  156.53   1 0.06797 0.52360-0.76051-0.83850-0.64574 0.15082
   0   5 -16  146.64   99.79   1-0.30113 0.17029 0.94301 0.78791 0.14156-0.59177
   0  -5  16  304.50   73.35   1-0.40309-0.87606-0.63619-0.47664-0.65784 0.07289
   0  -5  16  235.46   51.08   1-0.01702-0.48877-0.93834-0.78175-0.34527 0.38723
   0   5 -15  347.70  100.95   1-0.27206 0.20230 0.95489 0.80143 0.11895-0.56282
   0  -5  15  342.56   74.35   1-0.40216-0.87796-0.63585-0.47829-0.65874 0.02042
   0  -5  15  377.64   64.43   1-0.02248-0.49715-0.94573-0.79091-0.32414 0.35677
   0   5 -14   70.17   70.41   1-0.24375 0.23354 0.96496 0.81315 0.09707-0.53314
   0  -5  14  213.77   46.65   1-0.39853-0.87716-0.63452-0.47894-0.66223-0.03464
   0  -5  14  191.72   38.19   1-0.02767-0.50526-0.95230-0.79924-0.30388 0.32544
   0   5 -13  134.40   65.15   1-0.21631 0.26392 0.97336 0.82319 0.07597-0.50268
   0  -5  13  173.47   53.70   1-0.39178-0.87323-0.63200-0.47841-0.66863-0.09263
   0  -5  13  166.80   46.27   1-0.03254-0.51305-0.95807-0.80677-0.28467 0.29306
   0   5 -12  142.85   59.45   1-0.18982 0.29335 0.98023 0.83171 0.05571-0.47138
   0  -5  12  175.46   44.97   1-0.38135-0.86563-0.62802-0.47642-0.67834-0.15391
   0  -5  12  119.64   35.40   1-0.03704-0.52047-0.96305-0.81352-0.26675 0.25939
   0   5 -11 1738.49  176.38   1-0.16441 0.32169 0.98571 0.83884 0.03638-0.43915
   0  -5  11 1637.50  103.27   1-0.36655-0.85366-0.62220-0.47259-0.69173-0.21888
   0  -5  11 1577.79   93.95   1-0.04111-0.52745-0.96725-0.81948-0.25045 0.22410
   0   5 -10 8584.85  281.11   1-0.25973 0.22767 0.95974 0.81539-0.10691-0.53225
   0   5 -10 7847.56  409.56   1-0.14022 0.34882 0.98995 0.84471 0.01805-0.40591
   0  -5  10 7894.94  282.74   1-0.04463-0.53389-0.97066-0.82466-0.23623 0.18674
   0   5  -9 5461.84  226.94   1-0.45594 0.03450 0.80865 0.66568-0.37173-0.74543
   0   5  -9 5550.93  284.91   1-0.11740 0.37457 0.99308 0.84949 0.00085-0.37156
   0  -5   9 4806.80  145.80   1-0.04745-0.53964-0.97325-0.82902-0.22474 0.14664
   0   5  -8  275.07   52.34   1-0.79801-0.30516-0.17306-0.31600-0.57725-0.89834
   0   5  -8  414.17   57.53   1-0.58964-0.09556 0.55891 0.41678-0.58303-0.90396
   0   5  -8  361.10   93.89   1-0.09616 0.39875 0.99525 0.85330-0.01510-0.33595
   0  -5   8  328.03   41.13   1-0.04936-0.54446-0.97492-0.83245-0.21697 0.10282
   0   5  -7 9790.14  315.68   1-0.74295-0.24708-0.42850-0.56988-0.51419-0.78369
   0   5  -711064.47  397.19   1-0.07671 0.42114 0.99661 0.85630-0.02965-0.29894
   0  -5   710270.05  203.39   1-0.04998-0.54800-0.97545-0.83474-0.21445 0.05375
   0   5  -6 2567.29  153.09   1-0.67686-0.17796-0.58108-0.72089-0.45188-0.66980
   0   5  -6 2754.96  259.99   1-0.05932 0.44147 0.99732 0.85867-0.04262-0.26035
   0  -5   6 2608.11  119.93   1-0.04868-0.54963-0.97434-0.83540-0.21973-0.00311
   0   5  -5 7867.59  317.67   1-0.61764-0.11588-0.67739-0.81533-0.39956-0.56727
   0   5  -5 7838.13  446.13   1-0.04431 0.45941 0.99756 0.86055-0.05378-0.21995
   0   5  -5 8067.63  264.02   1-0.61244-0.10837-0.68449-0.82217-0.39545-0.55881
   0  -5   5 7898.57  259.87   1-0.04433-0.54819-0.97038-0.83320-0.23744-0.07241
   0   5  -4 3175.28  169.90   1-0.56693-0.06204-0.74274-0.87920-0.35624-0.47239
   0   5  -4 2849.50  252.02   1-0.03208 0.47457 0.99750 0.86213-0.06285-0.17746
   0   5  -4 2851.27  114.64   1-0.56817-0.06127-0.68007-0.81576-0.46333-0.57512
   0  -5   4 2973.76  118.69   1-0.03443-0.54121-0.96020-0.82479-0.27716-0.16372
   0   5  -3  152.84   47.29   1-0.52610-0.01807-0.78706-0.92204-0.32208-0.38665
   0   5  -3  208.41   62.48   1-0.02313 0.48646 0.99731 0.86359-0.06948-0.13252
   0   5  -3  179.74   32.22   1-0.51486-0.00514-0.66996-0.80367-0.53484-0.59504
   0  -5   3  163.15   30.23   1-0.01224-0.52194-0.93148-0.79783-0.36357-0.30172
   0   5  -2 6091.02  224.39   1-0.49420 0.01695-0.81748-0.95098-0.29576-0.30876
   0   5  -2 6400.79  369.03   1-0.01809 0.49444 0.99715 0.86507-0.07321-0.08469
   0   5  -2 7149.17  204.81   1-0.45121 0.06133-0.65254-0.78426-0.60876-0.61739
   0  -5   2 6448.25  304.01   1 0.05916-0.45347-0.78460-0.65271-0.61716-0.60689
   0   5  -1  318.66   62.86   1-0.47005 0.04424-0.83836-0.97039-0.27602-0.23744
   0   5  -1  342.56   93.91   1-0.01777 0.49770 0.99714 0.86670-0.07344-0.03337
   0   5  -1  408.97   49.69   1-0.37651 0.13886-0.62614-0.75587-0.68277-0.63981
   0   5   0  500.21   76.62   1-0.45250 0.06492-0.85247-0.98302-0.26177-0.17162
   0   5   0  579.61   57.88   1-0.05838 0.45955 0.98866 0.85802 0.13834 0.22932
   0   5   0  512.24  113.55   1-0.02327 0.49514 0.99731 0.86852-0.06938 0.02225
   0   5   1   95.01   47.68   1-0.44055 0.08000-0.86159-0.99066-0.25212-0.11039
   0   5   1  132.99   30.19   1-0.08096 0.44004 0.99041 0.86115 0.11189 0.25451
   0   5   1   37.99   47.92   1-0.03611 0.48523 0.99755 0.87040-0.05986 0.08332
   0   5   2   21.99   35.74   1-0.43336 0.09034-0.86690-0.99449-0.24631-0.05301
   0   5   2   37.13   25.53   1-0.10342 0.42063 0.99097 0.86308 0.08532 0.27957
   0   5   2   17.01   46.83   1-0.05854 0.46574 0.99734 0.87184-0.04320 0.15155
   0   5   3  836.51  118.21   1-0.43019 0.09664-0.86920-0.99531-0.24376 0.00111
   0   5   3  976.70   75.50   1-0.12575 0.40136 0.99032 0.86380 0.05867 0.30454
   0   5   3  983.15  152.51   1-0.09405 0.43316 0.99542 0.87156-0.01668 0.22963
   0   5   4  151.51   45.19   1-0.43045 0.09951-0.86901-0.99365-0.24397 0.05247
   0   5   4  116.59   34.02   1-0.14792 0.38224 0.98848 0.86333 0.03194 0.32945
   0   5   4  116.43   61.00   1-0.14872 0.38143 0.98857 0.86636 0.02448 0.32236
   0   5   5  442.19   77.06   1-0.43365 0.09945-0.86669-0.98985-0.24655 0.10147
   0   5   5  399.15   52.14   1-0.16992 0.36330 0.98544 0.86166 0.00517 0.35431
   0   5   5  475.55   63.86   1-0.80019-0.26800-0.04638-0.16608 0.59794 0.94899
   0   5   5  571.08   91.96   1-0.23509 0.29800 0.96775 0.84718 0.09040 0.43984
   0   5   6  -11.71   51.36   1-0.43936 0.09687-0.86248-0.98416-0.25116 0.14844
   0   5   6  -10.62   36.38   1-0.77519-0.24019 0.31416 0.19622 0.54805 0.95068
   0   5   6  -11.70   43.68   1-0.39255 0.14349 0.89457 0.77564 0.21362 0.61463
   0   5   7  385.67   83.72   1-0.44725 0.09212-0.85653-0.97673-0.25753 0.19365
   0   5   7  332.47   62.92   1 0.14158 0.68047-0.49633-0.61234-0.85650-0.40246
   0   5   8 3968.31  227.72   1-0.45701 0.08550-0.84893-0.96766-0.26543 0.23732
   0   5   8 4520.72  195.65   1 0.12660 0.66842-0.56060-0.67484-0.81834-0.31272
   0   5   9  996.42  113.20   1-0.46839 0.07725-0.83973-0.95698-0.27467 0.27965
   0   5   9 1140.29   97.55   1 0.11661 0.66134-0.60012-0.71260-0.79136-0.23414
   0   5  10  186.81   77.88   1-0.48118 0.06760-0.82895-0.94473-0.28511 0.32079
   0   5  10  224.02   54.28   1 0.11018 0.65783-0.62423-0.73495-0.77342-0.16462
   0   5  11   20.44   69.64   1-0.49520 0.05672-0.81658-0.93088-0.29658 0.36089
   0   5  12  781.70  122.16   1-0.51028 0.04477-0.80257-0.91539-0.30899 0.40005
   0   6 -15   58.04   67.07   1-0.26805 0.30999 0.95641 0.77719 0.11585-0.54760
   0  -6  15   33.23   46.93   1-0.01188-0.59024-0.93094-0.75045-0.36496 0.29737
   0   6 -14  183.76   69.68   1-0.24312 0.33785 0.96517 0.78760 0.09658-0.51530
   0  -6  14  108.81   52.26   1-0.01600-0.59728-0.93691-0.75818-0.34919 0.26155
   0   6 -13  331.29  102.61   1-0.21923 0.36468 0.97253 0.79660 0.07821-0.48211
   0  -6  13  233.63   56.76   1-0.01964-0.60384-0.94195-0.76498-0.33517 0.22398
   0   6 -12  922.02  165.19   1-0.19649 0.39036 0.97861 0.80433 0.06081-0.44795
   0  -6  12  783.46   75.68   1-0.02270-0.60982-0.94602-0.77082-0.32330 0.18426
   0   6 -11  270.31   84.94   1-0.17502 0.41476 0.98356 0.81092 0.04444-0.41276
   0  -6  11  161.85   39.97   1-0.02504-0.61508-0.94903-0.77560-0.31416 0.14181
   0   6 -10 1719.17  117.72   1-0.32120 0.27006 0.92846 0.75791-0.18650-0.59383
   0   6 -10 1020.21  188.12   1-0.15496 0.43776 0.98748 0.81649 0.02921-0.37643
   0  -6  10 1256.40   77.28   1-0.02648-0.61944-0.95084-0.77916-0.30854 0.09585
   0   6  -9   42.39   30.24   1-0.80357-0.21033-0.08630-0.25689-0.58891-0.94327
   0   6  -9   28.93   20.59   1-0.07332 0.52071 0.98995 0.82085 0.12087-0.23463
   0   6  -9   61.79   30.70   1-0.55216 0.04188 0.65265 0.48355-0.51880-0.87431
   0   6  -9    8.75   82.72   1-0.13648 0.45918 0.99052 0.82117 0.01523-0.33885
   0  -6   9   33.95   27.90   1-0.02672-0.62260-0.95113-0.78123-0.30760 0.04520
   0   6  -8 5739.40  242.66   1-0.76976-0.17350-0.33714-0.50617-0.54202-0.84480
   0   6  -8 7963.17  223.77   1-0.63467-0.03699 0.37653 0.20827-0.67483-0.97737
   0   6  -8 6659.77  329.49   1-0.11976 0.47883 0.99279 0.82509 0.00263-0.29989
   0  -6   8 6338.15  175.61   1-0.02532-0.62411-0.94938-0.78124-0.31309-0.01187
   0   6  -713334.72  490.08   1-0.71894-0.11965-0.49213-0.65960-0.49084-0.74202
   0   6  -716555.73  683.37   1-0.10504 0.49649 0.99443 0.82837-0.00844-0.25940
   0  -6   716011.54  480.94   1-0.02153-0.62324-0.94448-0.77810-0.32785-0.07822
   0   6  -6  219.49   47.70   1-0.66968-0.06757-0.59424-0.75976-0.44541-0.64667
   0   6  -6   86.22   61.18   1-0.09257 0.51190 0.99554 0.83113-0.01779-0.21719
   0  -6   6  167.90   32.31   1-0.01401-0.61865-0.93407-0.76945-0.35680-0.15876
   0   6  -5   -9.48   35.75   1-0.62456-0.01931-0.66741-0.83146-0.40555-0.55524
   0   6  -5   34.83   75.80   1-0.08267 0.52474 0.99625 0.83348-0.02520-0.17304
   0   6  -5  -12.68   23.56   1-0.61849-0.01078-0.68475-0.84799-0.38543-0.52989
   0  -6   5   -3.88   20.84   1-0.00001-0.60756-0.91223-0.74938-0.40966-0.26320
   0   6  -4 1745.44  125.47   1-0.58615 0.02222-0.71947-0.88204-0.37252-0.47064
   0   6  -4 1698.70   89.86   1-0.04690 0.56241 0.98731 0.82506 0.15170 0.05436
   0   6  -4 1900.35  193.66   1-0.07572 0.53462 0.99666 0.83553-0.03039-0.12667
   0   6  -4 1945.61  101.78   1-0.58126 0.02927-0.68179-0.84304-0.44416-0.53704
   0  -6   4 1846.62  107.54   1 0.02775-0.58271-0.85956-0.69847-0.51027-0.41540
   0   6  -3   75.38   41.09   1-0.55446 0.05704-0.75698-0.91807-0.34575-0.39229
   0   6  -3  102.87   29.66   1-0.05900 0.55336 0.98872 0.82785 0.13762 0.09191
   0   6  -3  118.04   77.50   1-0.07219 0.54109 0.99684 0.83736-0.03303-0.07775
   0   6  -3  134.77   34.59   1-0.53798 0.07537-0.67491-0.83416-0.50503-0.54633
   0   6  -2  117.77   60.89   1-0.52902 0.08562-0.78410-0.94371-0.32451-0.31947
   0   6  -2   78.53   26.09   1-0.07301 0.54241 0.98993 0.83043 0.12124 0.12715
   0   6  -2   34.32   67.37   1-0.07267 0.54354 0.99681 0.83898-0.03266-0.02582
   0   6  -2   56.88   33.41   1-0.48806 0.12812-0.66326-0.82053-0.56733-0.55705
   0   6  -1 1604.40  134.18   1-0.50919 0.10859-0.80361-0.96174-0.30809-0.25148
   0   6  -1 1367.78   99.12   1-0.08842 0.53005 0.99073 0.83260 0.10310 0.16065
   0   6  -1 1588.82  167.84   1-0.07792 0.54123 0.99654 0.84034-0.02874 0.02965
   0   6  -1 1749.08  101.95   1-0.43119 0.18782-0.64604-0.80132-0.62983-0.56797
   0   6   043362.94  740.19   1-0.49431 0.12660-0.81738-0.97403-0.29586-0.18767
   0   6   044757.58  491.15   1-0.10488 0.51665 0.99096 0.83420 0.08360 0.19278
   0   6   047133.72  918.40   1-0.08894 0.53315 0.99582 0.84127-0.02051 0.08945
   0   6   050496.78  563.95   1-0.36763 0.25421-0.62263-0.77592-0.69077-0.57733
   0   6   1    6.02   49.84   1-0.48380 0.14025-0.82669-0.98187-0.28724-0.12748
   0   6   1    2.51   28.45   1-0.12213 0.50246 0.99051 0.83512 0.06301 0.22382
   0   6   1    4.36   56.18   1-0.10708 0.51795 0.99422 0.84132-0.00690 0.15461
   0   6   2 2672.76  157.86   1-0.47709 0.15009-0.83245-0.98615-0.28177-0.07043
   0   6   2 2802.43  130.82   1-0.13998 0.48766 0.98928 0.83526 0.04155 0.25399
   0   6   2 3107.25  283.88   1-0.13429 0.49367 0.99084 0.83958 0.01358 0.22666
   0   6   3 4262.60  273.78   1-0.47372 0.15660-0.83530-0.98752-0.27902-0.01610
   0   6   3 5295.16  350.31   1-0.17355 0.45735 0.98387 0.83425 0.04332 0.30797
   0   6   4   49.26   59.52   1-0.47326 0.16019-0.83568-0.98643-0.27864 0.03583
   0   6   4   18.38   52.58   1-0.22985 0.40399 0.96938 0.82141 0.08636 0.40257
   0   6   5 1104.28  121.03   1-0.47536 0.16122-0.83392-0.98318-0.28036 0.08569
   0   6   5 1082.01   89.60   1-0.80022-0.16438-0.04607-0.19147 0.59793 0.96763
   0   6   5 1431.25  164.12   1-0.31310 0.32368 0.93765 0.79132 0.15091 0.51868
   0   6   6 1322.75  119.02   1-0.47971 0.16001-0.83022-0.97801-0.28391 0.13372
   0   6   6 1223.31  152.69   1-0.45234 0.18738 0.85259 0.70790 0.26165 0.68099
   0   6   7 7494.53  339.97   1-0.48603 0.15683-0.82474-0.97105-0.28907 0.18013
   0   6   8 3402.80  319.43   1-0.49409 0.15190-0.81758-0.96241-0.29568 0.22510
   0   6   9   -3.69   63.75   1-0.50369 0.14544-0.80879-0.95215-0.30356 0.26879
   0   6  10   55.27   78.56   1-0.51463 0.13763-0.79839-0.94027-0.31259 0.31134
   0   7 -13 1018.31  159.21   1-0.23297 0.45463 0.96842 0.76673 0.08876-0.45323
   0  -7  13 1070.95   83.73   1-0.00130-0.68919-0.91438-0.71174-0.40484 0.13573
   0   7 -12 1834.47  169.89   1-0.21369 0.47684 0.97409 0.77405 0.07396-0.41647
   0  -7  12 1844.57  114.45   1-0.00240-0.69321-0.91618-0.71531-0.40075 0.08824
   0   7 -11  531.37  136.33   1-0.19581 0.49766 0.97878 0.78038 0.06029-0.37858
   0  -7  11  492.00   84.22   1-0.00236-0.69609-0.91612-0.71701-0.40088 0.03652
   0   7 -10  318.94  110.50   1-0.17949 0.51692 0.98259 0.78584 0.04784-0.33947
   0  -7  10  317.16   47.02   1-0.00084-0.69749-0.91363-0.71628-0.40654-0.02073
   0   7  -9 1567.61  144.17   1-0.79293-0.09627-0.21595-0.41263-0.56975-0.90579
   0   7  -9 1710.72  222.80   1-0.16487 0.53447 0.98562 0.79052 0.03673-0.29902
   0  -7   9 1941.60   95.67   1 0.00269-0.69687-0.90765-0.71207-0.41970-0.08548
   0   7  -8  123.22   46.52   1-0.75692-0.05724-0.38455-0.57968-0.52837-0.81282
   0   7  -8   98.31  106.28   1-0.15216 0.55012 0.98798 0.79452 0.02709-0.25710
   0  -7   8  144.80   39.29   1 0.00914-0.69334-0.89624-0.70243-0.44346-0.16082
   0   7  -7 2829.25  190.33   1-0.71586-0.01316-0.49946-0.69302-0.48792-0.72079
   0   7  -7 2711.07  123.94   1-0.12742 0.57631 0.99022 0.79774 0.05667-0.17736
   0   7  -7 2930.97  279.76   1-0.14157 0.56365 0.98974 0.79792 0.01907-0.21356
   0  -7   7 3163.99  140.47   1 0.02012-0.68528-0.87528-0.68323-0.48318-0.25213
   0   7  -6  132.54   48.33   1-0.67652 0.02920-0.58170-0.77371-0.45157-0.63286
   0   7  -6   88.07   26.66   1-0.11706 0.58973 0.99071 0.79960 0.06908-0.11332
   0   7  -6  129.63   72.05   1-0.13335 0.57481 0.99098 0.80081 0.01286-0.16820
   0  -7   6  134.01   36.01   1 0.03903-0.66929-0.83457-0.64428-0.54951-0.37005
   0   7  -5 1220.80  131.76   1-0.64218 0.06654-0.64061-0.83076-0.42096-0.55262
   0   7  -5 1216.59   83.52   1-0.11411 0.59573 0.99081 0.80107 0.07260-0.05817
   0   7  -5 1298.66  166.88   1-0.12781 0.58328 0.99176 0.80322 0.00869-0.12082
   0  -7   5 1120.26  102.67   1 0.07599-0.63526-0.73733-0.54880-0.67123-0.54336
   0   7  -4 1170.11   92.40   1-0.61159 0.10027-0.68589-0.87457-0.39433-0.47441
   0   7  -4 1007.80   74.46   1-0.11615 0.59674 0.99075 0.80238 0.07015-0.00898
   0   7  -4 1191.86  167.61   1-0.12532 0.58871 0.99209 0.80520 0.00681-0.07114
   0   7  -4 1061.70   85.90   1-0.60627 0.10790-0.68413-0.87092-0.40544-0.47942
   0   7  -3  456.30   79.04   1-0.58587 0.12912-0.71982-0.90701-0.37229-0.40080
   0   7  -3  404.98   49.35   1-0.12178 0.59417 0.99052 0.80352 0.06343 0.03591
   0   7  -3  497.92  119.50   1-0.12633 0.59063 0.99195 0.80671 0.00757-0.01881
   0   7  -3  524.13   54.05   1-0.57238 0.14462-0.68066-0.86546-0.45724-0.47963
   0   7  -2  131.08   40.70   1-0.56479 0.15333-0.74523-0.93095-0.35444-0.33137
   0   7  -2  120.80   27.65   1-0.13006 0.58895 0.99006 0.80443 0.05349 0.07760
   0   7  -2  190.60   72.57   1-0.13140 0.58850 0.99126 0.80766 0.01139 0.03656
   0   7  -2   69.05   28.96   1-0.53426 0.18556-0.67417-0.85698-0.50995-0.48076
   0   7  -1   83.41   63.91   1-0.54799 0.17327-0.76411-0.94835-0.34033-0.26568
   0   7  -1   59.73   27.61   1-0.14039 0.58168 0.98924 0.80498 0.04105 0.11680
   0   7  -1  104.74   84.82   1-0.14124 0.58159 0.98979 0.80784 0.01883 0.09556
   0   7  -1   71.20   31.43   1-0.49175 0.23090-0.66424-0.84507-0.56298-0.48221
   0   7   0   86.72   46.67   1-0.53508 0.18931-0.77786-0.96063-0.32955-0.20333
   0   7   0  -21.05   71.49   1-0.15679 0.56898 0.98715 0.80685 0.03059 0.15888
   0   7   0   24.44   30.46   1-0.44495 0.28053-0.65055-0.82939-0.61545-0.48311
   0   7   1   40.67   52.46   1-0.52568 0.20185-0.78749-0.96877-0.32174-0.14394
   0   7   1   57.90   67.64   1-0.17931 0.54940 0.98263 0.80397 0.04770 0.22755
   0   7   1    3.60   36.47   1-0.39428 0.33402-0.63294-0.80979-0.66627-0.48234
   0   7   2  323.53   84.76   1-0.51942 0.21125-0.79372-0.97353-0.31655-0.08718
   0   7   2  426.33  118.89   1-0.21060 0.52105 0.97494 0.79792 0.07159 0.30301
   0   7   3  850.55  114.88   1-0.51596 0.21784-0.79710-0.97543-0.31369-0.03275
   0   7   3  980.99  154.43   1-0.25339 0.48119 0.96170 0.78632 0.10451 0.38748
   0   7   4  356.15   81.50   1-0.51503 0.22191-0.79801-0.97486-0.31292 0.01959
   0   7   4  434.41  115.02   1-0.31231 0.42521 0.93801 0.76428 0.15030 0.48483
   0   7   5 1107.87  128.41   1-0.51633 0.22374-0.79674-0.97212-0.31399 0.07009
   0   7   6 1545.69  147.84   1-0.51964 0.22357-0.79350-0.96740-0.31673 0.11893
   0   7   7  171.96   66.03   1-0.52474 0.22160-0.78842-0.96085-0.32096 0.16627
   0   8 -10  788.55  163.51   1-0.21163 0.58846 0.97466 0.75215 0.07238-0.29660
   0   8  -8  135.31   90.21   1-0.19136 0.61460 0.97986 0.76064 0.05689-0.20897
   0   8  -7  533.43   81.83   1-0.72412 0.08199-0.47940-0.69906-0.49579-0.71034
   0   8  -7  567.18  135.96   1-0.18443 0.62447 0.98148 0.76391 0.05160-0.16270
   0   8  -6  137.68   40.56   1-0.69262 0.11652-0.55034-0.76844-0.46625-0.62921
   0   8  -6  197.97  121.02   1-0.17996 0.63187 0.98249 0.76655 0.04820-0.11454
   0   8  -5   59.21   38.62   1-0.66501 0.14720-0.60256-0.81882-0.44121-0.55484
   0   8  -5  -21.19   99.39   1-0.17826 0.63652 0.98286 0.76857 0.04690-0.06428
   0   8  -4   -1.68   48.54   1-0.63990 0.17544-0.64419-0.85897-0.41896-0.48102
   0   8  -4    8.20   88.75   1-0.17967 0.63804 0.98255 0.76991 0.04798-0.01164
   0   8  -3 2352.33  215.65   1-0.61846 0.20002-0.67623-0.88953-0.40026-0.41074
   0   8  -3 2572.51  312.18   1-0.18464 0.63601 0.98144 0.77044 0.05176 0.04370
   0   8  -2 4618.71  362.51   1-0.60058 0.22103-0.70084-0.91267-0.38486-0.34376
   0   8  -2 5602.43  482.06   1-0.19371 0.62987 0.97930 0.76994 0.05868 0.10218
   0   8  -1 1430.19  167.11   1-0.58608 0.23867-0.71956-0.92991-0.37246-0.27979
   0   8  -1 1834.61  225.26   1-0.20758 0.61894 0.97575 0.76805 0.06928 0.16434
   0   8   0   76.95   51.30   1-0.57471 0.25317-0.73352-0.94240-0.36282-0.21856
   0   8   0  143.12   62.47   1-0.22715 0.60230 0.97020 0.76413 0.08429 0.23091
   0   8   1 1058.21  123.99   1-0.56623 0.26479-0.74356-0.95096-0.35565-0.15982
   0   8   1 1037.90  143.11   1-0.25367 0.57872 0.96160 0.75718 0.10472 0.30290
   0   8   2  -32.68   55.53   1-0.56038 0.27377-0.75030-0.95622-0.35072-0.10332
   0   8   3   12.41   59.86   1-0.55694 0.28035-0.75420-0.95865-0.34783-0.04885
  -1   8   4  142.48   66.44   1-0.47092 0.36506-0.83763-0.92879-0.27674 0.06375
  -1   8   3   -8.59   55.17   1-0.46942 0.36344-0.83888-0.93152-0.27551 0.01340
  -1   8   2   30.74   71.14   1-0.47022 0.35950-0.83822-0.93233-0.27616-0.03881
  -1   8   2  106.76   63.06   1-0.42950 0.40092 0.86969 0.77876 0.24321 0.48248
  -1   8   1   49.61   70.86   1-0.47361 0.35297-0.83539-0.93098-0.27893-0.09315
  -1   8   1   78.13   70.97   1-0.38726 0.44022 0.89787 0.80529 0.20941 0.39712
  -1   8   0 2965.45  252.03   1-0.47992 0.34352-0.83003-0.92710-0.28408-0.14988
  -1   8   0 2550.24  263.10   1-0.35439 0.47015 0.91694 0.82271 0.18336 0.31950
  -1   8  -1 4869.92  363.24   1-0.48953 0.33078-0.82165-0.92019-0.29194-0.20931
  -1   8  -1 6327.19  517.01   1-0.32905 0.49255 0.93006 0.83419 0.16341 0.24800
  -1   8  -215048.87 1001.59   1-0.50287 0.31430-0.80954-0.90956-0.30289-0.27184
  -1   8  -216717.83  618.53   1-0.30994 0.50873 0.93909 0.84158 0.14844 0.18147
  -1   8  -3  210.94   59.54   1-0.52045 0.29360-0.79270-0.89420-0.31740-0.33792
  -1   8  -3  207.84   70.84   1-0.29609 0.51965 0.94519 0.84603 0.13763 0.11909
  -1   8  -4  303.76   57.68   1-0.54281 0.26809-0.76970-0.87268-0.33600-0.40810
  -1   8  -4  314.27   90.09   1-0.28673 0.52607 0.94910 0.84830 0.13034 0.06024
  -1   8  -5    9.19   49.40   1-0.57061 0.23716-0.73842-0.84287-0.35935-0.48302
  -1   8  -5   80.45   56.54   1-0.28127 0.52859 0.95130 0.84886 0.12610 0.00444
  -1   8  -6  218.36   62.72   1-0.60450 0.20013-0.69559-0.80152-0.38822-0.56347
  -1   8  -6  182.29   71.61   1-0.27922 0.52770 0.95211 0.84802 0.12451-0.04870
  -1   8  -7 6212.72  467.75   1-0.64513 0.15638-0.63592-0.74333-0.42356-0.65038
  -1   8  -7 6551.14  501.01   1-0.28018 0.52380 0.95173 0.84600 0.12526-0.09951
  -1   8  -812634.86  870.90   1-0.28382 0.51723 0.95028 0.84290 0.12808-0.14825
  -1   8  -929549.72 1060.17   1-0.28984 0.50827 0.94781 0.83879 0.13277-0.19513
  -1   8 -10 2328.22  231.01   1-0.29801 0.49717 0.94436 0.83370 0.13913-0.24033
  -1   8 -11   47.45   61.02   1-0.30810 0.48414 0.93992 0.82761 0.14701-0.28401
  -1   7   7  183.01   80.94   1-0.43712 0.30479-0.86414-0.92476-0.24934 0.22784
  -1   7   6   91.39   57.47   1-0.42824 0.31054-0.87060-0.93269-0.24219 0.18342
  -1   7   5  982.89  167.45   1-0.42110 0.31454-0.87564-0.93921-0.23645 0.13758
  -1   7   4 1521.73  166.19   1-0.41592 0.31658-0.87922-0.94427-0.23231 0.09016
  -1   7   4 1805.47  194.75   1-0.50884 0.22377 0.80395 0.74206 0.30780 0.63187
  -1   7   3 5527.44  311.63   1-0.41299 0.31638-0.88122-0.94774-0.22995 0.04093
  -1   7   3 5539.00  310.94   1-0.43594 0.29374 0.86501 0.80148 0.24839 0.52090
  -1   7   2  -16.77   63.99   1-0.41260 0.31363-0.88148-0.94948-0.22964-0.01032
  -1   7   2   38.49   53.21   1-0.38123 0.34550 0.90154 0.83637 0.20462 0.42556
  -1   7   1  427.48   91.41   1-0.41513 0.30796-0.87976-0.94924-0.23167-0.06392
  -1   7   1  260.23   57.26   1-0.26624 0.45754 0.95699 0.88757-0.11522 0.05362
  -1   7   1  319.10   81.41   1-0.33961 0.38418 0.92475 0.85793 0.17171 0.34109
  -1   7   0  598.89   87.45   1-0.42101 0.29895-0.87570-0.94666-0.23639-0.12022
  -1   7   0  561.64   57.24   1-0.26143 0.45929 0.95903 0.88824-0.10908 0.00813
  -1   7   0  716.38   96.16   1-0.30806 0.41280 0.93994 0.87147 0.14697 0.26479
  -1   7  -1  691.41  121.20   1-0.43076 0.28606-0.86878-0.94122-0.24422-0.17963
  -1   7  -1  557.33   88.40   1-0.25922 0.45845 0.95995 0.88778-0.10626-0.04067
  -1   7  -1  783.17  157.31   1-0.28455 0.43338 0.94998 0.87988 0.12865 0.19490
  -1   7  -2 1427.49  132.45   1-0.44500 0.26868-0.85824-0.93215-0.25571-0.24269
  -1   7  -2 1149.51   92.28   1-0.26039 0.45422 0.95946 0.88593-0.10775-0.09379
  -1   7  -2 1404.37  156.11   1-0.26762 0.44736 0.95657 0.88481 0.11551 0.13021
  -1   7  -2 1441.60  105.32   1-0.40814 0.30697-0.63802-0.70891-0.65294-0.63498
  -1   7  -3 1361.30  150.82   1-0.46449 0.24607-0.84293-0.91831-0.27150-0.31005
  -1   7  -3 1162.41  113.60   1-0.26605 0.44550 0.95707 0.88216-0.11498-0.15266
  -1   7  -3 1653.87  150.14   1-0.25621 0.45584 0.96071 0.88731 0.10668 0.06982
  -1   7  -3 1603.76  110.12   1-0.45606 0.25622-0.65404-0.72692-0.60350-0.63712
  -1   7  -4   80.39   39.47   1-0.49010 0.21732-0.82115-0.89801-0.29241-0.38254
  -1   7  -4   30.42   23.06   1-0.27794 0.43057 0.95173 0.87545-0.13022-0.21952
  -1   7  -4   56.79   66.56   1-0.24947 0.45964 0.96304 0.88800 0.10148 0.01305
  -1   7  -4   51.71   27.85   1-0.50048 0.20898-0.66649-0.74135-0.55254-0.63774
  -1   7  -5 2141.30  163.59   1-0.52293 0.18135-0.79023-0.86858-0.31946-0.46116
  -1   7  -5 1764.43  150.31   1-0.29891 0.40654 0.94121 0.86356-0.15734-0.29828
  -1   7  -5 2213.63  243.66   1-0.24675 0.45943 0.96396 0.88728 0.09938-0.04060
  -1   7  -5 2111.09  138.74   1-0.54114 0.16549-0.67552-0.75237-0.50082-0.63760
   1  -7   5 2201.30  184.14   1 0.14933-0.55707-0.46042-0.38391-0.87505-0.73639
  -1   7  -6 1951.30  136.25   1-0.56424 0.13690-0.74586-0.82568-0.35398-0.54726
  -1   7  -6 1706.87  125.26   1-0.33447 0.36792 0.92005 0.84103-0.20403-0.39659
  -1   7  -6 2063.96  220.28   1-0.24750 0.45574 0.96371 0.88538 0.09996-0.09158
  -1   7  -6 2261.48  118.01   1-0.57801 0.12579-0.68140-0.76024-0.44898-0.63734
   1  -7   6 2218.42  136.64   1 0.10508-0.59840-0.64267-0.56440-0.75889-0.56865
  -1   7  -7  235.36   52.56   1-0.61544 0.08258-0.68051-0.76181-0.39765-0.64250
  -1   7  -7  168.87   45.72   1-0.39829 0.30105 0.87009 0.78970-0.29034-0.53454
  -1   7  -7  132.58   78.09   1-0.25129 0.44901 0.96242 0.88245 0.10288-0.14022
   1  -7   7  239.68   46.50   1 0.07867-0.62189-0.72933-0.64930-0.67961-0.43778
  -1   7  -8 2599.20  170.91   1-0.67621 0.01917-0.58229-0.66565-0.45129-0.74601
  -1   7  -8 3165.79  205.34   1-0.25775 0.43961 0.96016 0.87854 0.10788-0.18678
   1  -7   8 2994.63  175.98   1 0.06139-0.63625-0.77865-0.69685-0.62444-0.33102
  -1   7  -9 1018.00  124.33   1-0.74847-0.05611-0.41190-0.49682-0.51973-0.86603
  -1   7  -9 1355.62  133.00   1-0.26658 0.42785 0.95695 0.87369 0.11471-0.23151
   1  -7   9 1360.43  106.37   1 0.04976-0.64495-0.80880-0.72523-0.58597-0.24096
  -1   7 -10 1143.61  183.38   1-0.27752 0.41398 0.95278 0.86787 0.12319-0.27460
   1  -7  10 1311.38  107.59   1 0.04196-0.64983-0.82772-0.74239-0.55956-0.16296
  -1   7 -11  466.91  136.30   1-0.29033 0.39823 0.94761 0.86106 0.13315-0.31620
   1  -7  11  819.99  124.52   1 0.03689-0.65199-0.83947-0.75238-0.54214-0.09395
  -1   7 -12  293.17  107.45   1-0.30483 0.38079 0.94138 0.85318 0.14445-0.35646
   1  -7  12  215.15   52.48   1 0.03385-0.65211-0.84631-0.75745-0.53161-0.03183
  -1   7 -13 1992.45  175.40   1-0.32085 0.36184 0.93403 0.84418 0.15697-0.39549
   1  -7  13 1612.49  120.09   1 0.03237-0.65066-0.84957-0.75895-0.52647 0.02489
  -1   7 -14   74.82   92.76   1-0.33823 0.34152 0.92546 0.83397 0.17062-0.43340
   1  -7  14   81.74   40.42   1 0.03214-0.64798-0.85010-0.75771-0.52563 0.07731
  -1   6  10  444.06   96.30   1-0.42720 0.22063-0.87134-0.90141-0.24136 0.37252
  -1   6   9  -51.97   99.33   1-0.41178 0.23291-0.88203-0.91359-0.22899 0.33332
  -1   6   8 1664.73  155.33   1-0.39757 0.24399-0.89139-0.92441-0.21762 0.29311
  -1   6   7  297.57   71.31   1-0.38472 0.25371-0.89943-0.93393-0.20739 0.25177
  -1   6   6    3.76   50.62   1-0.37343 0.26186-0.90618-0.94216-0.19842 0.20916
  -1   6   5 1575.91  167.91   1-0.36394 0.26821-0.91164-0.94910-0.19091 0.16510
  -1   6   5 1589.31  181.79   1-0.59314 0.03873 0.71058 0.67610 0.37849 0.73579
  -1   6   4   11.46   55.17   1-0.35652 0.27250-0.91578-0.95471-0.18504 0.11939
  -1   6   4   10.11   47.13   1-0.48048 0.14845 0.82956 0.79343 0.28453 0.59027
  -1   6   3  248.90   73.86   1-0.35148 0.27440-0.91851-0.95893-0.18106 0.07179
  -1   6   3  209.43   35.67   1-0.26021 0.36609 0.95954 0.91899-0.10752 0.14638
  -1   6   3  315.58   67.83   1-0.40188 0.22411 0.88860 0.85083 0.22107 0.47524
  -1   6   2  600.47  101.14   1-0.34923 0.27351-0.91972-0.96161-0.17929 0.02199
  -1   6   2  541.78   53.01   1-0.25026 0.37299 0.96351 0.92159-0.09486 0.10741
  -1   6   2  658.03   95.80   1-0.34445 0.27860 0.92224 0.88283 0.17552 0.37813
  -1   6   123253.08  657.95   1-0.35023 0.26937-0.91918-0.96255-0.18008-0.03036
  -1   6   121520.90  362.30   1-0.24194 0.37825 0.96661 0.92332-0.08433 0.06631
  -1   6   125495.38  625.30   1-0.30206 0.31806 0.94260 0.90154 0.14229 0.29334
  -1   6   0 8667.56  420.99   1-0.35508 0.26139-0.91656-0.96141-0.18390-0.08576
  -1   6   0 7470.38  215.94   1-0.23573 0.38140 0.96880 0.92413-0.07650 0.02251
  -1   6   0 8443.92  412.72   1-0.27103 0.34614 0.95528 0.91258 0.11816 0.21765
  -1   6  -1  439.90   89.50   1-0.36449 0.24885-0.91133-0.95765-0.19134-0.14478
  -1   6  -1  455.17   53.95   1-0.23231 0.38177 0.96995 0.92392-0.07218-0.02479
  -1   6  -1  548.37   83.60   1-0.24893 0.36531 0.96323 0.91888 0.10106 0.14899
  -1   6  -2  254.61   62.75   1-0.37937 0.23083-0.90266-0.95046-0.20314-0.20815
  -1   6  -2  244.27   39.96   1-0.23262 0.37840 0.96985 0.92244-0.07258-0.07682
  -1   6  -2  235.22   74.81   1-0.23402 0.37728 0.96809 0.92210 0.08957 0.08594
  -1   6  -3   82.89   49.27   1-0.40089 0.20618-0.88924-0.93852-0.22027-0.27686
  -1   6  -3   51.03   22.29   1-0.23816 0.36981 0.96796 0.91918-0.07955-0.13542
  -1   6  -3   49.95   61.10   1-0.22503 0.38334 0.97083 0.92319 0.08266 0.02747
  -1   6  -3   82.83   38.56   1-0.41405 0.19459-0.64013-0.68746-0.64713-0.69966
  -1   6  -4  902.83   96.82   1-0.43052 0.17342-0.86896-0.91971-0.24403-0.35219
  -1   6  -4  795.90   66.83   1-0.25134 0.35357 0.96309 0.91294-0.09624-0.20374
  -1   6  -4 1000.56  142.50   1-0.22098 0.38445 0.97202 0.92274 0.07955-0.02719
  -1   6  -4 1016.30   69.78   1-0.46871 0.13710-0.65784-0.70715-0.58952-0.69363
   1  -6   4  924.91   90.34   1 0.12593-0.47970-0.56336-0.51429-0.81655-0.71090
  -1   6  -512446.36  346.96   1-0.47020 0.13060-0.83824-0.89047-0.27615-0.43588
  -1   6  -511259.61  306.81   1-0.27663 0.32522 0.95233 0.90081-0.12854-0.28767
  -1   6  -513047.64  481.85   1-0.22111 0.38139 0.97198 0.92106 0.07965-0.07865
  -1   6  -512460.07  252.54   1-0.51793 0.08506-0.67066-0.72197-0.53098-0.68667
   1  -6   511884.33  297.81   1 0.08287-0.51983-0.71648-0.66565-0.69265-0.53542
  -1   6  -6150024.3 3759.00   1-0.52247 0.07519-0.79070-0.84441-0.31908-0.53039
  -1   6  -6131430.0 3327.44   1-0.32381 0.27499 0.92685 0.87396-0.18994-0.40071
  -1   6  -6153183.7 4057.27   1-0.22481 0.37475 0.97090 0.91833 0.08249-0.12738
  -1   6  -6152517.5 3747.26   1-0.56172 0.03844-0.67910-0.73239-0.47252-0.67979
   1  -6   6143530.2 3559.95   1 0.05692-0.54286-0.79052-0.73792-0.60978-0.40095
  -1   6  -751875.43 1435.47   1-0.59061 0.00392-0.71382-0.76901-0.37633-0.63921
  -1   6  -754663.28 1017.59   1-0.23158 0.36504 0.96885 0.91463 0.08770-0.17373
  -1   6  -754228.17  521.84   1-0.60035-0.00301-0.68370-0.73898-0.41487-0.67371
   1  -6   757028.55  584.50   1 0.04031-0.55655-0.83160-0.77724-0.55389-0.29348
  -1   6  -8  416.59   68.90   1-0.67662-0.08465-0.58153-0.63880-0.45166-0.76469
  -1   6  -8  342.85   76.25   1-0.24103 0.35266 0.96585 0.90999 0.09497-0.21802
   1  -6   8  516.54   63.87   1 0.02947-0.56447-0.85589-0.79976-0.51631-0.20430
  -1   6  -9  150.51   47.34   1-0.78279-0.19383-0.27776-0.33658-0.55685-0.92148
  -1   6  -9  153.17   76.10   1-0.25281 0.33794 0.96190 0.90439 0.10406-0.26049
   1  -6   9  181.55   34.34   1 0.02248-0.56854-0.87052-0.81263-0.49161-0.12802
  -1   6 -10  -21.26   52.95   1-0.26664 0.32117 0.95693 0.89778 0.11475-0.30136
   1  -6  10    3.53   24.19   1 0.01820-0.56990-0.87909-0.81943-0.47630-0.06112
  -1   6 -11   47.16   55.29   1-0.28228 0.30260 0.95090 0.89010 0.12688-0.34079
   1  -6  11   23.30   34.58   1 0.01591-0.56928-0.88356-0.82214-0.46804-0.00127
  -1   6 -12  581.53  111.40   1-0.29952 0.28242 0.94371 0.88127 0.14031-0.37893
   1  -6  12  786.98   69.19   1 0.01512-0.56715-0.88507-0.82189-0.46519 0.05316
  -1   6 -13 7228.70  413.16   1-0.31819 0.26082 0.93528 0.87120 0.15489-0.41590
   1  -6  13 6725.77  197.63   1 0.01550-0.56384-0.88433-0.81938-0.46659 0.10335
  -1   6 -14 3742.21  337.97   1-0.33812 0.23794 0.92551 0.85979 0.17054-0.45182
   1  -6  14 4746.26  348.61   1 0.01683-0.55959-0.88176-0.81505-0.47138 0.15014
  -1   6 -15  345.19   78.23   1-0.35920 0.21393 0.91430 0.84692 0.18715-0.48676
   1  -6  15  495.61   57.67   1 0.01894-0.55457-0.87763-0.80915-0.47894 0.19417
  -1   5  12  -17.70   48.44   1-0.42076 0.12985-0.87588-0.87689-0.23619 0.46281
  -1   5  11   96.92   36.10   1 0.05219 0.59792-0.80269-0.79962-0.59409 0.05550
  -1   5  10  274.32   78.01   1-0.38105 0.16329-0.90165-0.90562-0.20447 0.39138
  -1   5  10  360.31   52.82   1 0.05091 0.59372-0.80593-0.80462-0.58981 0.00819
  -1   5   9  246.42   74.49   1-0.36258 0.17863-0.91241-0.91785-0.18983 0.35445
  -1   5   9   82.66   29.87   1 0.05138 0.59126-0.80475-0.80522-0.59137-0.04494
  -1   5   8 2317.07  191.99   1-0.34523 0.19284-0.92184-0.92875-0.17613 0.31657
  -1   5   8 2764.27  133.28   1 0.05438 0.59134-0.79712-0.79934-0.60136-0.10652
  -1   5   7  757.01  147.13   1-0.32918 0.20576-0.93000-0.93839-0.16351 0.27761
  -1   5   7  868.05   78.74   1 0.06134 0.59539-0.77877-0.78276-0.62429-0.18104
  -1   5   620608.46  800.80   1-0.31464 0.21716-0.93694-0.94681-0.15211 0.23744
  -1   5   619294.69  567.88   1 0.07526 0.60639-0.73949-0.74524-0.66894-0.27728
  -1   5   5 6114.55  329.88   1-0.30186 0.22680-0.94269-0.95404-0.14213 0.19584
  -1   5   5 5175.54  165.17   1-0.27283 0.25599 0.95407 0.94239-0.12366 0.21531
  -1   5   5 7136.11  302.30   1-0.62638-0.09909 0.66472 0.65685 0.40715 0.74747
  -1   5   5 5446.71  291.70   1 0.10428 0.63250-0.64550-0.65302-0.75660-0.41652
  -1   5   4 1659.19  200.30   1-0.29117 0.23436-0.94726-0.96009-0.13380 0.15260
  -1   5   4 1292.16   94.16   1-0.25948 0.26629 0.95984 0.94679-0.10659 0.18075
  -1   5   4 1844.71  154.71   1-0.48084 0.04440 0.82924 0.81888 0.28483 0.57224
  -1   5   3  857.25  121.56   1-0.28294 0.23946-0.95063-0.96494-0.12740 0.10743
  -1   5   3  809.25   75.72   1-0.24710 0.27561 0.96471 0.95029-0.09086 0.14485
  -1   5   3  879.46  101.17   1-0.38915 0.13315 0.89669 0.88468 0.21092 0.44677
  -1   5   2 2115.06  232.41   1-0.27765 0.24161-0.95273-0.96851-0.12329 0.05996
  -1   5   2 2135.38  120.97   1-0.23600 0.28365 0.96870 0.95291-0.07684 0.10724
  -1   5   2 2990.92  229.47   1-0.32486 0.19450 0.93210 0.91844 0.16012 0.34441
  -1   5   1 7728.95  418.99   1-0.27592 0.24021-0.95341-0.97067-0.12195 0.00973
  -1   5   1 7523.88  234.01   1-0.22660 0.29000 0.97181 0.95464-0.06501 0.06743
  -1   5   1 8300.39  374.12   1-0.27930 0.23713 0.95208 0.93678 0.12457 0.25730
  -1   5   0 3647.29  284.54   1-0.27852 0.23447-0.95239-0.97113-0.12396-0.04386
  -1   5   0 3268.09  124.39   1-0.21947 0.29407 0.97400 0.95546-0.05609 0.02473
  -1   5   0 3701.83  219.21   1-0.24743 0.26607 0.96374 0.94679 0.09990 0.18107
  -1   5  -1 9840.37  467.13   1-0.28647 0.22338-0.94920-0.96942-0.13015-0.10161
  -1   5  -1 9022.99  276.96   1-0.21551 0.29498 0.97516 0.95525-0.05114-0.02194
  -1   5  -110038.67  434.99   1-0.22597 0.28459 0.97055 0.95196 0.08338 0.11299
  -1   5  -2 2760.51  211.03   1-0.30115 0.20556-0.94300-0.96469-0.14158-0.16462
  -1   5  -2 2764.42  134.48   1-0.21606 0.29137 0.97500 0.95372-0.05182-0.07426
  -1   5  -2 3186.44  227.93   1-0.21268 0.29494 0.97437 0.95413 0.07319 0.05123
  -1   5  -3 4432.95  242.94   1-0.32442 0.17916-0.93231-0.95548-0.15978-0.23439
  -1   5  -3 4065.30  160.64   1-0.22340 0.28097 0.97281 0.95016-0.06101-0.13507
  -1   5  -3 4536.06  283.89   1-0.20594 0.29875 0.97619 0.95431 0.06803-0.00548
  -1   5  -3 4777.64  172.25   1-0.38108 0.12391-0.62792-0.64970-0.67858-0.75002
   1  -5   3 4158.64  185.66   1 0.11817-0.38668-0.59410-0.57247-0.79565-0.72301
  -1   5  -4 4042.53  199.06   1-0.35891 0.14154-0.91445-0.93910-0.18693-0.31312
  -1   5  -4 3883.43  167.43   1-0.24176 0.25957 0.96668 0.94265-0.08410-0.20979
  -1   5  -4 4473.32  275.30   1-0.20454 0.29721 0.97656 0.95304 0.06695-0.05812
  -1   5  -4 4686.46  179.65   1-0.44761 0.05456-0.65140-0.67517-0.61262-0.73563
   1  -5   4 4157.25  183.59   1 0.07016-0.43177-0.75430-0.73090-0.65276-0.52853
  -1   5  -5 1889.97  148.52   1-0.40847 0.08884-0.88426-0.91038-0.22633-0.40410
  -1   5  -5 1581.71  107.17   1-0.28032 0.21794 0.95060 0.92521-0.13329-0.31062
  -1   5  -5 1959.84  177.93   1-0.20755 0.29126 0.97576 0.95059 0.06926-0.10737
  -1   5  -5 1798.94   95.80   1-0.50610-0.00675-0.66788-0.69363-0.54569-0.72029
   1  -5   5 1881.33  112.88   1 0.04209-0.45692-0.82743-0.80226-0.55998-0.38416
  -1   5  -6 3328.62  199.82   1-0.47895 0.01523-0.83087-0.85847-0.28328-0.51263
  -1   5  -6 3104.10  168.96   1-0.36780 0.12741 0.89603 0.86926-0.24867-0.47763
  -1   5  -6 4058.13  236.00   1-0.21426 0.28161 0.97393 0.94712 0.07440-0.15379
  -1   5  -6 3647.42  158.05   1-0.55682-0.06029-0.67831-0.70605-0.47940-0.70558
   1  -5   6 3239.71  157.43   1 0.02479-0.47130-0.86577-0.83885-0.49981-0.27240
  -1   5  -7  117.36   37.07   1-0.57986-0.08881-0.72727-0.75635-0.36718-0.64810
  -1   5  -7   67.46   67.49   1-0.22410 0.26884 0.97111 0.94265 0.08195-0.19780
  -1   5  -7  135.73   34.71   1-0.60040-0.10670-0.68370-0.71343-0.41479-0.69254
   1  -5   7  139.25   35.41   1 0.01395-0.47922-0.88731-0.85862-0.46095-0.18195
  -1   5  -8 3239.69  190.84   1-0.72485-0.23629-0.47757-0.50874-0.49649-0.82785
  -1   5  -8 3750.08  267.39   1-0.23660 0.25340 0.96728 0.93717 0.09156-0.23975
   1  -5   8 3425.98  123.42   1 0.00726-0.48299-0.89964-0.86918-0.43656-0.10598
  -1   5  -9  682.06  107.31   1-0.25139 0.23568 0.96239 0.93064 0.10296-0.27992
   1  -5   9  670.58   63.15   1 0.00341-0.48392-0.90640-0.87418-0.42239-0.04021
  -1   5 -10  146.16   64.47   1-0.26815 0.21598 0.95637 0.92298 0.11592-0.31851
   1  -5  10  143.20   35.05   1 0.00160-0.48282-0.90951-0.87553-0.41566 0.01810
  -1   5 -11 7919.99  383.86   1-0.28662 0.19457 0.94914 0.91410 0.13026-0.35574
   1  -5  11 7789.93  218.76   1 0.00129-0.48021-0.91003-0.87428-0.41452 0.07083
  -1   5 -12  545.64  104.53   1-0.30659 0.17166 0.94060 0.90391 0.14583-0.39173
   1  -5  12  495.04   78.78   1 0.00214-0.47644-0.90859-0.87107-0.41767 0.11926
  -1   5 -13   10.45   88.00   1-0.32787 0.14745 0.93064 0.89231 0.16248-0.42664
   1  -5  13  132.59   39.08   1 0.00390-0.47175-0.90555-0.86628-0.42420 0.16432
  -1   5 -14  150.38   72.55   1-0.35029 0.12210 0.91915 0.87918 0.18012-0.46056
   1  -5  14   73.20   32.05   1 0.00640-0.46633-0.90116-0.86012-0.43342 0.20669
  -1   5 -15   11.78   55.60   1-0.37371 0.09573 0.90601 0.86440 0.19865-0.49359
   1  -5  15   37.04   50.23   1 0.00952-0.46030-0.89555-0.85274-0.44484 0.24686
  -1   5 -16 5982.30  285.87   1-0.39803 0.06848 0.89109 0.84783 0.21799-0.52581
   1  -5  16 6959.50  243.77   1 0.01315-0.45375-0.88881-0.84424-0.45806 0.28522
  -1   5 -17  807.89  132.99   1-0.42312 0.04046 0.87423 0.82933 0.23808-0.55729
   1  -5  17 1128.41  107.77   1 0.01723-0.44675-0.88100-0.83466-0.47279 0.32208
  -1   4  14   79.23   68.57   1-0.43022 0.02318-0.86918-0.84112-0.24378 0.54033
  -1   4  14   98.07   43.13   1 0.02474 0.47553-0.86588-0.83185-0.49963 0.28615
  -1   4  13 1418.74  197.15   1-0.40534 0.04492-0.88633-0.85975-0.22383 0.50871
  -1   4  13 1372.49  122.76   1 0.01840 0.46627-0.87869-0.84643-0.47702 0.25717
  -1   4  12  355.67   79.39   1-0.38093 0.06619-0.90172-0.87662-0.20438 0.47659
  -1   4  12  541.47   68.23   1 0.01239 0.45734-0.89025-0.85974-0.45530 0.22730
  -1   4  11  316.45   83.17   1-0.35708 0.08691-0.91546-0.89184-0.18549 0.44391
  -1   4  11  349.73   87.91   1 0.00675 0.44879-0.90054-0.87180-0.43470 0.19631
  -1   4  10 1148.51  119.62   1-0.33389 0.10696-0.92765-0.90551-0.16721 0.41061
  -1   4  10 1432.86   83.62   1 0.00158 0.44069-0.90955-0.88257-0.41558 0.16384
  -1   4   9 1093.28  157.13   1-0.31147 0.12625-0.93839-0.91772-0.14964 0.37660
  -1   4   9 1220.26  164.10   1-0.00301 0.43318-0.91718-0.89197-0.39846 0.12938
  -1   4   810105.02  521.72   1-0.28997 0.14462-0.94776-0.92857-0.13287 0.34180
  -1   4   8 9731.78  211.26   1-0.00682 0.42645-0.92325-0.89980-0.38413 0.09211
  -1   4   7  317.78   85.73   1-0.26955 0.16190-0.95584-0.93813-0.11701 0.30608
  -1   4   7  313.23   42.40   1-0.30254 0.12881 0.93925 0.95643-0.16206 0.26197
  -1   4   7  310.89   45.26   1-0.00951 0.42084-0.92739-0.90571-0.37396 0.05070
  -1   4   6  891.24  157.89   1-0.25043 0.17788-0.96272-0.94648-0.10222 0.26930
  -1   4   6  777.86   72.97   1-0.28743 0.14086 0.94714 0.96295-0.14247 0.22994
  -1   4   6 1077.27   74.27   1-0.01046 0.41697-0.92882-0.90891-0.37035 0.00271
  -1   4   5 1128.78  170.92   1-0.23287 0.19231-0.96845-0.95369-0.08869 0.23126
  -1   4   5  952.94   70.21   1-0.27290 0.15233 0.95404 0.96848-0.12375 0.19702
  -1   4   5 1616.99  237.53   1-0.74250-0.31884 0.42982 0.44765 0.51374 0.83543
  -1   4   5 1102.17   68.88   1-0.00839 0.41612-0.92569-0.90754-0.37818-0.05669
  -1   4   4 3258.05  254.91   1-0.21719 0.20485-0.97311-0.95983-0.07665 0.19172
  -1   4   4 2790.94  134.45   1-0.25913 0.16305 0.95998 0.97305-0.10615 0.16300
  -1   4   4 3579.88  231.39   1-0.53627-0.11470 0.77662 0.79201 0.33054 0.59962
  -1   4   4 2799.94  115.64   1-0.00017 0.42142-0.91251-0.89612-0.40904-0.13914
  -1   4   314707.01  538.89   1-0.20383 0.21508-0.97675-0.96494-0.06641 0.15038
  -1   4   315008.42  279.11   1-0.24641 0.17272 0.96497 0.97667-0.08998 0.12753
  -1   4   318045.42  444.62   1-0.41543 0.00319 0.87956 0.89330 0.23191 0.44943
  -1   4   316918.73  262.22   1 0.02538 0.44406-0.86455-0.84992-0.50190-0.28359
  -1   4   2 1380.87  209.76   1-0.19332 0.22246-0.97939-0.96907-0.05838 0.10684
  -1   4   2 1633.11   86.56   1-0.23510 0.18097 0.96901 0.97934-0.07570 0.09018
  -1   4   2 1590.16  137.31   1-0.33534 0.08034 0.92693 0.93902 0.16835 0.33431
  -1   4   1 4780.01  310.80   1-0.18640 0.22624-0.98103-0.97218-0.05310 0.06054
  -1   4   1 4251.49  148.81   1-0.22578 0.18723 0.97207 0.98102-0.06399 0.05026
  -1   4   1 4775.36  235.56   1-0.28144 0.13131 0.95123 0.96169 0.12624 0.24063
  -1   4   0 1388.75  180.73   1-0.18407 0.22543-0.98157-0.97419-0.05133 0.01074
  -1   4   0 1413.25   71.13   1-0.21932 0.19064 0.97404 0.98163-0.05589 0.00673
  -1   4   0 1774.23  145.10   1-0.24566 0.16415 0.96433 0.97314 0.09854 0.16138
  -1   4  -1  399.19   86.47   1-0.18774 0.21863-0.98072-0.97483-0.05412-0.04362
  -1   4  -1  409.76   45.18   1-0.21710 0.18980 0.97470 0.98091-0.05312-0.04212
  -1   4  -1  371.99   69.13   1-0.22301 0.18386 0.97143 0.97859 0.08111 0.09239
  -1   4  -215551.13  534.71   1-0.19944 0.20379-0.97787-0.97346-0.06306-0.10413
  -1   4  -215926.19  316.84   1-0.22158 0.18226 0.97337 0.97821-0.05872-0.09935
  -1   4  -217858.59  511.17   1-0.21023 0.19371 0.97504 0.98056 0.07131 0.03103
   1  -4   216472.31  375.20   1 0.13055-0.27352-0.54427-0.55007-0.82868-0.78905
  -1   4  -3 3167.45  222.79   1-0.22230 0.17779-0.97164-0.96870-0.08057-0.17321
  -1   4  -3 2946.84  119.63   1-0.23756 0.16323 0.96817 0.97164-0.07880-0.17106
  -1   4  -3 3203.41  194.95   1-0.20505 0.19595 0.97643 0.98030 0.06735-0.02449
  -1   4  -3 3129.70  127.13   1-0.36170 0.03966-0.62024-0.61647-0.69603-0.78637
   1  -4   3 3121.53  135.83   1 0.07014-0.33102-0.75436-0.75840-0.65269-0.56147
  -1   4  -3 2739.85   99.40   1-0.14803 0.25311-0.96175-0.95737 0.23048 0.13919
  -1   4  -5 4204.53  179.41   1-0.32546 0.06836-0.93181-0.93183-0.16059-0.35639
  -1   4  -5 3981.24  154.04   1-0.37637 0.01831 0.88915 0.88988-0.26029-0.45582
  -1   4  -5 4850.60  261.10   1-0.21146 0.18367 0.97470 0.97529 0.07226-0.12270
  -1   4  -5 4119.09  130.26   1-0.51000-0.11429-0.66882-0.66903-0.54089-0.73439
   1  -4   5 3929.81  144.26   1 0.01610-0.37922-0.88319-0.88370-0.46872-0.27432
  -1   4  -5 3934.14  102.98   1-0.14286 0.25243-0.96841-0.96756 0.20433 0.00986
  -1   4  -6 5849.75  213.24   1-0.43249-0.04179-0.86753-0.86902-0.24561-0.49299
  -1   4  -6 6014.07  288.11   1-0.22096 0.17123 0.97203 0.97097 0.07954-0.16698
  -1   4  -6 5509.43  151.86   1-0.56687-0.17398-0.67988-0.68207-0.46520-0.71028
   1  -4   6 5542.41  189.61   1 0.00408-0.38832-0.90525-0.90399-0.42484-0.17885
  -1   4  -6 5370.52  117.03   1-0.14396 0.24840-0.96707-0.96798 0.20986-0.03619
  -1   4  -7   96.95   35.12   1-0.75635-0.36818 0.28966 0.28614-0.58653-0.88462
  -1   4  -7  102.89   35.52   1-0.63186-0.24429-0.65655-0.65952-0.41192-0.71087
  -1   4  -7   76.53   71.31   1-0.23367 0.15559 0.96820 0.96550 0.08930-0.20878
  -1   4  -7  105.46   27.32   1-0.61400-0.22395-0.68457-0.68875-0.39287-0.68954
   1  -4   7  101.52   28.58   1-0.00303-0.39252-0.91722-0.91420-0.39836-0.10078
  -1   4  -7  153.06   27.47   1-0.14616 0.24327-0.96425-0.96692 0.22100-0.07664
  -1   4  -8  149.83   70.95   1-0.24903 0.13728 0.96319 0.95885 0.10114-0.24850
   1  -4   8  119.03   28.73   1-0.00695-0.39352-0.92345-0.91866-0.38364-0.03447
  -1   4  -8   74.15   25.40   1-0.14906 0.23744-0.96031-0.96474 0.23574-0.11349
  -1   4  -9   94.91   66.13   1-0.26663 0.11675 0.95694 0.95095 0.11475-0.28646
   1  -4   9    3.47   23.36   1-0.00865-0.39230-0.92608-0.91953-0.37721 0.02354
  -1   4  -9   12.04   23.14   1-0.15241 0.23117-0.95540-0.96160 0.25291-0.14791
  -1   4 -10 4786.79  305.41   1-0.28611 0.09433 0.94935 0.94171 0.12987-0.32290
   1  -4  10 4553.19  155.60   1-0.37162-0.75320-0.62422-0.61407-0.68720-0.23580
   1  -4  10 4709.95  168.04   1-0.00875-0.38948-0.92624-0.91793-0.37682 0.07552
  -1   4 -10 4643.87  129.63   1-0.15605 0.22460-0.94961-0.95756 0.27181-0.18060
  -1   4 -1136847.98  679.04   1-0.30719 0.07032 0.94033 0.93105 0.14629-0.35803
   1  -4  1139037.41  471.02   1-0.38859-0.76734-0.63079-0.61866-0.67163-0.16865
   1  -4  1139369.05  522.54   1-0.00766-0.38547-0.92456-0.91448-0.38095 0.12298
  -1   4 -12 8203.47  453.48   1-0.32963 0.04494 0.92977 0.91885 0.16386-0.39202
   1  -4  12 7349.37  267.69   1-0.40059-0.77652-0.63528-0.62115-0.66025-0.10569
   1  -4  12 7486.30  265.47   1-0.00565-0.38054-0.92140-0.90956-0.38855 0.16696
  -1   4 -13   26.46   67.26   1-0.35323 0.01840 0.91756 0.90500 0.18244-0.42500
   1  -4  13   36.06   28.88   1-0.40850-0.78160-0.63815-0.62204-0.65259-0.04645
   1  -4  13   21.32   37.01   1-0.00289-0.37487-0.91699-0.90338-0.39888 0.20822
  -1   4 -14   21.63   66.72   1-0.37784-0.00913 0.90358 0.88937 0.20192-0.45709
   1  -4  14   40.83   45.57   1-0.41296-0.78323-0.63975-0.62165-0.64821 0.00950
   1  -4  14   91.95   40.38   1 0.00045-0.36860-0.91145-0.89608-0.41139 0.24730
  -1   4 -15   40.06   71.61   1-0.40329-0.03752 0.88768 0.87182 0.22220-0.48837
   1  -4  15  -33.26   50.07   1-0.41449-0.78193-0.64029-0.62020-0.64669 0.06260
   1  -4  15  -31.86   48.84   1 0.00430-0.36183-0.90486-0.88773-0.42566 0.28462
  -1   4 -16  100.21   88.86   1-0.42948-0.06665 0.86970 0.85220 0.24320-0.51894
   1  -4  16  270.81   71.97   1-0.41348-0.77810-0.63993-0.61785-0.64769 0.11318
   1  -4  16  246.05   57.82   1 0.00858-0.35463-0.89726-0.87836-0.44140 0.32047
  -1   4 -17  114.87   54.46   1-0.45630-0.09640 0.84949 0.83034 0.26485-0.54884
   1  -4  17  110.35   53.82   1-0.41023-0.77202-0.63877-0.61471-0.65089 0.16156
   1  -4  17  172.31   54.61   1 0.01323-0.34706-0.88867-0.86800-0.45835 0.35511
  -1   3  15  885.12  121.38   1-0.42875-0.07569-0.87023-0.81459-0.24260 0.57506
  -1   3  15  847.92   72.58   1 0.00263 0.35265-0.90775-0.84628-0.41949 0.39929
  -1   3  14  350.87   91.91   1-0.39974-0.04982-0.88998-0.83582-0.21936 0.54673
  -1   3  14  479.82   83.00   1-0.00513 0.34196-0.92059-0.86089-0.39047 0.37672
  -1   3  13   13.97   46.13   1-0.37089-0.02411-0.90766-0.85497-0.19641 0.51810
  -1   3  13   21.38   29.76   1-0.01285 0.33132-0.93238-0.87444-0.36125 0.35436
  -1   3  12  603.97  127.93   1-0.34224 0.00140-0.92339-0.87219-0.17378 0.48916
  -1   3  12  805.73   76.68   1-0.02052 0.32073-0.94314-0.88697-0.33174 0.33228
  -1   3  11 3615.21  303.05   1-0.31384 0.02667-0.93731-0.88757-0.15149 0.45987
  -1   3  11 3790.25  145.95   1-0.02818 0.31015-0.95293-0.89852-0.30186 0.31057
  -1   3  10 5494.31  352.97   1-0.28574 0.05163-0.94950-0.90124-0.12958 0.43021
  -1   3  10 5950.40  203.78   1-0.03586 0.29955-0.96177-0.90913-0.27146 0.28938
  -1   3   9 1904.46  219.90   1-0.25804 0.07620-0.96006-0.91328-0.10810 0.40011
  -1   3   9 1828.82  118.52   1-0.34714-0.01326 0.91142 0.95747-0.22090 0.28821
  -1   3   9 1853.03   89.14   1-0.04361 0.28888-0.96970-0.91882-0.24035 0.26890
  -1   3   824145.42  978.18   1-0.23081 0.10028-0.96908-0.92378-0.08711 0.36953
  -1   3   827722.00  741.27   1-0.05149 0.27808-0.97672-0.92760-0.20823 0.24943
  -1   3   7   82.70   93.30   1-0.20419 0.12377-0.97665-0.93283-0.06669 0.33837
  -1   3   7   59.94   27.34   1-0.31697 0.01079 0.93101 0.97432-0.18094 0.22490
  -1   3   7   39.99   17.59   1-0.05979 0.26689-0.98294-0.93535-0.17391 0.23212
  -1   3   6  682.59  163.98   1-0.17831 0.14652-0.98285-0.94050-0.04694 0.30655
  -1   3   6  778.36   62.38   1-0.30263 0.02207 0.93920 0.98114-0.16219 0.19202
  -1   3   6  793.87   54.87   1-0.06836 0.25539-0.98809-0.94226-0.13785 0.21659
  -1   3   5  848.34  178.65   1-0.15336 0.16833-0.98777-0.94690-0.02800 0.27392
  -1   3   5  667.66   64.93   1-0.28906 0.03259 0.94633 0.98689-0.14456 0.15801
  -1   3   5  768.46   55.03   1-0.07770 0.24313-0.99215-0.94809-0.09789 0.20495
  -1   3   4 1378.14  205.84   1-0.12959 0.18896-0.99151-0.95212-0.01003 0.24031
  -1   3   4 1628.69   88.54   1-0.27654 0.04204 0.95237 0.99157-0.12843 0.12252
  -1   3   4 2155.48  168.91   1-0.71177-0.39456 0.50897 0.55074 0.48405 0.73552
  -1   3   4 1534.86   75.56   1-0.08847 0.22943-0.99477-0.95247-0.05088 0.20038
  -1   3   320770.73  331.21   1-0.26553 0.05000 0.95729 0.99512-0.11431 0.08500
  -1   3   318526.98  236.91   1-0.10227 0.21270-0.99469-0.95415 0.01089 0.21057
  -1   3   2 2202.23  339.32   1-0.08708 0.22521-0.99596-0.95952 0.02190 0.16909
  -1   3   2 2910.97  104.82   1-0.25668 0.05580 0.96098 0.99744-0.10302 0.04466
  -1   3   2 3222.60  176.60   1-0.40725-0.09524 0.88507 0.92293 0.22536 0.37299
  -1   3   2 2577.27   91.81   1-0.12382 0.18822-0.98605-0.94727 0.11123 0.25932
  -1   3   157431.58 1632.77   1-0.06945 0.23970-0.99696-0.96200 0.03507 0.13069
  -1   3   0 1782.13  287.94   1-0.05543 0.25058-0.99742-0.96394 0.04551 0.08956
  -1   3   0 2145.77   95.06   1-0.25047 0.05589 0.96343 0.99714-0.09514-0.05070
  -1   3   0 2353.76  152.97   1-0.28421 0.02192 0.95012 0.98469 0.12838 0.17289
  -1   3   0 2581.14  115.33   1 0.00912 0.31535-0.89628-0.86128-0.44337-0.39841
  -1   3  -112902.95  708.20   1-0.04652 0.25636-0.99755-0.96555 0.05214 0.04461
  -1   3  -115639.57  265.13   1-0.25835 0.04496 0.96030 0.99265-0.10515-0.11235
  -1   3  -116797.09  387.58   1-0.25536 0.04784 0.96101 0.99393 0.10602 0.09897
  -1   3  -114596.49  205.08   1-0.05046 0.25280-0.97586-0.94237-0.21246-0.21914
  -1   3  -2  477.85  164.34   1-0.04518 0.25456-0.99756-0.96703 0.05313-0.00596
  -1   3  -2  503.78   49.77   1-0.28199 0.01826 0.94980 0.98077-0.13544-0.19427
  -1   3  -2  532.40   72.61   1-0.23978 0.06047 0.96626 0.99754 0.09401 0.03540
   1  -3   2  521.59   61.46   1 0.09090-0.20949-0.69099-0.72246-0.71712-0.65890
  -1   3  -2  520.28   38.21   1-0.07448 0.22585-0.99094-0.95921-0.11173-0.17000
  -1   3  -3 5934.09  437.80   1-0.05581 0.24079-0.99741-0.96836 0.04523-0.06544
  -1   3  -3 7279.42  177.34   1-0.34074-0.04353 0.91585 0.94545-0.21236-0.32282
  -1   3  -3 8075.56  251.81   1-0.23389 0.06343 0.96813 0.99777 0.08947-0.02069
  -1   3  -3 7292.48  187.99   1-0.36387-0.06615-0.62112-0.59180-0.69411-0.80335
   1  -3   3 6779.58  185.31   1 0.04382-0.25365-0.82331-0.85302-0.56588-0.45607
  -1   3  -3 7093.21  138.17   1-0.08869 0.20872-0.99480-0.96483-0.04988-0.15974
  -1   3  -4 3778.21  315.95   1-0.08730 0.20618-0.99594-0.96837 0.02174-0.14051
  -1   3  -4 6258.39  201.42   1-0.51782-0.22367 0.71861 0.74684-0.46416-0.62625
  -1   3  -4 6772.84  238.68   1-0.23523 0.05915 0.96771 0.99570 0.09051-0.07122
  -1   3  -4 5549.59  152.73   1-0.45915-0.16425-0.65499-0.62766-0.60013-0.76096
   1  -3   4 5427.38  162.85   1 0.01726-0.27728-0.88093-0.90888-0.47291-0.31152
  -1   3  -4 5455.80  120.26   1-0.09919 0.19529-0.99506-0.96685-0.00301-0.16446
  -1   3  -5 2445.08  242.02   1-0.16175 0.12859-0.98623-0.96013-0.03436-0.24819
  -1   3  -5 2578.25  155.06   1-0.24212 0.04933 0.96550 0.99184 0.09581-0.11748
  -1   3  -5 2617.93  101.28   1-0.53551-0.24344-0.67442-0.64907-0.50831-0.72071
   1  -3   5 2366.93  107.22   1 0.00192-0.28971-0.90896-0.93514-0.41685-0.20387
  -1   3  -5 2478.31   78.86   1-0.10791 0.18365-0.99348-0.96704 0.03667-0.17636
  -1   3  -6 6946.56  291.42   1-0.80388-0.51610-0.07271-0.04858-0.59032-0.85514
  -1   3  -6 7688.11  270.78   1-0.37134-0.08412-0.90740-0.88278-0.19676-0.46217
  -1   3  -6 7271.10  254.30   1-0.25332 0.03518 0.96172 0.98642 0.10446-0.16039
  -1   3  -6 6594.61  171.93   1-0.59589-0.30664-0.68332-0.65997-0.42187-0.68586
   1  -3   6 5810.74  163.13   1-0.00693-0.29564-0.92342-0.94783-0.38372-0.11914
  -1   3  -6 5925.88  134.04   1-0.11560 0.17303-0.99065-0.96597 0.07238-0.19224
  -1   3  -7 4507.10  202.15   1-0.26795 0.01762 0.95644 0.97950 0.11577-0.20064
   1  -3   7 4032.39  155.42   1-0.38200-0.66842-0.62827-0.64964-0.67774-0.36217
   1  -3   7 4045.81  156.94   1-0.01176-0.29756-0.93078-0.95343-0.36538-0.04922
  -1   3  -7 3951.20  109.07   1-0.12265 0.16305-0.98680-0.96388 0.10566-0.21055
  -1   3  -8   76.41   50.86   1-0.28533-0.00268 0.94967 0.97108 0.12926-0.23871
   1  -3   8   98.47   34.37   1-0.41400-0.69759-0.64012-0.65949-0.64718-0.28003
   1  -3   8   88.42   25.43   1-0.01395-0.29683-0.93398-0.95486-0.35704 0.01070
  -1   3  -8   84.27   21.46   1-0.12926 0.15352-0.98205-0.96089 0.13735-0.23046
  -1   3  -914620.84  489.17   1-0.30493-0.02522 0.94134 0.96111 0.14453-0.27500
   1  -3   912917.55  328.47   1-0.01430-0.29425-0.93448-0.95360-0.35571 0.06362
  -1   3  -913777.94  312.44   1-0.13552 0.14432-0.97643-0.95704 0.16792-0.25147
   1  -3  10 8440.90  376.40   1-0.63429-0.91079 0.37885 0.35965-0.67389-0.20273
  -1   3 -1011479.41  492.97   1-0.32635-0.04958 0.93138 0.94950 0.16129-0.30980
   1  -3  10 9534.90  319.83   1-0.45312-0.73106-0.65313-0.66854-0.60670-0.13639
   1  -3  10 8374.39  281.93   1-0.01331-0.29035-0.93305-0.95040-0.35949 0.11143
  -1   3 -10 9454.80  285.93   1-0.14153 0.13539-0.96999-0.95235 0.19770-0.27328
   1  -3  11 1044.04  103.92   1-0.62043-0.89395 0.44962 0.43184-0.64257-0.11979
  -1   3 -11 1178.97  113.76   1-0.34928-0.07544 0.91969 0.93617 0.17932-0.34333
   1  -3  11 1152.55   78.33   1-0.46381-0.73892-0.65639-0.66980-0.59499-0.07310
   1  -3  11 1309.96   85.27   1-0.01132-0.28544-0.93011-0.94570-0.36708 0.15542
  -1   3 -11 1253.31   60.30   1-0.14732 0.12667-0.96271-0.94684 0.22688-0.29570
   1  -3  12  525.10   78.54   1-0.61223-0.88277 0.48332 0.46698-0.62574-0.05135
  -1   3 -12  544.35   83.85   1-0.37344-0.10254 0.90618 0.92101 0.19843-0.37578
   1  -3  12  695.74   62.73   1-0.47020-0.74248-0.65827-0.66970-0.58785-0.01439
   1  -3  12  652.89   63.28   1-0.00854-0.27974-0.92592-0.93975-0.37761 0.19649
  -1   3 -12  582.82   46.00   1-0.15292 0.11815-0.95461-0.94050 0.25559-0.31858
   1  -3  13   29.35   28.17   1-0.60865-0.87620 0.49679 0.48188-0.61865 0.00735
  -1   3 -13   40.52   40.22   1-0.39863-0.13067 0.89070 0.90389 0.21847-0.40730
   1  -3  13   25.04   39.30   1-0.47310-0.74256-0.65911-0.66855-0.58458 0.04046
   1  -3  13   31.65   27.04   1-0.00514-0.27343-0.92061-0.93267-0.39043 0.23525
   1  -3  14 6878.44  289.79   1-0.60844-0.87301 0.49754 0.48406-0.61826 0.05937
  -1   3 -14 7661.01  352.87   1-0.42468-0.15965 0.87313 0.88467 0.23933-0.43800
   1  -3  1410159.06  247.52   1-0.47311-0.73974-0.65911-0.66656-0.58457 0.09205
   1  -3  14 8885.29  213.23   1-0.00123-0.26660-0.91427-0.92457-0.40509 0.27219
   1  -3  15  859.39  127.19   1-0.61065-0.87224 0.48935 0.47730-0.62260 0.10664
  -1   3 -15 1243.30  122.26   1-0.45143-0.18934 0.85330 0.86320 0.26091-0.46799
   1  -3  15 1583.97   91.09   1-0.47066-0.73446-0.65840-0.66386-0.58734 0.14086
   1  -3  15 1321.56   87.09   1 0.00310-0.25933-0.90694-0.91548-0.42123 0.30763
  -1   3 -16  197.32   60.94   1-0.47875-0.21960 0.83104 0.83930 0.28312-0.49734
   1  -3  16  250.86   47.64   1-0.46607-0.72705-0.65706-0.66053-0.59248 0.18730
   1  -3  16  265.41   49.92   1 0.00781-0.25170-0.89864-0.90541-0.43860 0.34185
  -1   3 -17 2628.70  201.76   1-0.50653-0.25032 0.80612 0.81273 0.30591-0.52611
   1  -3  17 3721.70  167.18   1-0.45960-0.71775-0.65512-0.65661-0.59964 0.23172
   1  -3  17 3305.26  155.11   1 0.01285-0.24374-0.88937-0.89438-0.45699 0.37505
  -1   3 -18   31.14   46.84   1-0.53468-0.28140 0.77828 0.78325 0.32922-0.55437
   1  -3  18   79.07   50.78   1-0.45141-0.70673-0.65260-0.65209-0.60855 0.27439
  -1   2  16 2889.90  226.34   1-0.44058-0.18788-0.86156-0.77834-0.25214 0.59906
  -1   2  16 3207.69  144.23   1-0.01146 0.23778-0.93032-0.84142-0.36655 0.48524
  -1   2  15 1189.06  141.59   1-0.40724-0.15767-0.88507-0.80332-0.22535 0.57428
  -1   2  15 1549.07  138.30   1-0.01994 0.22638-0.94235-0.85522-0.33400 0.46620
  -1   2  14  361.85   93.50   1-0.37366-0.12723-0.90605-0.82577-0.19860 0.54945
  -1   2  14  404.96   79.93   1-0.02846 0.21494-0.95326-0.86789-0.30078 0.44783
  -1   2  13 1013.87  160.73   1-0.33982-0.09652-0.92464-0.84585-0.17188 0.52460
  -1   2  13 1228.13   86.44   1-0.03705 0.20342-0.96306-0.87945-0.26671 0.43032
  -1   2  12  447.17   87.35   1-0.30572-0.06555-0.94099-0.86367-0.14514 0.49976
  -1   2  12  449.77   45.80   1-0.04578 0.19178-0.97174-0.88989-0.23155 0.41388
  -1   2  11  380.00   95.97   1-0.27132-0.03429-0.95518-0.87933-0.11838 0.47495
  -1   2  11  392.85   58.74   1-0.40342-0.16701 0.86532 0.94024-0.29743 0.29673
  -1   2  11  452.51   42.72   1-0.05470 0.17994-0.97927-0.89919-0.19501 0.39884
  -1   2  1035048.27 1096.12   1-0.23659-0.00270-0.96728-0.89292-0.09155 0.45020
  -1   2  1035112.67  381.56   1-0.06398 0.16775-0.98562-0.90716-0.15634 0.38589
  -1   2   915550.90  719.01   1-0.20151 0.02924-0.97735-0.90446-0.06464 0.42554
  -1   2   917828.47  566.33   1-0.37567-0.14538 0.88971 0.96189-0.25935 0.23155
  -1   2   920231.28  565.18   1-0.07361 0.15519-0.99057-0.91387-0.11548 0.37516
  -1   2   8 1321.46  233.51   1-0.16601 0.06160-0.98540-0.91399-0.03759 0.40101
   1  -2  -8 1779.09   80.77   1-0.04839-0.27562 0.98750 0.91669 0.14997-0.28930
  -1   2   8 1473.00   91.29   1-0.36259-0.13536 0.90007 0.97088-0.24163 0.19764
  -1   2   8 1471.80   77.20   1-0.08383 0.14204-0.99392-0.91898-0.07124 0.36780
  -1   2   7  -85.08   88.82   1-0.13004 0.09444-0.99145-0.92152-0.01037 0.37666
   1  -2  -7  -16.34   18.82   1-0.06810-0.29227 0.98956 0.92012 0.12699-0.26065
  -1   2   7   61.46   21.78   1-0.35030-0.12613 0.90917 0.97860-0.22513 0.16251
  -1   2   7    6.37   16.11   1-0.09492 0.12803-0.99523-0.92205-0.02220 0.36526
  -1   2   6 1055.11  253.11   1-0.09350 0.12784-0.99547-0.92701 0.01709 0.35255
   1  -2  -6 1354.99   62.94   1-0.08729-0.30842 0.99069 0.92262 0.10443-0.23159
  -1   2   6 1208.00   71.09   1-0.10732 0.11270-0.99364-0.92222 0.03398 0.36985
  -1   2   5  333.39  182.43   1-0.05629 0.16191-0.99740-0.93042 0.04487 0.32876
   1  -2  -5  558.44   44.44   1-0.10588-0.32394 0.99095 0.92426 0.08241-0.20197
  -1   2   5  434.88   45.39   1-0.32951-0.11145 0.92326 0.98996-0.19747 0.08691
  -1   2   5  483.72   40.09   1-0.12174 0.09536-0.98737-0.91772 0.10131 0.38560
  -1   2   4 4955.49  577.43   1-0.01825 0.19682-0.99715-0.93165 0.07309 0.30540
   1  -2  -4 6933.44  171.00   1-0.12368-0.33869 0.99043 0.92511 0.06114-0.17161
  -1   2   4 6244.71  151.62   1-0.32211-0.10710 0.92790 0.99322-0.18771 0.04505
  -1   2   4 6337.73  144.49   1-0.13943 0.07474-0.97237-0.90447 0.18721 0.41991
   1  -2  -3 1102.19   58.82   1-0.14046-0.35242 0.98923 0.92528 0.04096-0.14016
  -1   2   3 1098.42   68.66   1-0.31798-0.10603 0.93041 0.99436-0.18227-0.00114
  -1   2   3 1584.09  156.16   1-0.76590-0.55513 0.35227 0.41798 0.53785 0.71910
   1  -2  -3 1278.54  133.68   1-0.10963-0.32089 0.99396 0.92869-0.00499-0.18585
   1  -2  -2 7612.03  152.95   1-0.15577-0.36467 0.98753 0.92495 0.02241-0.10708
  -1   2   2 7726.47  187.70   1-0.31884-0.10994 0.92989 0.99247-0.18340-0.05390
  -1   2   2 9638.52  263.97   1-0.60777-0.39944 0.69116 0.75477 0.39103 0.52034
   1  -2  -2 8586.03  312.02   1-0.17317-0.38149 0.98395 0.92033 0.04303-0.08627
   1  -2  -1   54.00   20.41   1-0.16881-0.37465 0.98562 0.92441 0.00653-0.07133
  -1   2   1    7.39   18.57   1-0.32778-0.12194 0.92436 0.98557-0.19518-0.11731
  -1   2   1   -9.82   25.97   1-0.48497-0.27958 0.82567 0.88764 0.28821 0.36595
   1  -2  -1    9.03   44.42   1-0.19016-0.39556 0.98015 0.91818 0.05598-0.02176
   1  -2   029169.94  342.07   1-0.17786-0.38065 0.98404 0.92420-0.00455-0.03079
  -1   2   029450.60  386.98   1-0.35086-0.14807 0.90877 0.96861-0.22587-0.19963
  -1   2   029143.63  398.41   1 0.14478 0.34732-0.48172-0.42104-0.86427-0.83790
  -1   2  -1260524.7 1345.53   1-0.35596-0.15644 0.91608 0.97476 0.18460 0.15922
   1  -2   1252346.4 2314.13   1-0.17382-0.37334 0.98381 0.92513 0.04352 0.06890
   1  -2   393322.79 1646.10   1-0.12959-0.32323 0.99151 0.93612 0.01003 0.13853
  -1   2  -3103792.8  690.18   1-0.40225-0.20816-0.63588-0.58102-0.65866-0.78681
  -1   2  -4 2342.88  121.06   1-0.79028-0.59986 0.13306 0.18640-0.59811-0.77808
  -1   2  -4 3074.31  167.61   1-0.31128-0.12057 0.93848 0.99223 0.14949-0.03056
   1  -2   4 2523.34  222.19   1-0.10231-0.29302 0.99469 0.94094-0.01048 0.16957
  -1   2  -4 2225.20   92.01   1-0.51034-0.31909-0.66890-0.61602-0.54047-0.72020
   1  -2   4 2283.25  100.24   1 0.01161-0.17924-0.89169-0.94530-0.45248-0.27251
  -1   2  -4 2490.66   87.53   1-0.06272 0.12804-0.98485-0.93105-0.16164-0.34166
  -1   2  -5  135.89   41.95   1-0.72419-0.53679-0.47924-0.42746-0.49585-0.72740
   1  -2   5  101.83   41.27   1-0.48398-0.67149 0.77156 0.71858-0.41284-0.18092
  -1   2  -5  303.10   64.55   1-0.31544-0.12767 0.93657 0.98867 0.15274-0.07887
   1  -2   5   82.12   73.50   1-0.07281-0.26058 0.99681 0.94470-0.03257 0.19905
   1  -2   5   91.31   31.99   1-0.39851-0.58695-0.63451-0.68540-0.66224-0.43093
  -1   2  -5  138.97   27.89   1-0.58920-0.40077-0.68268-0.63179-0.43217-0.66348
   1  -2   5  162.61   30.40   1-0.00154-0.18949-0.91478-0.96663-0.40394-0.17237
  -1   2  -5  158.82   25.10   1-0.07958 0.10825-0.99277-0.94074-0.08975-0.32137
  -1   2  -6 1168.01  111.23   1-0.37348-0.18976-0.90615-0.85542-0.19847-0.48190
   1  -2   6 1118.49   81.60   1-0.42807-0.61251 0.84058 0.78897-0.33191-0.04837
  -1   2  -6 1473.86  119.08   1-0.32508-0.14024 0.93200 0.98246 0.16029-0.12288
   1  -2   6  942.82  158.65   1-0.04159-0.22643 0.99757 0.94711-0.05580 0.22737
   1  -2   6  987.31   69.04   1-0.44749-0.63309-0.65136-0.70027-0.61275-0.32986
   1  -2   6 1021.65   65.32   1-0.00892-0.19395-0.92650-0.97659-0.37617-0.09302
  -1   2  -6 1103.87   54.76   1-0.09297 0.09193-0.99518-0.94491-0.03093-0.31413
   1  -2   7 3581.76  184.28   1-0.75450-0.93583 0.29607 0.24740-0.58572-0.25099
  -1   2  -7 3908.25  511.65   1-0.06606 0.11452-0.99710-0.94785 0.03760-0.29740
   1  -2   7 3305.81  129.36   1-0.41987-0.60126 0.84915 0.79891-0.32038 0.01479
  -1   2  -7 3808.47  166.35   1-0.33886-0.15696 0.92514 0.97395 0.17112-0.16361
   1  -2   7 2907.95  265.79   1-0.00903-0.19092 0.99676 0.94794-0.07990 0.25484
   1  -2   7 3514.65  127.79   1-0.48069-0.66347-0.66125-0.70817-0.57590-0.24143
   1  -2   7 3460.24  151.34   1-0.01269-0.19479-0.93214-0.98046-0.36185-0.02711
  -1   2  -7 3648.41  106.14   1-0.10419 0.07778-0.99436-0.94585 0.01965-0.31513
   1  -2   840632.08  650.79   1-0.42419-0.60253 0.84467 0.79580-0.32645 0.06035
  -1   2  -839940.88  677.03   1-0.35584-0.17688 0.91615 0.96332 0.18450-0.20180
   1  -2   837904.12  520.61   1-0.50288-0.68284-0.66709-0.71201-0.54962-0.16357
   1  -2   838703.90  534.20   1-0.01406-0.19325-0.93414-0.98070-0.35662 0.02970
  -1   2  -839602.71  489.78   1-0.11397 0.06508-0.99137-0.94462 0.06474-0.32163
   1  -2   9105044.5  873.74   1-0.43361-0.60889 0.83458 0.78708-0.33976 0.09867
   1  -2   9113743.0  722.87   1-0.51722-0.69434-0.67050-0.71344-0.53188-0.09425
  -1   2  -9111429.3  568.03   1-0.12272 0.05340-0.98676-0.94177 0.10600-0.33196
   1  -2  10  154.62   40.97   1-0.79611-0.96836-0.19067-0.23466-0.57431-0.08483
   1  -2  10  152.15   36.48   1-0.44553-0.61775 0.82111 0.77498-0.35675 0.13331
  -1   2 -10  105.16   39.70   1-0.39672-0.22363 0.89192 0.93581 0.21695-0.27247
   1  -2  10  138.24   36.14   1-0.52578-0.70008-0.67240-0.71335-0.52098-0.03176
   1  -2  10  146.43   39.09   1-0.01224-0.18559-0.93149-0.97452-0.36355 0.12595
  -1   2 -10  174.78   24.26   1-0.13073 0.04247-0.98083-0.93761 0.14448-0.34508
   1  -2  11  138.29   48.46   1-0.78893-0.95815-0.24287-0.28530-0.56444-0.02338
   1  -2  11  227.79   39.34   1-0.45879-0.62796 0.80512 0.76036-0.37586 0.16583
  -1   2 -11  148.20   43.26   1-0.41970-0.24955 0.87662 0.91885 0.23533-0.30565
   1  -2  11  175.14   34.37   1-0.52999-0.70146-0.67329-0.71225-0.51553 0.02525
   1  -2  11  246.12   36.56   1-0.00981-0.18024-0.92785-0.96911-0.37281 0.16828
  -1   2 -11  175.00   28.53   1-0.13815 0.03212-0.97375-0.93229 0.18087-0.36027
   1  -2  12  590.25  111.90   1-0.78498-0.95117-0.26599-0.30686-0.55950 0.03314
   1  -2  12  562.92   78.83   1-0.47281-0.63892 0.78700 0.74361-0.39632 0.19700
  -1   2 -12  877.18   81.68   1-0.44392-0.27670 0.85906 0.89965 0.25483-0.33771
   1  -2  12  860.35   63.38   1-0.53079-0.69944-0.67346-0.71043-0.51449 0.07788
   1  -2  12  975.05   67.40   1-0.00666-0.17417-0.92300-0.96250-0.38472 0.20795
  -1   2 -12  818.43   58.92   1-0.14511 0.02223-0.96561-0.92592 0.21568-0.37705
   1  -2  13   26.22   27.22   1-0.78460-0.94777-0.26804-0.30735-0.55905 0.08518
   1  -2  13   38.77   34.32   1-0.48723-0.65029 0.76690 0.72488-0.41768 0.22727
  -1   2 -13    8.26   32.68   1-0.46912-0.30484 0.83913 0.87808 0.27527-0.36883
   1  -2  13   36.98   38.85   1-0.52885-0.69467-0.67305-0.70804-0.51701 0.12693
   1  -2  13   42.83   39.52   1-0.00294-0.16753-0.91706-0.95479-0.39873 0.24554
   1  -2  14  558.40  146.11   1-0.78721-0.94735-0.25325-0.29100-0.56227 0.13354
   1  -2  14  800.53  147.04   1-0.50184-0.66184 0.74488 0.70423-0.43966 0.25692
  -1   2 -14  906.18  118.85   1-0.49510-0.33376 0.81667 0.85397 0.29651-0.39916
   1  -2  14 1014.63   68.57   1-0.52462-0.68761-0.67215-0.70514-0.52247 0.17306
   1  -2  14 1095.77  116.75   1 0.00125-0.16041-0.91009-0.94606-0.41439 0.28147
   1  -2  15 2250.48  246.47   1-0.79191-0.94902-0.22323-0.25942-0.56836 0.17904
   1  -2  15 2425.17  192.32   1-0.51649-0.67343 0.72090 0.68162-0.46210 0.28612
  -1   2 -15 3400.53  203.17   1-0.52169-0.36328 0.79147 0.82713 0.31843-0.42879
   1  -2  15 3920.33  162.83   1-0.51844-0.67860-0.67078-0.70179-0.53034 0.21676
   1  -2  15 3391.04  152.90   1 0.00586-0.15289-0.90213-0.93634-0.43140 0.31604
  -1   2 -16  574.73   99.49   1-0.54873-0.39326 0.76330 0.79732 0.34095-0.45784
   1  -2  16  728.52   66.97   1-0.51052-0.66786-0.66894-0.69796-0.54024 0.25844
   1  -2  16  877.45   69.53   1 0.01080-0.14502-0.89319-0.92563-0.44953 0.34951
  -1   2 -17  814.54  105.23   1-0.57610-0.42356 0.73185 0.76422 0.36399-0.48636
   1  -2  17  798.53   68.32   1-0.50105-0.65556-0.66663-0.69366-0.55184 0.29842
   1  -2  17  835.56   85.66   1 0.01606-0.13685-0.88327-0.91395-0.46858 0.38205
  -1   2 -18   37.54   51.09   1-0.60365-0.45406 0.69673 0.72746 0.38749-0.51441
   1  -2  18   43.76   40.37   1-0.49013-0.64181-0.66381-0.68886-0.56489 0.33695
  -1   1  17 1354.14  161.60   1-0.47057-0.31822-0.83793-0.72711-0.27645 0.60830
  -1   1  17 2240.79  138.10   1-0.01958 0.12888-0.94187-0.82554-0.33537 0.54942
  -1   1  16 2208.96  244.90   1-0.43272-0.28350-0.86736-0.75803-0.24580 0.58737
  -1   1  16 2386.82  189.23   1-0.02836 0.11719-0.95314-0.83857-0.30117 0.53203
  -1   1  15  258.23   68.69   1-0.39417-0.24809-0.89355-0.78569-0.21492 0.56669
  -1   1  15  358.60   51.09   1-0.03719 0.10543-0.96320-0.85039-0.26616 0.51546
  -1   1  14  589.08  134.06   1-0.35482-0.21187-0.91670-0.81032-0.18370 0.54633
   1  -1 -14  455.09   85.78   1-0.61910-0.75702 0.67531 0.56451 0.40082-0.32899
  -1   1  14  536.16   70.10   1-0.04613 0.09358-0.97206-0.86101-0.23014 0.49989
  -1   1  1311919.14  517.23   1-0.31454-0.17473-0.93698-0.83207-0.15204 0.52641
   1  -1 -1310737.43  316.26   1-0.57123-0.70818 0.73768 0.63021 0.35987-0.31827
  -1   1  1311131.27  217.43   1-0.05524 0.08154-0.97968-0.87034-0.19278 0.48564
  -1   1  12  336.43   89.09   1-0.27319-0.13652-0.95446-0.85103-0.11983 0.50704
  -1   1  12  273.23   55.72   1-0.45507-0.31920 0.80971 0.91213-0.37048 0.25712
   1  -1 -12  215.90   53.30   1-0.51285-0.64686 0.80011 0.69429 0.31112-0.31546
  -1   1  12  283.67   41.93   1-0.06455 0.06930-0.98596-0.87838-0.15395 0.47289
  -1   1  11 7181.67  426.57   1-0.23057-0.09702-0.96916-0.86721-0.08692 0.48838
   1  -1 -11 8847.17  184.51   1-0.04831-0.18112 0.98749 0.88644 0.15006-0.42591
  -1   1  11 6881.99  249.60   1-0.44378-0.31096 0.82314 0.92419-0.35424 0.22173
   1  -1 -11 8397.16  300.92   1-0.44982-0.58089 0.85455 0.75038 0.25960-0.31542
  -1   1  11 8090.98  190.50   1-0.07416 0.05677-0.99080-0.88499-0.11312 0.46213
  -1   1  10 4337.74  371.73   1-0.18641-0.05601-0.98103-0.88055-0.05312 0.47061
   1  -1 -10 5372.39  181.68   1-0.07560-0.20536 0.99010 0.89043 0.11819-0.40614
  -1   1  10 4894.19  204.88   1-0.43323-0.30347 0.83500 0.93468-0.33922 0.18512
   1  -1 -10 5319.34  275.80   1-0.38024-0.50838 0.90214 0.79961 0.20383-0.31963
  -1   1  10 5307.74  197.99   1-0.08418 0.04382-0.99400-0.88995-0.06972 0.45394
  -1   1   9   37.42   96.03   1-0.14041-0.01314-0.98992-0.89092-0.01820 0.45395
   1  -1  -9   -1.29   20.64   1-0.10351-0.23021 0.99097 0.89266 0.08522-0.38749
  -1   1   9   40.84   22.15   1-0.42370-0.29700 0.84519 0.94349-0.32576 0.14695
   1  -1  -9   32.55   36.72   1-0.30130-0.42650 0.94294 0.84205 0.14169-0.33020
  -1   1   9    3.29   15.79   1-0.09476 0.03031-0.99523-0.89294-0.02292 0.44914
  -1   1   8   90.49   91.88   1-0.09213 0.03199-0.99558-0.89806 0.01811 0.43870
   1  -1  -8  228.06   29.18   1-0.13228-0.25593 0.98990 0.89297 0.05082-0.37026
  -1   1   8  168.18   31.77   1-0.41554-0.29190 0.85353 0.95046-0.31431 0.10676
   1  -1  -8  243.02   68.17   1-0.20852-0.33079 0.97550 0.87626 0.07000-0.35033
  -1   1   8  193.09   28.20   1-0.10611 0.01603-0.99394-0.89341 0.02845 0.44894
  -1   1   7   93.14  137.07   1-0.04100 0.07999-0.99757-0.90153 0.05624 0.42525
   1  -1  -7   25.38   21.09   1-0.16226-0.28285 0.98664 0.89107 0.01452-0.35492
  -1   1   7   37.08   23.47   1-0.40926-0.28867 0.85972 0.95529-0.30555 0.06389
   1  -1  -7   55.42   44.16   1-0.09477-0.21410 0.99536 0.89777-0.01614-0.38492
  -1   1   7   22.80   19.46   1-0.11855 0.00067-0.98919-0.89042 0.08622 0.45512
   1  -1  -6  299.67   35.87   1-0.19392-0.31145 0.98071 0.88652-0.02433-0.34215
  -1   1   6  347.52   48.73   1-0.40559-0.28806 0.86326 0.95745-0.30045 0.01737
  -1   1   6  334.64   33.73   1-0.13251-0.01620-0.97927-0.88227 0.15315 0.47046
   1  -1  -5 4221.24  118.17   1-0.22799-0.34247 0.97136 0.87854-0.06676-0.33296
  -1   1   5 3973.77  144.64   1-0.40560-0.29113 0.86324 0.95606-0.30047-0.03427
  -1   1   5 3635.91  112.23   1-0.14867-0.03529-0.96086-0.86562 0.23373 0.49945
   1  -1  -410531.39  176.79   1-0.26558-0.37700 0.95727 0.86582-0.11438-0.32894
   1  -1  -4 9359.00  232.34   1-0.79735-0.90728-0.07743-0.17061 0.59852 0.38435
   1  -1  -2 5042.49  136.07   1-0.35977-0.46508 0.90221 0.81350-0.23784-0.34914
  -1   1   2 4848.08  140.43   1-0.45063-0.34532 0.81509 0.90380-0.36407-0.25277
  -1   1   2 5633.23  154.02   1-0.80378-0.69944 0.02487 0.11451 0.59440 0.70545
   1  -1  -2 6048.82  247.21   1-0.75183-0.85617 0.40131 0.31167 0.52314 0.41210
   1  -1   0  749.69   60.38   1-0.51013-0.60933 0.73155 0.64558-0.45231-0.46035
  -1   1   0  634.71   55.94   1-0.57026-0.47110 0.61101 0.69680-0.54906-0.54085
  -1   1   0  824.42   71.10   1-0.65810-0.55937 0.61450 0.70062 0.43505 0.44297
   1  -1   0  768.65   69.51   1-0.57785-0.67662 0.72972 0.64364 0.36548 0.35762
   1  -1   1 7048.07  175.65   1-0.61203-0.70820 0.48409 0.39972-0.62535-0.58194
  -1   1  -1 8598.48  237.58   1-0.57521-0.47937 0.73292 0.81736 0.36324 0.31953
   1  -1   1 7557.64  273.69   1-0.49241-0.58824 0.81909 0.73465 0.29429 0.33800
   1  -1   1 6502.22  204.16   1 0.14162 0.04570-0.49614-0.58072-0.85661-0.81281
  -1   1  -1 6472.54  169.22   1 0.10870 0.20463-0.62962-0.54504-0.76925-0.81304
  -1   1  -215850.38  320.88   1-0.79881-0.70574 0.06258 0.14514-0.59831-0.69343
  -1   1  -215931.99  310.81   1-0.51779-0.42489 0.79532 0.87811 0.31520 0.21993
   1  -1   216138.95  349.51   1-0.41480-0.50770 0.87999 0.79719 0.23140 0.32667
   1  -1   212783.87  294.10   1 0.07954-0.01346-0.72667-0.80949-0.68235-0.58697
  -1   1  -213814.81  237.97   1 0.04028 0.13329-0.83166-0.74885-0.55381-0.64919
   1  -1   3 9639.20  264.59   1-0.80125-0.89129 0.03189-0.04909-0.59746-0.45076
  -1   1  -3 8941.07  202.84   1-0.76720-0.67717-0.34728-0.26629-0.53924-0.68594
  -1   1  -310276.20  271.21   1-0.48204-0.39207 0.82822 0.90937 0.28580 0.13898
   1  -1   3 8941.05  314.77   1-0.34430-0.43427 0.92232 0.84117 0.17540 0.32223
   1  -1   3 8452.66  212.20   1-0.36813-0.45858-0.62283-0.70325-0.69032-0.54326
  -1   1  -3 7871.73  178.91   1-0.50231-0.41187-0.66695-0.58653-0.55031-0.69737
   1  -1   3 8550.80  203.29   1 0.04095-0.04913-0.83009-0.91114-0.55611-0.40914
  -1   1  -3 9135.61  181.15   1-0.00572 0.08436-0.92153-0.84048-0.38826-0.53523
   1  -1   428272.17  396.52   1-0.79262-0.87963-0.21817-0.29761-0.56933-0.37104
  -1   1  -428217.86  387.04   1-0.62586-0.53935-0.66550-0.58571-0.40669-0.60501
  -1   1  -431872.21  442.92   1-0.46244-0.37541 0.84459 0.92409 0.26984 0.07145
   1  -1   429102.21  773.69   1-0.27948-0.36651 0.95201 0.87250 0.12472 0.32310
   1  -1   427746.01  348.96   1-0.46208-0.54970-0.65587-0.73430-0.59690-0.39826
  -1   1  -428950.87  310.21   1-0.60726-0.51964-0.68419-0.60576-0.40386-0.60250
   1  -1   426371.45  373.22   1 0.01840-0.06876-0.87869-0.95797-0.47703-0.27847
  -1   1  -429936.64  290.49   1-0.03708 0.05008-0.96309-0.88380-0.26660-0.46516
  -1   1  -537078.58  481.90   1-0.45971-0.37634-0.84678-0.76846-0.26762-0.51751
   1  -1   534502.23  396.73   1-0.05476-0.13867 0.98826 0.90915 0.14257 0.39268
   1  -1   537645.25  986.13   1-0.21901-0.30310 0.97259 0.89473 0.07804 0.32799
   1  -1   536669.88  379.82   1-0.51760-0.60239-0.67059-0.74703-0.53140-0.28118
   1  -1   535986.80  418.36   1 0.00530-0.07894-0.90311-0.98063-0.42936-0.17921
  -1   1  -536662.97  313.29   1-0.05981 0.02429-0.98295-0.90533-0.17381-0.42399
   1  -1   6  612.44   72.57   1-0.71743-0.79838-0.49575-0.57207-0.48940-0.18795
  -1   1  -6 1039.89   91.09   1-0.31342-0.23318-0.93750-0.86066-0.15116-0.45263
   1  -1   6  785.54   57.66   1-0.13551-0.21637 0.98966 0.91192 0.04693 0.34868
  -1   1  -6  919.69   79.86   1-0.45503-0.37388 0.85049 0.92671 0.26383-0.03768
   1  -1   6  726.80  118.08   1-0.16184-0.24299 0.98621 0.90999 0.03443 0.33594
   1  -1   6  911.67   62.34   1-0.55071-0.63268-0.67727-0.75172-0.48785-0.18605
   1  -1   6  781.33   58.58   1-0.00211-0.08344-0.91571-0.99147-0.40182-0.10008
  -1   1  -6  880.11   53.82   1-0.07747 0.00371-0.99207-0.91621-0.09889-0.40066
   1  -1   7  826.96   77.97   1-0.68923-0.76715-0.55718-0.63194-0.46313-0.11010
  -1   1  -7  836.87  109.57   1-0.19317-0.11606-0.97943-0.90407-0.05827-0.41131
   1  -1   7  940.31   65.76   1-0.19384-0.27165 0.98073 0.90436-0.02423 0.32913
  -1   1  -7  960.21   77.56   1-0.46176-0.38354 0.84513 0.91971 0.26928-0.08378
   1  -1   7  844.35  143.48   1-0.10719-0.18540 0.99421 0.91964-0.00682 0.34624
   1  -1   7  962.53   59.93   1-0.57033-0.64947-0.68037-0.75284-0.46022-0.10684
   1  -1   7  903.76   58.79   1-0.00593-0.08434-0.92185-0.99585-0.38748-0.03415
  -1   1  -7  696.08   43.16   1-0.09185-0.01359-0.99512-0.92102-0.03589-0.38926
   1  -1   8 8957.95  263.22   1-0.67096-0.74493-0.59193-0.66582-0.44655-0.04194
  -1   1  -8 8809.40  547.13   1-0.09375-0.01978-0.99545-0.92157 0.01690-0.38770
   1  -1   8 8720.94  236.86   1-0.23963-0.31438 0.96744 0.89244-0.08142 0.32358
  -1   1  -8 9861.34  270.22   1-0.47310-0.39782 0.83582 0.90875 0.27851-0.12611
   1  -1   8 6914.19  515.95   1-0.05445-0.12973 0.99744 0.92451-0.04624 0.35838
   1  -1   8 9822.05  214.34   1-0.58136-0.65767-0.68181-0.75228-0.44400-0.03904
   1  -1   8 9586.68  217.73   1-0.00735-0.08284-0.92407-0.99630-0.38214 0.02277
  -1   1  -8 9563.46  176.83   1-0.10404-0.02871-0.99439-0.92205 0.01896-0.38598
   1  -1   9 7798.92  276.95   1-0.66207-0.73290-0.60769-0.68010-0.43858 0.01760
   1  -1   9 7777.23  197.84   1-0.27778-0.34947 0.95180 0.87817-0.13002 0.32660
  -1   1  -9 8667.28  273.52   1-0.48794-0.41559 0.82306 0.89435 0.29063-0.16555
   1  -1   9 8240.81  183.37   1-0.58661-0.66010-0.68241-0.75089-0.43611 0.02042
   1  -1   9 8671.85  199.74   1-0.00708-0.07965-0.92365-0.99412-0.38315 0.07334
   1  -1  10 3593.75  196.95   1-0.65998-0.72768-0.61129-0.68222-0.43672 0.07103
   1  -1  10 3600.43  162.36   1-0.31094-0.37957 0.93454 0.86229-0.17303 0.33522
  -1   1 -10 4065.80  192.50   1-0.50544-0.43603 0.80715 0.87679 0.30500-0.20274
   1  -1  10 4175.71  149.06   1-0.58776-0.65841-0.68253-0.74903-0.43437 0.07374
   1  -1  10 4194.95  152.25   1-0.00558-0.07524-0.92130-0.99000-0.38880 0.11929
  -1   1 -10 4275.85  129.75   1-0.12419-0.05471-0.98580-0.91699 0.11299-0.39513
   1  -1  11  380.35   65.00   1-0.66306-0.72763-0.60596-0.67541-0.43948 0.11986
   1  -1  11  385.65   51.08   1-0.34062-0.40620 0.91593 0.84505-0.21221 0.34768
  -1   1 -11  427.54   70.64   1-0.52499-0.45852 0.78818 0.85617 0.32116-0.23814
   1  -1  11  366.65   42.61   1-0.58582-0.65365-0.68232-0.74683-0.43731 0.12238
  -1   1 -11  480.19   41.10   1-0.13284-0.06629-0.97897-0.91193 0.15476-0.40495
   1  -1  12  122.12   46.26   1-0.67005-0.73148-0.59357-0.66155-0.44574 0.16517
   1  -1  12  162.49   42.74   1-0.36779-0.43031 0.89604 0.82653-0.24865 0.36286
  -1   1 -12  181.62   45.98   1-0.54612-0.48258 0.76615 0.83250 0.33876-0.27211
   1  -1  12  238.01   35.98   1-0.58146-0.64646-0.68182-0.74434-0.44386 0.16741
   1  -1  12  170.50   35.47   1-0.00000-0.06382-0.91222-0.97739-0.40969 0.20157
  -1   1 -12  215.11   28.32   1-0.14081-0.07719-0.97081-0.90553 0.19411-0.41719
   1  -1  13 2468.20  299.70   1-0.68057-0.74031-0.57409-0.63949-0.45524 0.20730
   1  -1  13 2295.65  160.67   1-0.39303-0.45249 0.87486 0.80671-0.28309 0.38006
  -1   1 -13 2701.31  190.21   1-0.56845-0.50785 0.74096 0.80567 0.35752-0.30491
   1  -1  13 2823.11  124.72   1-0.57512-0.63729-0.68102-0.74156-0.45324 0.20961
   1  -1  13 2815.65  141.66   1 0.00373-0.05716-0.90585-0.96926-0.42356 0.23929
   1  -1  14 3086.10  246.56   1-0.69275-0.74947-0.55007-0.61392-0.46637 0.24776
   1  -1  14 2753.64  216.38   1-0.41675-0.47316 0.85232 0.78555-0.31600 0.39877
  -1   1 -14 3472.31  253.18   1-0.59169-0.53403 0.71244 0.77550 0.37725-0.33674
   1  -1  14 4389.67  236.65   1-0.56708-0.62642-0.67991-0.73845-0.46490 0.24953
   1  -1  14 3918.10  225.89   1 0.00795-0.05002-0.89840-0.96004-0.43910 0.27534
   1  -1  15 2595.69  189.51   1-0.70657-0.76025-0.52072-0.58300-0.47917 0.28654
   1  -1  15 2168.21  158.04   1-0.43923-0.49258 0.82833 0.76293-0.34775 0.41866
  -1   1 -15 2478.47  170.44   1-0.61254-0.55579 0.68457 0.74424 0.39515-0.37038
   1  -1  15 3460.37  167.63   1-0.55753-0.61405-0.67843-0.73499-0.47841 0.28760
   1  -1  15 3438.03  171.00   1 0.01258-0.04247-0.88989-0.94977-0.45599 0.31004
   1  -1  16  137.43   50.77   1-0.72152-0.77218-0.48585-0.54658-0.49330 0.32400
  -1   1 -16  185.61   65.71   1-0.63688-0.58293 0.64888 0.70679 0.41631-0.40078
   1  -1  16  248.71   51.30   1-0.54662-0.60032-0.67654-0.73111-0.49343 0.32416
   1  -1  16  116.80   51.06   1 0.01756-0.03457-0.88035-0.93846-0.47399 0.34363
  -1   1 -17   36.23   39.66   1-0.66146-0.61031 0.60875 0.66489 0.43804-0.43061
   1  -1  17   69.56   38.16   1-0.53443-0.58530-0.67420-0.72678-0.50973 0.35945
   1  -1  17   67.38   32.00   1 0.02285-0.02636-0.86977-0.92612-0.49291 0.37629
  -1   0  17  676.42  132.84   1-0.48438-0.43552-0.82618-0.68925-0.28773 0.57900
  -1   0  17  845.66   74.83   1-0.03187 0.01290-0.95730-0.81529-0.28731 0.57890
  -1   0  16  438.14  102.80   1-0.44071-0.39498-0.86147-0.72603-0.25224 0.56291
   1   0 -16  424.48   89.11   1-0.51238-0.55445 0.80056 0.66241 0.31073-0.50377
  -1   0  16  397.89   73.49   1-0.04075 0.00111-0.96689-0.82664-0.25191 0.56272
  -1   0  15  110.20   46.39   1-0.39559-0.35299-0.89265-0.75868-0.21604 0.54753
   1   0 -15  167.53   60.67   1-0.45831-0.49744 0.84789 0.71138 0.26648-0.49645
  -1   0  15  197.83   48.15   1-0.04971-0.01076-0.97522-0.83674-0.21555 0.54748
  -1   0  14 1156.09  120.02   1-0.34874-0.30928-0.91998-0.78749-0.17890 0.53310
  -1   0  14 1173.11  121.94   1-0.52289-0.48450 0.70975 0.84104-0.47204 0.24062
   1   0 -14 1556.95  143.49   1-0.40238-0.43858 0.88827 0.75340 0.22147-0.48991
  -1   0  14 1302.36   74.60   1-0.05879-0.02280-0.98225-0.84556-0.17807 0.53338
  -1   0  1317735.66  580.21   1-0.29980-0.26348-0.94359-0.81257-0.14053 0.51989
   1   0 -1318771.47  296.77   1-0.04606-0.08139 0.98720 0.85728 0.15267-0.50836
  -1   0  1316116.70  402.67   1-0.51452-0.47919 0.72424 0.85415-0.45906 0.20197
   1   0 -1316973.85  464.74   1-0.34419-0.37745 0.92238 0.78916 0.17531-0.48450
  -1   0  1318475.79  282.44   1-0.06806-0.03500-0.98793-0.85300-0.13913 0.52073
  -1   0  12 6588.48  415.51   1-0.24832-0.21513-0.96343-0.83390-0.10059 0.50825
   1   0 -12 7088.55  179.21   1-0.07882-0.11110 0.99030 0.86175 0.11440-0.49500
  -1   0  12 6128.33  248.61   1-0.50707-0.47479 0.73655 0.86509-0.44762 0.16179
   1   0 -12 6144.25  313.59   1-0.28323-0.31355 0.95052 0.81894 0.12762-0.48063
  -1   0  12 7386.42  190.64   1-0.07758-0.04744-0.99211-0.85894-0.09841 0.50985
  -1   0  1175252.10 1558.97   1-0.19370-0.16364-0.97930-0.85124-0.05867 0.49860
   1   0 -1181098.64 1288.27   1-0.21888-0.24627 0.97263 0.84270 0.07794-0.47875
  -1   0  1179837.18  600.20   1-0.08743-0.06022-0.99462-0.86321-0.05546 0.50122
  -1   0  10   22.66   77.83   1-0.13515-0.10823-0.99072-0.86413-0.01422 0.49147
   1   0 -10   45.61   22.77   1-0.14838-0.17455 0.98843 0.86262 0.03138-0.47476
  -1   0  10   22.46   20.67   1-0.49615-0.46998 0.75367 0.87947-0.43105 0.07509
   1   0 -10   -6.97   44.82   1-0.15037-0.17482 0.98829 0.86000 0.02573-0.47940
  -1   0  10  -14.74   15.53   1-0.09772-0.07344-0.99516-0.86552-0.00964 0.49545
  -1   0   9   95.24  150.48   1-0.07162-0.04784-0.99686-0.87176 0.03345 0.48758
   1   0  -9  266.88   30.86   1-0.18604-0.20915 0.98243 0.85800-0.01461-0.46913
  -1   0   9  310.93   53.84   1-0.49357-0.47046 0.75756 0.88199-0.42717 0.02734
   1   0  -9  324.33   83.97   1-0.07672-0.09824 0.99661 0.86996-0.02964-0.48322
  -1   0   9  253.75   32.09   1-0.10861-0.08725-0.99328-0.86540 0.03991 0.49342
   1   0  -8 8129.94  187.27   1-0.22645-0.24651 0.97185 0.84880-0.06483-0.46772
  -1   0   8 8419.36  268.24   1-0.49376-0.47371 0.75727 0.88033-0.42746-0.02457
  -1   0   8 7083.47  167.17   1-0.12029-0.10186-0.98823-0.86211 0.09445 0.49636
   1   0  -7 1069.42   63.42   1-0.27050-0.28750 0.95512 0.83343-0.12067-0.47193
  -1   0   7 1207.69   84.54   1-0.49766-0.48066 0.75136 0.87305-0.43333-0.08207
  -1   0   7 1076.64   58.57   1-0.13304-0.11754-0.97879-0.85443 0.15575 0.50608
   1   0  -6 3235.18  105.34   1-0.31938-0.33332 0.92956 0.80924-0.18411-0.48374
  -1   0   6 3117.84  137.96   1-0.50655-0.49261 0.73739 0.85771-0.44682-0.14720
  -1   0   6 2893.60  102.57   1-0.14725-0.13467-0.96280-0.84021 0.22652 0.52526
   1   0  -5 4415.21  121.28   1-0.37463-0.38551 0.89057 0.77162-0.25793-0.50593
  -1   0   5 4659.95  157.50   1-0.52215-0.51126 0.71106 0.83001-0.47089-0.22289
   1   0  -4 6489.29  154.38   1-0.43790-0.44573 0.82982 0.71225-0.34586-0.54223
  -1   0   4 6360.10  172.10   1-0.54653-0.53869 0.66451 0.78209-0.50962-0.31326
   1   0  -3  197.96   33.49   1-0.50982-0.51460 0.73206 0.61585-0.45183-0.59657
  -1   0   3  197.20   34.27   1-0.58149-0.57698 0.58194 0.69817-0.56850-0.42384
   1   0  -2   82.13   29.21   1-0.58582-0.58735 0.56992 0.45513-0.57618-0.66922
   1   0  -1301438.6 1448.47   1-0.64360-0.64214 0.31147 0.19811-0.69911-0.74053
   1   0   051345.81  554.09   1-0.80386-0.79956-0.02903-0.14080-0.59410-0.58384
  -1   0   049695.15  555.98   1-0.80081-0.80511-0.14069-0.02893-0.58214-0.59241
  -1   0   056494.10  557.20   1-0.80109-0.80599-0.03432 0.07749 0.59755 0.58682
   1   0   053274.62  648.25   1-0.80378-0.79887 0.07787-0.03394 0.58980 0.60053
   1   0   177849.61  614.16   1-0.78035-0.77303-0.29007-0.40028-0.55398-0.49213
  -1   0  -181541.61  645.29   1-0.74787-0.75519-0.41376-0.30355-0.51912-0.58097
   1   0   181066.57  716.49   1 0.15732 0.16508-0.42122-0.53147-0.89320-0.83083
  -1   0  -179148.38  675.46   1 0.13262 0.12486-0.53556-0.42531-0.83401-0.89639
   1   0   238491.24  540.08   1-0.72600-0.71564-0.47468-0.58332-0.49759-0.38416
  -1   0  -239768.62  458.35   1-0.65201-0.66272-0.62472-0.51586-0.42964-0.54284
   1   0   240430.54  441.18   1-0.39102-0.38065-0.63171-0.73967-0.66935-0.55496
  -1   0  -239920.36  378.84   1-0.55567-0.56604-0.67812-0.57017-0.48101-0.59539
   1   0   3 3262.70  155.32   1-0.67132-0.65748-0.59128-0.69866-0.44688-0.28211
  -1   0  -3 3716.34  146.59   1-0.54407-0.55791-0.76835-0.66097-0.33705-0.50182
  -1   0  -3 4717.33  179.32   1-0.71954-0.73284 0.49068 0.59721 0.49141 0.32599
   1   0   3 4236.94  216.02   1-0.60117-0.58745 0.70006 0.59315 0.38536 0.55052
   1   0   3 3275.36  108.81   1-0.53766-0.52447-0.67484-0.78081-0.50545-0.33949
   1   0   3 3444.49  129.68   1 0.06144 0.07505-0.77849-0.88521-0.62463-0.45907
  -1   0  -3 3701.41  111.72   1 0.01278-0.00081-0.88951-0.78279-0.45673-0.62228
   1   0   4  208.59   39.14   1-0.62867-0.61169-0.66133-0.76723-0.40914-0.19279
  -1   0  -4  266.29   46.03   1-0.44079-0.45776-0.86141-0.75551-0.25230-0.46865
  -1   0  -4  261.36   42.75   1-0.68444-0.70054 0.56663 0.67140 0.45876 0.24177
   1   0   4  256.66   55.00   1-0.49819-0.48153 0.81386 0.70859 0.29904 0.51576
   1   0   4  228.36   30.27   1-0.59912-0.58310-0.68360-0.78758-0.41681-0.19926
   1   0   4  214.96   34.56   1 0.03711 0.05363-0.83896-0.94392-0.54291-0.32576
  -1   0  -4  234.49   29.69   1-0.02322-0.03974-0.94670-0.84174-0.32126-0.53840
   1   0   512686.24  303.24   1-0.59939-0.57927-0.70242-0.80684-0.38383-0.11591
  -1   0  -515753.79  330.08   1-0.34726-0.36737-0.92076-0.81634-0.17773-0.44565
  -1   0  -515690.57  340.82   1-0.65922-0.67813 0.61259 0.71559 0.43605 0.16750
   1   0   514577.52  499.20   1-0.39843-0.37884 0.89083 0.78721 0.21831 0.48659
   1   0   513109.34  220.37   1-0.62750-0.60865-0.68498-0.78697-0.37017-0.10105
   1   0   512879.74  245.56   1 0.02229 0.04173-0.87091-0.97410-0.49092-0.22219
  -1   0  -513382.64  193.57   1-0.04960-0.06904-0.97513-0.87194-0.21598-0.48471
   1   0   6181356.5 2469.20   1-0.30506-0.28253 0.94128 0.83930 0.14463 0.46447
   1   0   6169080.0 1749.44   1 0.01346 0.03582-0.88823-0.98966-0.45919-0.13887
  -1   0  -6178434.2 1798.56   1-0.06992-0.09247-0.98888-0.88743-0.13121-0.45156
   1   0   759461.24  887.76   1-0.57250-0.54611-0.73617-0.83764-0.36094 0.01012
  -1   0  -755168.67  956.34   1-0.18813-0.21451-0.98063-0.87916-0.05442-0.42550
   1   0   761180.26  804.88   1-0.10789-0.08210 0.99093 0.88844 0.08001 0.45158
  -1   0  -761088.41  896.61   1-0.63630-0.66080 0.64977 0.74925 0.41581 0.04413
   1   0   756455.39 1456.53   1-0.21848-0.19301 0.97274 0.87241 0.07764 0.44904
   1   0   759451.32  763.24   1 0.00853 0.03381-0.89735-0.99702-0.44122-0.06931
  -1   0  -756506.43  648.30   1-0.08630-0.11177-0.99443-0.89474-0.06042-0.43235
   1   0   826589.07  590.24   1-0.57034-0.54082-0.73874-0.83873-0.35912 0.06352
   1   0   826305.79  419.39   1-0.15617-0.12733 0.98748 0.88636 0.02194 0.44514
  -1   0  -827214.01  478.99   1-0.63547-0.66276 0.65106 0.74877 0.41507-0.00815
   1   0   823346.43  967.52   1-0.13800-0.10960 0.99029 0.89160 0.01638 0.43934
   1   0   827237.74  377.86   1 0.00624 0.03443-0.90146-0.99936-0.43281-0.00931
  -1   0  -828517.68  275.65   1-0.10001-0.12841-0.99498-0.89706 0.00068-0.42283
   1   0   9 5488.22  240.09   1-0.57338-0.54073-0.73512-0.83363-0.36169 0.11252
  -1   0  -9 5564.74  484.53   1-0.05596-0.08862-0.99741-0.89889 0.04512-0.42910
   1   0   9 4999.69  181.51   1-0.19836-0.16647 0.97967 0.87992-0.02982 0.44500
  -1   0  -9 6611.44  278.30   1-0.63975-0.66985 0.64443 0.74038 0.41883-0.05596
   1   0   9 3921.01  403.42   1-0.06266-0.03132 0.99722 0.90018-0.04014 0.43438
   1   0   9 6176.26  208.47   1 0.00581 0.03693-0.90222-0.99835-0.43123 0.04384
  -1   0  -9 6422.60  174.26   1-0.11184-0.14317-0.99220-0.89604 0.05487-0.42024
   1   0  10 1126.39  115.10   1-0.58041-0.54462-0.72659-0.82363-0.36765 0.15814
   1   0  10  993.32   79.21   1-0.23604-0.20108 0.96869 0.87031-0.07688 0.44957
  -1   0 -10 1266.14  117.04   1-0.64800-0.68090 0.63129 0.72547 0.42609-0.10026
   1   0  10 1059.18   69.97   1 0.00675 0.04078-0.90055-0.99492-0.43469 0.09198
  -1   0 -10 1179.65   61.06   1-0.12230-0.15655-0.98703-0.89263 0.10397-0.42273
   1   0  11  194.41   49.13   1-0.59052-0.55159-0.71394-0.80949-0.37625 0.20111
   1   0  11  143.78   30.54   1-0.27026-0.23225 0.95523 0.85822-0.12036 0.45772
  -1   0 -11  239.37   51.01   1-0.65930-0.69500 0.61245 0.70488 0.43612-0.14180
   1   0  11  171.51   29.25   1-0.63049-0.59468-0.68501-0.77507-0.36501 0.21359
   1   0  11  174.86   37.76   1 0.00872 0.04568-0.89700-0.98961-0.44193 0.13632
  -1   0 -11  184.16   30.98   1-0.13170-0.16888-0.97998-0.88735 0.14924-0.42905
   1   0  12  511.83   69.63   1-0.60301-0.56094-0.69760-0.79168-0.38694 0.24200
   1   0  12  364.77   49.26   1-0.30177-0.26070 0.93967 0.84403-0.16106 0.46865
  -1   0 -12  444.40   76.58   1-0.67294-0.71143 0.58833 0.67900 0.44833-0.18115
   1   0  12  444.54   42.93   1-0.62172-0.58308-0.68486-0.77293-0.38002 0.25016
   1   0  12  508.40   48.86   1 0.01151 0.05138-0.89189-0.98273-0.45210 0.17774
  -1   0 -12  384.51   39.33   1-0.14030-0.18040-0.97140-0.88052 0.19155-0.43832
   1   0  1314310.05  440.24   1-0.61734-0.57214-0.67782-0.77042-0.39930 0.28122
   1   0  1312617.01  293.69   1-0.33111-0.28699 0.92224 0.82797-0.19958 0.48176
  -1   0 -1314025.33  425.72   1-0.68830-0.72959 0.55904 0.64793 0.46228-0.21876
   1   0  1315015.12  266.54   1-0.61161-0.57015-0.68445-0.77053-0.39680 0.28496
   1   0  1316649.45  280.58   1 0.01494 0.05774-0.88541-0.97448-0.46456 0.21687
   1   0  14  890.59  118.05   1-0.63310-0.58477-0.65467-0.74580-0.41301 0.31908
   1   0  14  685.42   85.91   1-0.35867-0.31149 0.90304 0.81014-0.23635 0.49662
  -1   0 -14  772.80   99.23   1-0.70490-0.74899 0.52440 0.61153 0.47761-0.25500
   1   0  14  858.91   73.49   1-0.60029-0.55599-0.68369-0.76779-0.41497 0.31837
   1   0  14 1011.37   71.96   1 0.01891 0.06463-0.87768-0.96499-0.47886 0.25416
   1   0  15 1284.55  161.07   1-0.64995-0.59848-0.62811-0.71776-0.42782 0.35585
  -1   0 -15 1495.41  159.03   1-0.72227-0.76917 0.48399 0.56936 0.49402-0.29016
   1   0  15 1983.08  115.67   1-0.58782-0.54070-0.68254-0.76464-0.43428 0.35064
   1   0  15 1835.27   98.41   1 0.02334 0.07197-0.86877-0.95432-0.49465 0.28996
   1   0  16   61.02   58.00   1-0.66760-0.61300-0.59797-0.68614-0.44354 0.39170
  -1   0 -16   52.32   45.52   1-0.74000-0.78969 0.43705 0.52066 0.51125-0.32449
   1   0  16   58.30   31.04   1-0.57426-0.52431-0.68091-0.76103-0.45450 0.38200
   1   0  16  128.17   38.48   1 0.02815 0.07970-0.85872-0.94250-0.51166 0.32454
   1   0  17  -13.21   43.90   1-0.68625-0.63047-0.56308-0.64834-0.46041 0.42678
   1   0  17   20.06   52.38   1-0.55961-0.50683-0.67876-0.75689-0.47550 0.41258
   1   0  17   16.12   51.00   1 0.03330 0.08777-0.84752-0.92954-0.52970 0.35809
  -1  -1  18 2079.84  154.51   1-0.62437-0.68184-0.68493-0.51166-0.37553 0.52277
  -1  -1  18 1644.47  111.44   1-0.03145-0.08744-0.95681-0.78737-0.28898 0.61024
   1   1 -17  438.37   91.90   1-0.42852-0.36985 0.87040 0.70484 0.24242-0.60531
  -1  -1  17  399.77   50.64   1-0.04021-0.09912-0.96634-0.79866-0.25408 0.59355
  -1  -1  16  150.14   58.39   1-0.47903-0.53678-0.83080-0.66925-0.28335 0.51377
   1   1 -16  186.52   66.25   1-0.37805-0.31644 0.90345 0.73954 0.20209-0.59408
  -1  -1  16  164.68   39.39   1-0.04901-0.11084-0.97463-0.80871-0.21838 0.57766
  -1  -1  15 7696.57  382.70   1-0.42524-0.48614-0.87273-0.71265-0.23979 0.50575
   1   1 -1511036.86  529.21   1-0.32665-0.26211 0.93123 0.76896 0.16153-0.58308
  -1  -1  15 8755.75  219.83   1-0.05787-0.12269-0.98161-0.81757-0.18187 0.56260
  -1  -1  14 4314.61  326.76   1-0.36813-0.43215-0.90926-0.75066-0.19422 0.49974
   1   1 -14 5010.12  257.64   1-0.05818 0.00701 0.98863 0.83122 0.13858-0.55588
  -1  -1  14 4734.69  288.07   1-0.57607-0.64233 0.59632 0.75443-0.55904 0.13500
   1   1 -14 5466.65  400.74   1-0.27419-0.20671 0.95408 0.79345 0.12060-0.57244
  -1  -1  14 5115.13  251.03   1-0.06690-0.13463-0.98730-0.82502-0.14406 0.54882
  -1  -1  13   13.31   41.68   1-0.30675-0.37391-0.94053-0.78340-0.14595 0.49644
   1   1 -13   20.57   18.69   1-0.09681-0.02856 0.99093 0.83489 0.09317-0.54967
  -1  -1  13   14.28   33.61   1-0.57273-0.64198 0.60484 0.76151-0.55329 0.08913
   1   1 -13   38.81   63.58   1-0.22048-0.15007 0.97217 0.81318 0.07917-0.56231
  -1  -1  13    2.25   28.24   1-0.07609-0.14676-0.99157-0.83105-0.10481 0.53647
  -1  -1  12   54.86   66.96   1-0.23988-0.31018-0.96622-0.81058-0.09409 0.49672
   1   1 -12   89.17   30.35   1-0.13736-0.06605 0.98951 0.83484 0.04470-0.54651
  -1  -1  12   92.70   35.25   1-0.57090-0.64313 0.60942 0.76467-0.55015 0.04066
   1   1 -12   37.16   63.20   1-0.16536-0.09200 0.98553 0.82819 0.03710-0.55283
  -1  -1  12   40.61   29.86   1-0.08553-0.15912-0.99428-0.83553-0.06381 0.52589
  -1  -1  11 3263.30  314.98   1-0.16592-0.23935-0.98542-0.83125-0.03752 0.50172
   1   1 -11 4213.93  176.96   1-0.18034-0.10598 0.98357 0.83027-0.00760-0.54718
  -1  -1  11 3879.26  207.19   1-0.57095-0.64616 0.60930 0.76311-0.55023-0.01104
   1   1 -11 4559.84  342.91   1-0.10861-0.03232 0.99406 0.83837-0.00575-0.54413
  -1  -1  11 3717.25  149.19   1-0.09528-0.17180-0.99523-0.83824-0.02058 0.51752
  -1  -1  10   21.45  115.05   1-0.08267-0.15924-0.99625-0.84356 0.02520 0.51287
   1   1 -10  -13.38   19.85   1-0.22639-0.14896 0.97188 0.81995-0.06475-0.55270
  -1  -1  10    9.03   20.16   1-0.57335-0.65155 0.60327 0.75565-0.55436-0.06678
   1   1 -10    4.37   31.65   1-0.04999 0.02923 0.99751 0.84347-0.04956-0.53637
  -1  -1  10    8.07   20.69   1-0.10546-0.18490-0.99409-0.83886 0.02544 0.51197
   1   1  -9  413.59   40.96   1-0.27626-0.19578 0.95251 0.80195-0.12806-0.56439
  -1  -1   9  378.47   48.28   1-0.57866-0.65984 0.58954 0.74049-0.56355-0.12758
  -1  -1   9  413.27   36.74   1-0.11618-0.19855-0.99038-0.83691 0.07511 0.51005
   1   1  -8 2159.16   96.35   1-0.33083-0.24730 0.92242 0.77323-0.19921-0.58390
  -1  -1   8 2125.17  117.53   1-0.58742-0.67159 0.56536 0.71488-0.57904-0.19469
  -1  -1   8 1669.35   70.32   1-0.12764-0.21294-0.98332-0.83161 0.12956 0.51290
   1   1  -7  250.80   35.96   1-0.39089-0.30430 0.87676 0.72895-0.28015-0.61321
  -1  -1   7  302.33   42.99   1-0.60007-0.68722 0.52651 0.67460-0.60223-0.26950
  -1  -1   7  230.88   38.28   1-0.14007-0.22830-0.97165-0.82171 0.19042 0.52217
  -1  -1   623162.75  346.15   1-0.75616-0.84570 0.29031 0.43752-0.58645-0.30553
   1   1  -623621.31  311.32   1-0.45661-0.36697 0.80782 0.66138-0.37271-0.65414
  -1  -1   621826.33  326.98   1-0.61645-0.70658 0.46653 0.61318-0.63429-0.35318
  -1  -1   546489.02  474.76   1-0.78629-0.87886 0.15798 0.30363-0.59731-0.36797
   1   1  -548728.68  507.67   1-0.52619-0.43349 0.70383 0.55876-0.47720-0.70701
  -1  -1   545020.73  481.85   1-0.63476-0.72787 0.37599 0.52122-0.67505-0.44556
  -1  -1   4 5679.96  168.40   1-0.80343-0.89903-0.01211 0.13197-0.59526-0.41750
   1   1  -4 5505.29  167.88   1-0.59351-0.49742 0.54732 0.40353-0.59006-0.76794
   1   1  -398661.99  719.03   1-0.78846-0.68984 0.14480 0.00227-0.59778-0.72395
  -1  -1   398975.20  655.71   1-0.79441-0.89304-0.20475-0.06221-0.57182-0.44565
   1   1  -396431.03  819.22   1-0.64144-0.54237 0.32961 0.18725-0.69274-0.81900
   1   1  -2 6710.17  187.89   1-0.80067-0.69902-0.14263-0.28360-0.58187-0.65645
  -1  -1   2 6872.88  173.78   1-0.75448-0.85614-0.39270-0.25172-0.52586-0.45127
   1   1  -1 4414.99  148.08   1-0.76045-0.65577-0.37231-0.51173-0.53206-0.55506
  -1  -1   1 5027.05  160.77   1-0.69121-0.79589-0.55321-0.41379-0.46495-0.44195
   1   1   0 6201.12  182.67   1-0.70126-0.59355-0.53228-0.67013-0.47423-0.44565
   1   1   110475.82  241.50   1-0.64520-0.53414-0.63580-0.77225-0.42362-0.34397
  -1  -1  -110334.79  246.79   1-0.54072-0.65178-0.77193-0.63549-0.33425-0.41391
  -1  -1  -110794.93  252.20   1 0.13458 0.02313-0.52715-0.39123-0.83904-0.92000
   1   1   249009.13  650.47   1-0.59994-0.48574-0.70169-0.83665-0.38431-0.25308
  -1  -1  -255784.40  651.71   1-0.46707-0.58127-0.84081-0.70585-0.27361-0.40483
   1   1   251169.53  517.40   1 0.13362 0.24799-0.53130-0.66546-0.83657-0.70402
  -1  -1  -251968.34  517.06   1 0.06780-0.04656-0.76097-0.62682-0.64522-0.77777
   1   1   327429.89  497.23   1-0.56695-0.44962-0.74272-0.87621-0.35626-0.17345
  -1  -1  -331012.91  455.00   1-0.39773-0.51506-0.89128-0.75779-0.21776-0.40056
  -1  -1  -331129.66  407.92   1-0.79297-0.90991-0.11415 0.01807 0.59846 0.41439
   1   1   332709.81  513.91   1-0.77339-0.65644 0.32205 0.18982 0.54603 0.73009
   1   1   329968.78  380.85   1 0.09399 0.21128-0.68081-0.81320-0.72639-0.54226
  -1  -1  -330760.48  341.93   1 0.01599-0.10130-0.88340-0.75101-0.46833-0.65246
   1   1   4  335.51   52.01   1-0.54478-0.42432-0.76759-0.89960-0.33765-0.10327
  -1  -1  -4  372.03   60.40   1-0.33284-0.45330-0.92818-0.79617-0.16639-0.40076
  -1  -1  -4  404.81   58.42   1-0.80321-0.92295 0.00564 0.13611 0.59565 0.36002
   1   1   4  373.06   62.64   1-0.69654-0.57680 0.54227 0.41180 0.46985 0.70549
   1   1   4  350.75   41.10   1 0.06681 0.18702-0.76376-0.89439-0.64202-0.40630
  -1  -1  -4  401.07   37.50   1-0.02156-0.14177-0.94453-0.81390-0.32771-0.56343
   1   1   5 2388.63  155.02   1-0.53147-0.40787-0.78160-0.91213-0.32654-0.04059
  -1  -1  -5 3228.60  167.67   1-0.27196-0.39556-0.95493-0.82440-0.11887-0.40483
  -1  -1  -5 3083.98  151.19   1-0.80301-0.92555 0.10240 0.23110 0.58710 0.29990
   1   1   5 3070.90  163.97   1-0.59154-0.46826 0.71264 0.58326 0.37712 0.66372
   1   1   5 2612.28  115.70   1 0.04904 0.17217-0.81061-0.93947-0.58352-0.29621
  -1  -1  -5 2717.38   93.34   1-0.04931-0.17244-0.97488-0.84602-0.21717-0.50449
   1   1   6  556.52   79.01   1-0.52518-0.39844-0.78799-0.91704-0.32132 0.01620
  -1  -1  -6  529.56   83.34   1-0.21450-0.34124-0.97386-0.84481-0.07459-0.41211
  -1  -1  -6  599.00   71.92   1-0.79785-0.92319 0.17463 0.30157 0.57699 0.23824
   1   1   6  497.01   84.27   1-0.46915-0.34293 0.83911 0.71137 0.27529 0.61346
   1   1   6  496.09   51.00   1 0.03769 0.16374-0.83765-0.96475-0.54489-0.20599
  -1  -1  -6  433.73   36.05   1-0.07076-0.19703-0.98928-0.86225-0.12766-0.46658
   1   1   7 2898.72  183.31   1-0.52443-0.39456-0.78873-0.91631-0.32070 0.06839
  -1  -1  -7 3543.61  251.31   1-0.15990-0.28977-0.98658-0.85900-0.03296-0.42206
   1   1   7 2591.57  130.73   1-0.07819 0.05118 0.99026 0.86164 0.11516 0.50492
  -1  -1  -7 3185.51  197.19   1-0.79175-0.91989 0.22436 0.34953 0.56814 0.17782
   1   1   7 2702.25  213.31   1-0.34500-0.21585 0.92196 0.79587 0.17595 0.56568
   1   1   7 2942.06  133.02   1 0.03071 0.15968-0.85321-0.97854-0.52065-0.13016
  -1  -1  -7 2938.10   92.78   1-0.08792-0.21712-0.99470-0.86942-0.05329-0.44380
   1   1   8 5225.65  255.96   1-0.52806-0.39506-0.78507-0.91117-0.32372 0.11695
  -1  -1  -8 5066.82  357.64   1-0.10766-0.24067-0.99416-0.86806 0.00646-0.43421
   1   1   8 4843.99  179.23   1-0.12194 0.01048 0.99052 0.86326 0.06323 0.50463
  -1  -1  -8 4875.73  242.21   1-0.78695-0.91788 0.25482 0.37824 0.56193 0.12005
   1   1   8 4168.19  305.30   1-0.22596-0.09387 0.97056 0.84611 0.08338 0.52466
   1   1   8 4983.14  155.81   1 0.02677 0.15866-0.86163-0.98520-0.50681-0.06473
  -1  -1  -8 4954.32  117.63   1-0.10222-0.23435-0.99470-0.87119 0.01069-0.43140
   1   1   9  846.20  106.44   1-0.53517-0.39903-0.77777-0.90240-0.32962 0.16262
  -1  -1  -9 1003.78  207.11   1-0.05736-0.19350-0.99738-0.87275 0.04408-0.44816
   1   1   9  859.17   82.94   1-0.16173-0.02624 0.98671 0.86083 0.01517 0.50820
  -1  -1  -9  803.54  114.59   1-0.78440-0.91814 0.26917 0.39082 0.55879 0.06534
   1   1   9  770.68  152.26   1-0.11452 0.02050 0.99342 0.87061-0.00131 0.49153
   1   1   9  920.07   76.62   1 0.02501 0.15982-0.86531-0.98712-0.50060-0.00693
  -1  -1  -9  979.13   53.65   1-0.11449-0.24955-0.99114-0.86939 0.06721-0.42647
   1   1  10 3262.74  193.22   1-0.54503-0.40576-0.76732-0.89046-0.33785 0.20597
  -1  -1 -10 1048.76  429.90   1-0.00863-0.14790-0.99674-0.87359 0.08019-0.46363
   1   1  10 3160.52  125.79   1-0.19832-0.05978 0.97968 0.85517-0.02977 0.51488
  -1  -1 -10 2942.86  207.36   1-0.78427-0.92080 0.26988 0.38977 0.55864 0.01362
   1   1  10 3368.65  139.80   1 0.02487 0.16260-0.86561-0.98565-0.50009 0.04516
  -1  -1 -10 3640.77  104.14   1-0.12528-0.26326-0.98505-0.86505 0.11823-0.42703
   1   1  11  442.54   74.76   1-0.55712-0.41471-0.75400-0.87567-0.34798 0.24741
   1   1  11  338.65   56.38   1-0.23231-0.09071 0.96995 0.84681-0.07219 0.52408
  -1  -1 -11  397.09   76.32   1-0.78629-0.92562 0.25864 0.37676 0.56111-0.03546
   1   1  11  397.06   50.38   1 0.02595 0.16660-0.86335-0.98163-0.50392 0.09292
  -1  -1 -11  405.26   38.25   1-0.13495-0.27586-0.97699-0.85877 0.16510-0.43175
   1   1  12 5780.97  275.93   1-0.57098-0.42544-0.73797-0.85816-0.35966 0.28731
   1   1  12 4803.68  181.36   1-0.26415-0.11949 0.95789 0.83612-0.11255 0.53536
  -1  -1 -12 4886.65  255.12   1-0.78995-0.93209 0.23636 0.35272 0.56577-0.08236
   1   1  12 6151.30  178.48   1 0.02800 0.17156-0.85904-0.97555-0.51113 0.13730
  -1  -1 -12 6209.52  142.78   1-0.14374-0.28757-0.96733-0.85087 0.20878-0.43967
   1   1  13  394.94   85.62   1-0.58628-0.43760-0.71931-0.83802-0.37264 0.32591
  -1  -1 -13  348.84   90.26   1-0.79461-0.93955 0.20314 0.31774 0.57211-0.12759
   1   1  13  461.76   73.21   1 0.03081 0.17730-0.85298-0.96774-0.52101 0.17900
   1   1  14   95.38   48.17   1-0.60272-0.45090-0.69799-0.81523-0.38669 0.36343
  -1  -1 -14  108.44   42.34   1-0.79941-0.94715 0.15813 0.27097 0.57959-0.17168
   1   1  14  163.38   46.42   1-0.62426-0.47632-0.68492-0.79457-0.37573 0.37652
   1   1  14   93.61   44.91   1 0.03426 0.18367-0.84539-0.95837-0.53304 0.21857
   1   1  15   12.10   40.36   1-0.62005-0.46510-0.67394-0.78970-0.40165 0.40005
   1   1  15    2.95   30.64   1-0.60925-0.45849-0.68431-0.79197-0.40064 0.40318
   1   1  15  -15.19   58.17   1 0.03824 0.19057-0.83638-0.94760-0.54681 0.25638
   1   1  16  249.75   55.25   1-0.63809-0.48000-0.64702-0.76130-0.41737 0.43590
   1   1  16  301.80   46.89   1-0.59331-0.43972-0.68308-0.78875-0.42587 0.42954
   1   1  16  308.20   52.06   1 0.04268 0.19793-0.82601-0.93547-0.56202 0.29276
   1   2 -18   80.91   57.54   1-0.38713-0.22771 0.89795 0.70499 0.20931-0.67166
   1   2 -17  -17.27   66.53   1-0.34095-0.17860 0.92406 0.73274 0.17277-0.65664
  -1  -2  17   21.49   32.43   1-0.60319-0.76713-0.68391-0.48709-0.41038 0.41743
  -1  -2  17   17.35   37.90   1-0.04484-0.20744-0.97086-0.77751-0.23539 0.59366
  -1  -2  16   73.62   40.70   1-0.62849-0.79238 0.41126 0.59836-0.66019 0.11868
   1   2 -16  119.14   60.05   1-0.29449-0.12920 0.94586 0.75619 0.13639-0.64146
  -1  -2  16  186.22   47.10   1-0.61525-0.78202-0.68462-0.48978-0.39082 0.38541
  -1  -2  16  137.10   33.40   1-0.05343-0.21895-0.97828-0.78669-0.20026 0.57720
  -1  -2  1513267.10  547.17   1-0.53048-0.69487-0.78261-0.59641-0.32573 0.40179
   1   2 -1515529.07  282.23   1-0.05451 0.11121 0.98824 0.80333 0.14285-0.58505
  -1  -2  1514841.11  409.94   1-0.62713-0.79401 0.41817 0.60384-0.65714 0.07012
   1   2 -1516745.28  671.11   1-0.24770-0.07947 0.96364 0.77562 0.10011-0.62617
  -1  -2  1516898.07  323.12   1-0.06203-0.23057-0.98442-0.79478-0.16452 0.56137
  -1  -2  14 6287.54  458.48   1-0.79985-0.96858 0.05059 0.23637-0.59805 0.07723
  -1  -2  14 6439.63  465.65   1-0.45646-0.62397-0.84936-0.66465-0.26498 0.41095
   1   2 -14 6589.30  324.60   1-0.09913 0.06965 0.99095 0.80741 0.09042-0.58585
  -1  -2  14 7568.86  404.75   1-0.62679-0.79665 0.41988 0.60413-0.65637 0.01927
   1   2 -14 8184.66  559.73   1-0.20053-0.02937 0.97759 0.79121 0.06389-0.61083
  -1  -2  14 7659.68  355.44   1-0.07080-0.24226-0.98930-0.80143-0.12750 0.54681
  -1  -2  1356483.51 6580.99   1-0.79981-0.97157 0.05113 0.23535-0.59806 0.02563
  -1  -2  1353849.53 6302.48   1-0.37369-0.54434-0.90603-0.72279-0.19863 0.42573
   1   2 -1366141.49 7629.69   1-0.14625 0.02558 0.98866 0.80649 0.03396-0.59068
  -1  -2  1360819.08 7031.23   1-0.62765-0.80049 0.41554 0.59835-0.65830-0.03427
   1   2 -1360916.91 7122.56   1-0.15297 0.02113 0.98784 0.80310 0.02770-0.59546
  -1  -2  1366803.31 7704.69   1-0.07971-0.25410-0.99281-0.80671-0.08919 0.53352
  -1  -2  12 1290.69  156.02   1-0.80110-0.97589 0.03409 0.21675-0.59754-0.02543
  -1  -2  12 1102.41  175.76   1-0.27829-0.45208-0.95248-0.77072-0.12379 0.44900
   1   2 -12 1491.68   82.22   1-0.19648-0.02158 0.98012 0.79932-0.02749-0.60051
  -1  -2  12 1462.30  104.77   1-0.62988-0.80571 0.40389 0.58527-0.66340-0.09099
   1   2 -12 1584.58  159.56   1-0.10496 0.07207 0.99444 0.81134-0.00849-0.58010
  -1  -2  12 1318.23   85.61   1-0.08882-0.26614-0.99482-0.81048-0.04931 0.52181
  -1  -2  11   33.79   28.87   1-0.80306-0.98087-0.00165 0.17944-0.59589-0.07536
  -1  -2  11   40.54   91.01   1-0.16525-0.34218-0.98555-0.80527-0.03702 0.48419
   1   2 -11   50.94   20.53   1-0.25044-0.07248 0.96345 0.78402-0.09509-0.61648
  -1  -2  11   38.13   31.27   1-0.63356-0.81236 0.38322 0.56316-0.67211-0.15131
   1   2 -11   94.30   63.91   1-0.05649 0.12348 0.99739 0.81595-0.04473-0.56478
  -1  -2  11   61.44   22.30   1-0.09821-0.27845-0.99513-0.81255-0.00747 0.51207
  -1  -2  10 8757.94  330.66   1-0.80405-0.98489-0.05748 0.12205-0.59177-0.12282
   1   2 -10 9775.18  235.75   1-0.30875-0.12773 0.93579 0.75774-0.17017-0.63993
  -1  -2  10 9645.67  262.41   1-0.63856-0.82034 0.35114 0.52965-0.68479-0.21561
   1   2 -1010404.99  375.86   1-0.00752 0.17538 0.99668 0.81687-0.08101-0.54949
  -1  -2  10 8309.02  203.62   1-0.10795-0.29112-0.99347-0.81265 0.03686 0.50482
  -1  -2   9  515.86   86.77   1-0.80130-0.98517-0.13376 0.04421-0.58310-0.16574
   1   2  -9  560.55   50.31   1-0.37176-0.18770 0.89288 0.71620-0.25404-0.67217
  -1  -2   9  557.23   63.09   1-0.64436-0.82913 0.30450 0.48159-0.70147-0.28391
  -1  -2   9  534.92   51.25   1-0.11816-0.30426-0.98940-0.81034 0.08440 0.50077
  -1  -2   8 6147.19  199.21   1-0.79119-0.97809-0.22818-0.05176-0.56740-0.20162
   1   2  -8 6724.85  168.65   1-0.43909-0.25196 0.82849 0.65318-0.34754-0.71404
  -1  -2   8 5795.95  143.95   1-0.12900-0.31803-0.98225-0.80496 0.13612 0.50089
  -1  -2   7 1789.39  119.79   1-0.77043-0.96036-0.33442-0.15956-0.54276-0.22856
   1   2  -7 2227.67  105.30   1-0.50851-0.31833 0.73420 0.56026-0.44983-0.76469
  -1  -2   7 1678.93   76.92   1-0.14067-0.33262-0.97098-0.79544 0.19339 0.50657
  -1  -2   632606.10  401.23   1-0.73787-0.93083-0.44306-0.26975-0.50915-0.24654
   1   2  -634266.30  434.51   1-0.57546-0.38174 0.59790 0.42511-0.55799-0.82070
   1   2  -5 1368.79   86.18   1-0.78507-0.58908 0.16501-0.00672-0.59701-0.80804
  -1  -2   5 1291.40   83.74   1-0.69529-0.89127-0.54486-0.37312-0.46870-0.25768
   1   2  -5 1558.72   87.71   1-0.62712-0.43042 0.41820 0.24685-0.65712-0.86821
   1   2  -4 1859.89  101.93   1-0.80249-0.60348-0.11353-0.28372-0.58575-0.74519
  -1  -2   4 1791.02   97.89   1-0.64688-0.84574-0.63310-0.46317-0.42510-0.26491
   1   2  -3 1211.08   76.54   1-0.77006-0.56802-0.33592-0.50455-0.54235-0.65021
  -1  -2   3 1188.08   80.44   1-0.59469-0.79669-0.70857-0.54011-0.37981-0.27120
  -1  -2   3 1213.55   66.21   1-0.59082-0.79433-0.68284-0.51385-0.42970-0.32400
   1   2  -212608.86  278.66   1-0.71707-0.51200-0.49660-0.66367-0.48906-0.54533
  -1  -2   212208.97  263.84   1-0.54202-0.74715-0.77056-0.60357-0.33533-0.27829
   1   2  -116417.38  335.82   1-0.66305-0.45478-0.60599-0.77149-0.43946-0.44493
  -1  -2   116427.95  363.97   1-0.49018-0.69845-0.82108-0.65557-0.29247-0.28700
   1   2   0  848.27   72.44   1-0.61552-0.40411-0.68039-0.84442-0.39772-0.35161
  -1  -2   0 1014.74   83.62   1-0.43974-0.65115-0.86219-0.69816-0.25147-0.29757
   1   2   0  927.40   69.63   1-0.60695-0.39495-0.68417-0.84720-0.40436-0.35532
   1   2   1 5203.45  174.26   1-0.57773-0.36318-0.72988-0.89243-0.36537-0.26769
  -1  -2  -1 5594.87  195.57   1-0.39085-0.60539-0.89564-0.73309-0.21227-0.30995
  -1  -2  -1 5399.38  168.69   1 0.11974-0.09540-0.58800-0.42641-0.79994-0.89948
   1   2   2 2222.39  127.77   1-0.54953-0.33185-0.76243-0.92351-0.34161-0.19236
  -1  -2  -2 2602.03  156.68   1-0.34342-0.56110-0.92278-0.76171-0.17471-0.32396
  -1  -2  -2 2236.97   94.67   1 0.05496-0.16309-0.79560-0.63577-0.60331-0.75444
   1   2   3 1013.52  101.19   1-0.52981-0.30899-0.78330-0.94290-0.32516-0.12433
  -1  -2  -3 1060.47  103.76   1-0.29731-0.51812-0.94466-0.78507-0.13858-0.33941
   1   2   3 1123.22   92.20   1-0.80322-0.58264 0.00580-0.15212 0.59565 0.79836
   1   2   3  983.55   81.47   1 0.13503 0.35601-0.52523-0.68330-0.84017-0.63745
  -1  -2  -3 1046.69   64.81   1 0.00459-0.21639-0.90436-0.74630-0.42673-0.62945
   1   2   4114870.7 1505.58   1-0.51722-0.29327-0.79587-0.95399-0.31473-0.06232
   1   2   4121976.8 1652.20   1-0.78999-0.56661 0.23614 0.07997 0.56581 0.82009
   1   2   4114293.2  792.14   1 0.10565 0.32955-0.64065-0.79695-0.76052-0.50621
   1   2   5 3773.22  191.29   1-0.51054-0.28345-0.80232-0.95897-0.30921-0.00523
  -1  -2  -5 4985.75  282.92   1-0.20835-0.43544-0.97555-0.81891-0.06987-0.37386
   1   2   5 4940.44  258.47   1-0.72825-0.50207 0.46891 0.31450 0.49976 0.80561
   1   2   5 4068.21  160.44   1 0.08462 0.31144-0.71104-0.86557-0.69803-0.39214
  -1  -2  -5 4030.00  121.96   1-0.05936-0.28643-0.98265-0.82826-0.17570-0.48159
   1   2   6 9794.30  393.81   1-0.50869-0.27847-0.80408-0.95924-0.30769 0.04786
  -1  -2  -611620.63  409.28   1-0.16518-0.39541-0.98556-0.83040-0.03696-0.39252
   1   2   611114.74  365.57   1-0.61861-0.38963 0.67601 0.52337 0.40039 0.75780
   1   2   6 9639.44  214.64   1 0.07013 0.29987-0.75438-0.90715-0.65267-0.29518
  -1  -2  -610545.35  172.59   1-0.08021-0.31021-0.99297-0.84034-0.08702-0.44450
   1   2   719367.32  565.16   1-0.51081-0.27745-0.80207-0.95575-0.30943 0.09769
  -1  -2  -719657.84  705.79   1-0.12270-0.35606-0.99243-0.83874-0.00484-0.41197
   1   2   717890.66  427.99   1-0.07521 0.15775 0.99008 0.83533 0.11866 0.52662
   1   2   719806.62  645.48   1-0.47981-0.24697 0.83013 0.67829 0.28398 0.69204
   1   2   717906.50  431.64   1 0.06043 0.29309-0.78121-0.93222-0.62132-0.21225
  -1  -2  -719858.46  432.53   1-0.09694-0.32987-0.99520-0.84433-0.01315-0.42223
   1   2   8  120.68   49.43   1-0.51618-0.27969-0.79689-0.94910-0.31387 0.14483
  -1  -2  -8   28.21  111.70   1-0.08079-0.31728-0.99637-0.84416 0.02660-0.43210
   1   2   8   71.79   28.36   1-0.11372 0.12230 0.99082 0.83744 0.07306 0.53266
   1   2   8   95.12   62.06   1-0.31619-0.08042 0.93621 0.78601 0.15333 0.61295
   1   2   8  133.69   39.30   1 0.05422 0.28980-0.79751-0.94676-0.60084-0.14018
  -1  -2  -8  125.76   25.20   1-0.11087-0.34672-0.99255-0.84345 0.05034-0.41032
   1   2   9  610.12   82.70   1-0.52423-0.28460-0.78894-0.93967-0.32053 0.18974
  -1  -2  -9  390.24  216.40   1-0.03934-0.27897-0.99757-0.84683 0.05747-0.45281
   1   2   9  561.84   57.18   1-0.14972 0.08934 0.98827 0.83627 0.02976 0.54098
   1   2   9  440.10  142.48   1-0.14681 0.09189 0.98889 0.84033 0.02304 0.53422
   1   2   9  615.04   56.31   1 0.05058 0.28907-0.80676-0.95424-0.58869-0.07644
  -1  -2  -9  670.83   47.48   1-0.12281-0.36159-0.98670-0.83936 0.10640-0.40584
   1   2  10 3072.19  177.41   1-0.53449-0.29172-0.77848-0.92773-0.32906 0.23279
   1   2  10 2686.98  138.73   1-0.18361 0.05851 0.98293 0.83229-0.01161 0.55123
   1   2  10 3184.92  144.27   1 0.04886 0.29028-0.81103-0.95674-0.58295-0.01911
  -1  -2 -10 3403.81  106.03   1-0.13330-0.37500-0.97855-0.83297 0.15701-0.40683
   1   2  1112602.24  432.89   1-0.54658-0.30068-0.76565-0.91343-0.33915 0.27428
   1   2  1111923.75  259.79   1 0.04864 0.29298-0.81159-0.95554-0.58219 0.03323
  -1  -2 -1113631.35  236.92   1-0.14269-0.38732-0.96861-0.82480 0.20351-0.41192
   1   2  12 7636.77  321.97   1-0.56018-0.31115-0.75053-0.89683-0.35056 0.31444
   1   2  12 8080.88  241.93   1 0.04959 0.29684-0.80924-0.95142-0.58537 0.08164
  -1  -2 -12 5979.97  152.37   1-0.15123-0.39879-0.95717-0.81512 0.24686-0.42016
   1   2  13  101.76   54.31   1-0.57504-0.32287-0.73312-0.87795-0.36310 0.35348
   1   2  13  150.97   43.32   1 0.05147 0.30165-0.80451-0.94493-0.59170 0.12690
   1   2  14  773.17  105.56   1-0.59093-0.33563-0.71341-0.85676-0.37660 0.39155
   1   2  14  928.61   89.71   1 0.05414 0.30723-0.79773-0.93639-0.60057 0.16962
   1   2  15   13.26   57.33   1-0.60766-0.34922-0.69130-0.83317-0.39094 0.42879
   1   2  15   32.70   25.70   1-0.62165-0.36725-0.68486-0.81806-0.38014 0.44260
   1   2  15   39.12   38.05   1 0.05745 0.31346-0.78913-0.92602-0.61152 0.21026
   1   2  16   18.06   65.49   1-0.62506-0.36348-0.66667-0.80706-0.40599 0.46531
   1   2  16   38.64   32.10   1-0.60346-0.34623-0.68393-0.81515-0.40994 0.46437
   1   2  16   15.50   45.02   1 0.06131 0.32025-0.77884-0.91397-0.62420 0.24916
   1   3 -17 1085.62  153.36   1-0.28654-0.02050 0.94917 0.73210 0.13020-0.68088
  -1  -3  17 1498.78   97.32   1-0.55825-0.82583-0.67855-0.45617-0.47740 0.33151
  -1  -3  17 1091.07   81.73   1-0.04591-0.31220-0.97186-0.75283-0.23102 0.57944
   1   3 -16 4454.26  426.50   1-0.24457 0.02440 0.96469 0.74926 0.09770-0.66182
  -1  -3  16 6039.53  410.06   1-0.56781-0.83821-0.68001-0.45963-0.46385 0.29347
  -1  -3  16 4326.68  290.52   1-0.05416-0.32337-0.97885-0.76159-0.19727 0.56161
   1   3 -15 5236.00  174.55   1-0.08069 0.18862 0.99040 0.77936 0.11221-0.59750
   1   3 -15 6070.05  345.73   1-0.20273 0.06918 0.97703 0.76324 0.06557-0.64238
  -1  -3  15 7316.28  198.38   1-0.57610-0.84933-0.68115-0.46275-0.45181 0.25394
  -1  -3  15 6157.85  158.23   1-0.06234-0.33461-0.98461-0.76939-0.16321 0.54411
   1   3 -14 2432.99  116.06   1-0.13492 0.13745 0.98970 0.78004 0.04764-0.61044
   1   3 -14 2536.17  218.14   1-0.16103 0.11381 0.98637 0.77422 0.03381-0.62258
  -1  -3  14 2981.79  110.52   1-0.58301-0.85907-0.68200-0.46559-0.44154 0.21263
  -1  -3  14 2873.86  109.20   1-0.07068-0.34587-0.98925-0.77579-0.12799 0.52774
   1   3 -13 4369.55  164.34   1-0.19280 0.08262 0.98096 0.77267-0.02294-0.62940
   1   3 -13 4566.25  303.36   1-0.11950 0.15828 0.99283 0.78233 0.00242-0.60241
  -1  -3  13 4993.21  146.14   1-0.58840-0.86728-0.68260-0.46817-0.43340 0.16918
  -1  -3  13 5038.83  142.07   1-0.07911-0.35723-0.99263-0.78093-0.09178 0.51237
   1   3 -12  377.61   47.51   1-0.25486 0.02362 0.96171 0.75479-0.10071-0.65553
   1   3 -12  378.10   86.62   1-0.07817 0.20254 0.99653 0.78767-0.02856-0.58184
  -1  -3  12  387.93   40.35   1-0.59203-0.87374-0.68296-0.47053-0.42784 0.12316
  -1  -3  12  394.74   41.56   1-0.08769-0.36873-0.99466-0.78473-0.05433 0.49822
   1   3 -11  154.66   28.54   1-0.32134-0.03979 0.92837 0.72282-0.18669-0.68988
   1   3 -11  270.97   62.21   1-0.03710 0.24654 0.99756 0.79035-0.05913-0.56085
  -1  -3  11  214.43   31.49   1-0.59358-0.87812-0.68311-0.47266-0.42544 0.07398
  -1  -3  11  115.27   31.93   1-0.09645-0.38043-0.99521-0.78704-0.01534 0.48562
  -1  -3  10 1890.11  391.01   1-0.47000-0.75355-0.83840-0.63348-0.27599 0.17563
   1   3 -10 3028.65  138.31   1-0.39178-0.10718 0.87597 0.67178-0.28138-0.73294
  -1  -3  10 2704.15   96.11   1-0.59260-0.87997-0.68302-0.47456-0.42696 0.02088
  -1  -3  10 2539.84   90.58   1-0.10549-0.39238-0.99409-0.78768 0.02557 0.47496
  -1  -3   9   55.47   32.88   1-0.50216-0.78884-0.81020-0.60677-0.30231 0.09772
   1   3  -9   64.17   28.08   1-0.46430-0.17664 0.79816 0.59534-0.38387-0.78380
  -1  -3   9   51.36   27.84   1-0.58839-0.87858-0.68260-0.47613-0.43341-0.03713
  -1  -3   9   67.21   26.76   1-0.11488-0.40470-0.99098-0.78633 0.06899 0.46679
  -1  -3   8 4906.26  248.79   1-0.50392-0.79373-0.80857-0.60661-0.30375 0.04470
   1   3  -8 6832.31  231.24   1-0.53461-0.24390 0.68817 0.48673-0.49050-0.83880
  -1  -3   8 5662.88  176.59   1-0.57991-0.87294-0.68163-0.47715-0.44616-0.10147
  -1  -3   8 5114.28  169.23   1-0.12475-0.41750-0.98542-0.78253 0.11567 0.46187
   1   3  -7 1508.89   95.00   1-0.75551-0.46217 0.29256 0.09160-0.58617-0.88204
  -1  -3   7 1297.81  121.52   1-0.49353-0.78648-0.81808-0.61760-0.29522 0.00166
   1   3  -7 1730.29   99.34   1-0.59644-0.30212 0.53820 0.33785-0.59546-0.89139
  -1  -3   7 1583.06   75.77   1-0.56555-0.86140-0.67968-0.47719-0.46708-0.17397
  -1  -3   7 1570.40   73.04   1-0.13527-0.43095-0.97668-0.77556 0.16666 0.46127
   1   3  -6  737.54   68.79   1-0.80267-0.50630 0.00718-0.19221-0.59637-0.84066
  -1  -3   6  721.01   70.87   1-0.47634-0.77242-0.83309-0.63409-0.28115-0.03584
   1   3  -6  725.05   65.18   1-0.63773-0.34042 0.35685 0.15793-0.68260-0.92691
  -1  -3   6  631.53   48.44   1-0.54270-0.84138-0.67581-0.47531-0.49873-0.25720
  -1  -3   6  688.25   53.14   1-0.14666-0.44527-0.96359-0.76423 0.22353 0.46655
   1   3  -518917.93  364.66   1-0.79159-0.49219-0.22544-0.42328-0.56793-0.76064
  -1  -3   518487.04  484.46   1-0.45473-0.75395-0.85072-0.65320-0.26358-0.06985
  -1  -3   518147.93  308.20   1-0.50704-0.80854-0.66811-0.46959-0.54455-0.35459
   1   3  -4 3953.73  148.52   1-0.75205-0.44962-0.40062-0.59690-0.52336-0.66448
  -1  -3   4 3730.30  171.18   1-0.43006-0.73241-0.86929-0.67324-0.24366-0.10150
  -1  -3   4 4120.52  141.27   1-0.45113-0.75546-0.65251-0.45598-0.60885-0.47047
   1   3  -3  792.85   73.26   1-0.70362-0.39817-0.52718-0.72190-0.47643-0.56596
  -1  -3   3  810.98   82.71   1-0.40315-0.70864-0.88777-0.69320-0.22208-0.13149
  -1  -3   3  787.44   62.52   1-0.36207-0.66923-0.62040-0.42586-0.69570-0.60891
   1   3  -2  -24.59   27.36   1-0.65735-0.34873-0.61578-0.80887-0.43438-0.47339
  -1  -3   2    0.97   37.60   1-0.37455-0.68318-0.90552-0.71243-0.19931-0.16031
   1   3  -1 8336.43  229.40   1-0.61639-0.30463-0.67917-0.87078-0.39847-0.38591
  -1  -3   1 9953.64  344.79   1-0.34466-0.65642-0.92213-0.73052-0.17569-0.18825
   1   3  -1 8804.40  185.08   1-0.61101-0.29820-0.68441-0.87498-0.39778-0.38142
   1   3   013842.61  295.60   1-0.58292-0.26802-0.72350-0.91364-0.36978-0.30564
  -1  -3   015383.32  388.74   1-0.31375-0.62865-0.93735-0.74721-0.15142-0.21556
   1   3   013834.31  261.18   1-0.50086-0.18523-0.66658-0.85516-0.55207-0.48413
  -1  -3   015445.73  312.64   1 0.15721-0.15870-0.42176-0.23273-0.89297-0.95950
   1   3   1 5033.04  208.33   1-0.55690-0.23887-0.75424-0.94290-0.34780-0.23208
  -1  -3  -1 5660.40  240.60   1-0.28202-0.60005-0.95100-0.76234-0.12669-0.24240
  -1  -3  -1 4963.14  165.65   1 0.08831-0.23052-0.69936-0.51209-0.70929-0.82741
   1   3   2 4972.69  190.70   1-0.53768-0.21652-0.77514-0.96233-0.33172-0.16443
  -1  -3  -2 6331.60  300.68   1-0.24963-0.57079-0.96299-0.77581-0.10160-0.26889
  -1  -3  -2 5137.03  162.78   1 0.02537-0.29637-0.86456-0.67906-0.50187-0.67158
   1   3   3   61.32   38.42   1-0.52441-0.20011-0.78876-0.97446-0.32069-0.10182
  -1  -3  -3   76.65   58.86   1-0.21668-0.54098-0.97325-0.78755-0.07625-0.29512
   1   3   3   96.06   28.31   1-0.78645-0.46223-0.15701-0.34064 0.59735 0.81871
  -1  -3  -3   51.47   19.84   1-0.02163-0.34631-0.94462-0.76088-0.32744-0.54874
   1   3   4 3158.45  151.73   1-0.51625-0.18882-0.79681-0.98104-0.31393-0.04349
  -1  -3  -4 3276.24  257.15   1-0.18325-0.51069-0.98175-0.79752-0.05071-0.32115
   1   3   4 3495.50  169.76   1-0.80395-0.47693 0.03501-0.14685 0.59365 0.86658
   1   3   4 3379.35  164.67   1 0.15049 0.47808-0.45488-0.63685-0.87774-0.60485
  -1  -3  -4 3042.82  101.77   1-0.05542-0.38330-0.97982-0.79808-0.19204-0.46491
   1   3   5  442.93   64.43   1-0.51244-0.18187-0.80050-0.98325-0.31078 0.01123
  -1  -3  -5  574.93  114.74   1-0.14943-0.48000-0.98845-0.80570-0.02502-0.34704
   1   3   5  622.98   89.66   1-0.78681-0.45699 0.25560 0.07549 0.56176 0.88625
   1   3   5  599.41   65.17   1 0.12726 0.45778-0.55790-0.73810-0.82009-0.49561
  -1  -3  -5  597.29   44.93   1-0.07986-0.41066-0.99286-0.81288-0.08852-0.41299
   1   3   6 2965.13  175.20   1-0.51231-0.17860-0.80063-0.98190-0.31067 0.06291
  -1  -3  -6 2883.39  285.69   1-0.11524-0.44895-0.99333-0.81206 0.00077-0.37281
   1   3   6 2467.46  106.69   1-0.05144 0.28205 0.98788 0.80563 0.14642 0.52095
   1   3   6 3630.55  243.16   1-0.71980-0.38718 0.49005 0.31170 0.49166 0.86771
   1   3   6 2933.94  135.45   1 0.10981 0.44324-0.62558-0.80402-0.77238-0.39632
  -1  -3  -6 2451.61   94.60   1-0.09858-0.43231-0.99511-0.81689-0.00576-0.38181
   1   3   7 8928.83  388.72   1-0.51529-0.17845-0.79775-0.97755-0.31314 0.11202
  -1  -3  -7 9008.83  477.69   1-0.08074-0.41758-0.99637-0.81658 0.02664-0.39851
   1   3   7 8355.68  182.56   1-0.08697 0.24957 0.99068 0.80980 0.10480 0.53096
   1   3   710435.64  306.33   1-0.59750-0.26098 0.70491 0.52730 0.38222 0.80860
   1   3   7 9457.58  233.45   1 0.09718 0.43353-0.67010-0.84678-0.73587-0.30821
  -1  -3  -7 7701.89  156.28   1-0.11360-0.45026-0.99152-0.81506 0.06305-0.36459
   1   3   8   92.23   41.08   1-0.52091-0.18094-0.79224-0.97056-0.31779 0.15895
  -1  -3  -8   30.39  202.53   1-0.04593-0.38591-0.99755-0.81923 0.05257-0.42416
   1   3   8   17.13   26.13   1-0.12074 0.21886 0.99057 0.81107 0.06467 0.54246
   1   3   8   38.73   40.30   1-0.40067-0.06121 0.88938 0.71342 0.22010 0.69805
   1   3   8    7.45   27.79   1 0.08834 0.42761-0.69926-0.87417-0.70938-0.23014
  -1  -3  -8   36.93   21.58   1-0.12613-0.46571-0.98444-0.80975 0.12229-0.35694
   1   3   9 3221.50  242.92   1-0.52877-0.18566-0.78436-0.96120-0.32430 0.20400
  -1  -3  -9 2493.58  368.09   1-0.01086-0.35397-0.99685-0.82000 0.07855-0.44976
   1   3   9 2295.34  559.54   1-0.10191 0.24049 0.99473 0.82040-0.01079 0.51874
   1   3   9 3095.60  163.23   1 0.08241 0.42460-0.71790-0.89105-0.69124-0.16041
  -1  -3  -9 3178.49  133.84   1-0.13692-0.47942-0.97504-0.80211 0.17478-0.35604
   1   3  10  783.20  116.69   1-0.53852-0.19227-0.77426-0.94962-0.33242 0.24746
   1   3  10  724.18   74.26   1 0.07875 0.42386-0.72908-0.90046-0.67988-0.09745
  -1  -3 -10  857.64   66.70   1-0.14643-0.49186-0.96390-0.79273 0.22236-0.36004
   1   3  11   55.51   62.61   1-0.54989-0.20051-0.76204-0.93592-0.34192 0.28954
   1   3  11   41.72   44.74   1 0.07686 0.42489-0.73473-0.90435-0.67398-0.03997
  -1  -3 -11   10.91   26.57   1-0.15499-0.50335-0.95134-0.78193 0.26630-0.36770
   1   3  12  104.56   49.24   1-0.56262-0.21010-0.74773-0.92014-0.35261 0.33042
   1   3  12  152.59   43.86   1 0.07639 0.42734-0.73613-0.90399-0.67250 0.01309
   1   3  13   13.67   59.92   1-0.57651-0.22086-0.73135-0.90228-0.36434 0.37026
   1   3  13   55.08   47.18   1 0.07707 0.43094-0.73411-0.90020-0.67463 0.06255
   1   3  14  -18.61   42.72   1-0.59138-0.23259-0.71284-0.88230-0.37698 0.40920
   1   3  14   24.53   42.88   1 0.07870 0.43549-0.72923-0.89356-0.67972 0.10905
   1   4 -17 1531.28  181.62   1-0.25561 0.11410 0.96092 0.71809 0.10622-0.68653
  -1  -4  17 1813.67  124.75   1-0.50385-0.87507-0.66733-0.41940-0.54845 0.24155
  -1  -4  17 1520.75  107.05   1-0.04348-0.41346-0.96957-0.72487-0.24089 0.55099
   1   4 -1620765.34  636.34   1-0.21805 0.15460 0.97286 0.73167 0.07731-0.66388
  -1  -4  1621450.81  625.90   1-0.51024-0.88429-0.66888-0.42294-0.54059 0.19783
  -1  -4  1620565.10  332.12   1-0.05123-0.42414-0.97650-0.73357-0.20929 0.53100
   1   4 -1519016.80  778.84   1-0.18095 0.19464 0.98227 0.74272 0.04895-0.64067
  -1  -4  1519135.67  285.25   1-0.05886-0.43485-0.98230-0.74149-0.17779 0.51096
   1   4 -14 1812.81  130.46   1-0.16166 0.21430 0.98672 0.75093 0.01525-0.62463
   1   4 -14 2165.10  237.29   1-0.14435 0.23417 0.98930 0.75139 0.02118-0.61689
  -1  -4  14 3083.79  129.56   1-0.51775-0.89745-0.67062-0.42866-0.53122 0.10404
  -1  -4  14 2490.80  104.36   1-0.06659-0.44551-0.98713-0.74808-0.14535 0.49181
   1   4 -13  117.07   32.39   1-0.23375 0.14527 0.96947 0.73505-0.07400-0.66226
   1   4 -13  174.51   85.99   1-0.10831 0.27315 0.99409 0.75784-0.00598-0.59250
  -1  -4  13  183.70   40.40   1-0.51835-0.90088-0.67076-0.43079-0.53046 0.05322
  -1  -4  13  165.53   31.55   1-0.07435-0.45619-0.99088-0.75360-0.11232 0.47325
   1   4 -12 1322.95   98.87   1-0.31008 0.07199 0.93503 0.70198-0.17191-0.70854
   1   4 -12 1755.75  229.39   1-0.07289 0.31151 0.99681 0.76219-0.03250-0.56746
  -1  -4  12 1749.33   89.05   1-0.51636-0.90171-0.67030-0.43232-0.53296-0.00085
  -1  -4  12 1506.84   80.46   1-0.08216-0.46693-0.99351-0.75799-0.07856 0.45543
   1   4 -11   69.63   25.94   1-0.38921-0.00408 0.87823 0.64656-0.27785-0.76285
   1   4 -11   56.18   64.33   1-0.03817 0.34916 0.99756 0.76459-0.05833-0.54173
  -1  -4  11   77.81   29.62   1-0.51123-0.89941-0.66911-0.43312-0.53937-0.05884
  -1  -4  11  106.52   22.30   1-0.09005-0.47775-0.99497-0.76120-0.04387 0.43853
   1   4 -10 6234.94  205.49   1-0.46786-0.07967 0.79354 0.56323-0.38907-0.82244
  -1  -4  10 6133.17  147.04   1-0.50219-0.89320-0.66692-0.43291-0.55046-0.12151
  -1  -4  10 6175.28  151.78   1-0.09809-0.48871-0.99514-0.76314-0.00800 0.42280
  -1  -4   925126.33  329.37   1-0.48818-0.88202-0.66329-0.43128-0.56719-0.18982
  -1  -4   924104.97  323.44   1-0.10631-0.49987-0.99389-0.76366 0.02937 0.40859
   1   4  -8 9224.35  337.01   1-0.77652-0.38279 0.20881-0.01979-0.59448-0.92362
   1   4  -810409.76  361.23   1-0.60074-0.20580 0.52432 0.29640-0.60348-0.93262
  -1  -4   8 9081.52  287.63   1-0.46766-0.86432-0.65753-0.42750-0.59071-0.26492
  -1  -4   8 8693.44  276.55   1-0.11482-0.51130-0.99100-0.76252 0.06874 0.39637
   1   4  -7 2136.89  119.86   1-0.80406-0.40730-0.05113-0.27818-0.59233-0.86989
  -1  -4   7 1806.32  225.08   1-0.26662-0.66305-0.95694-0.73035-0.11474 0.16411
   1   4  -7 2730.76  130.85   1-0.63868-0.24077 0.35023 0.12374-0.68513-0.96266
  -1  -4   7 2484.78  112.48   1-0.43839-0.83788-0.64843-0.42039-0.62236-0.34815
  -1  -4   7 2176.35   84.97   1-0.12373-0.52313-0.98611-0.75939 0.11079 0.38683
   1   4  -6  361.91   49.14   1-0.78743-0.38764-0.25197-0.47746-0.56254-0.78851
  -1  -4   6  339.83   86.37   1-0.27944-0.67901-0.95203-0.72692-0.12468 0.10259
  -1  -4   6  355.81   41.42   1-0.39715-0.79947-0.63401-0.40795-0.66354-0.44091
  -1  -4   6  407.16   40.39   1-0.13320-0.53553-0.97865-0.75370 0.15651 0.38096
   1   4  -514003.04  396.33   1-0.75147-0.34865-0.40249-0.62642-0.52277-0.69715
  -1  -4   512237.39  525.96   1-0.28156-0.68427-0.95118-0.72755-0.12633 0.04937
  -1  -4   514439.08  353.38   1-0.14348-0.54874-0.96766-0.74447 0.20745 0.38031
   1   4  -4 2058.78  126.67   1-0.70973-0.30389-0.51362-0.73599-0.48214-0.60494
  -1  -4   4 1957.65  178.06   1-0.27650-0.68234-0.95318-0.73102-0.12240 0.00172
  -1  -4   4 1876.22   85.91   1-0.15493-0.56312-0.95144-0.73001 0.26598 0.38725
   1   4  -312827.58  297.40   1-0.66992-0.26095-0.59380-0.81448-0.44563-0.51818
  -1  -4   313008.67  533.44   1-0.26627-0.67524-0.95707-0.73639-0.11447-0.04191
   1   4  -214590.91  328.73   1-0.63368-0.22157-0.65379-0.87299-0.41351-0.43449
  -1  -4   214697.28  552.05   1-0.25214-0.66425-0.96213-0.74293-0.10354-0.08256
   1   4  -1  385.53   50.47   1-0.60305-0.18781-0.69754-0.91526-0.38698-0.35638
  -1  -4   1  387.29   99.01   1-0.23496-0.65020-0.96780-0.75007-0.09029-0.12089
   1   4  -1  420.51   48.25   1-0.58215-0.16570-0.68190-0.89801-0.44283-0.40756
   1   4   0 3785.90  181.82   1-0.57823-0.15985-0.72926-0.94551-0.36580-0.28363
  -1  -4   0 3848.94  245.30   1-0.21532-0.63370-0.97364-0.75739-0.07521-0.15738
   1   4   0 4070.36  152.88   1-0.49846-0.07918-0.66598-0.88010-0.55498-0.46812
  -1  -4   0 3883.76  153.65   1 0.10972-0.30988-0.62592-0.41122-0.77212-0.85724
   1   4   1  970.97   99.29   1-0.55892-0.13741-0.75195-0.96673-0.34950-0.21575
  -1  -4  -1  762.32  129.12   1-0.19367-0.61518-0.97931-0.76454-0.05865-0.19240
   1   4   1  893.82   68.42   1-0.37909 0.04301-0.62715-0.83928-0.68041-0.54198
  -1  -4  -1  818.56   65.11   1 0.03491-0.38761-0.84393-0.63100-0.53530-0.67200
   1   4   2 4860.57  216.12   1-0.54464-0.11999-0.76774-0.98103-0.33753-0.15221
  -1  -4  -2 5464.35  383.79   1-0.17033-0.59499-0.98453-0.77124-0.04088-0.22620
  -1  -4  -2 5006.12  188.77   1-0.02492-0.45037-0.94888-0.73770-0.31464-0.50294
   1   4   313799.74  386.41   1-0.53482-0.10704-0.77813-0.98994-0.32934-0.09244
  -1  -4  -316927.62  647.36   1-0.14557-0.57336-0.98909-0.77728-0.02210-0.25900
  -1  -4  -313592.42  296.11   1-0.06590-0.49458-0.98674-0.77765-0.14826-0.38812
   1   4   4 1346.62  133.13   1-0.52893-0.09801-0.78419-0.99453-0.32444-0.03596
   1   4   4 1239.81  113.61   1-0.79888-0.36822-0.06173-0.26931 0.59830 0.88987
  -1  -4  -4 1052.20   75.86   1-0.09287-0.52447-0.99518-0.78785-0.03137-0.32281
   1   4   5 1981.14  143.57   1-0.52646-0.09240-0.78670-0.99556-0.32238 0.01765
  -1  -4  -5 1535.92  207.40   1-0.09252-0.52658-0.99555-0.78669 0.01782-0.32222
   1   4   5 1668.37  110.41   1-0.04534 0.38868 0.98710 0.77736 0.15350 0.49460
   1   4   5 1977.67  150.97   1-0.80153-0.36807 0.13026-0.07554 0.58358 0.92672
  -1  -4  -5 1401.97   78.49   1-0.11202-0.54654-0.99214-0.78657 0.05566-0.28736
   1   4   6  620.76   88.13   1-0.52696-0.08976-0.78619-0.99358-0.32280 0.06881
  -1  -4  -6  679.45  192.10   1-0.06452-0.50172-0.99716-0.78978 0.03874-0.35287
   1   4   6  685.56   54.54   1-0.07715 0.35993 0.99020 0.78183 0.11637 0.50910
   1   4   6  842.10  101.68   1-0.76571-0.32945 0.35301 0.14896 0.53764 0.93234
   1   4   6  799.66   85.98   1 0.15492 0.59205-0.43323-0.63734-0.88786-0.49321
  -1  -4  -6  621.29   54.62   1-0.12659-0.56404-0.98411-0.78030 0.12449-0.27013
   1   4   7    0.21   53.55   1-0.53004-0.08971-0.78306-0.98897-0.32536 0.11783
   1   4   7   22.37   34.89   1-0.66672-0.22766 0.59952 0.39724 0.44275 0.88902
   1   4   7    8.90   28.96   1 0.13991 0.57996-0.50382-0.70617-0.85240-0.40616
  -1  -4  -7    8.61   17.71   1-0.13836-0.57874-0.97353-0.77148 0.18190-0.26431
   1   4   810285.27  365.15   1-0.53536-0.09189-0.77757-0.98200-0.32978 0.16498
   1   4   810423.75  511.17   1-0.45999-0.01684 0.84655 0.64483 0.26785 0.76414
   1   4   8 9969.47  291.74   1 0.12854 0.57151-0.55263-0.75322-0.82344-0.32561
  -1  -4  -8 9772.96  221.21   1-0.14830-0.59161-0.96137-0.76109 0.23186-0.26594
   1   4   9 1479.20  127.22   1-0.54262-0.09602-0.76991-0.97286-0.33584 0.21050
   1   4   9 1816.36  116.87   1 0.12023 0.56611-0.58608-0.78490-0.80128-0.25186
  -1  -4  -9 1114.63   69.07   1-0.15699-0.60322-0.94803-0.74951 0.27674-0.27265
   1   4  10 4376.59  242.40   1-0.55157-0.10183-0.76019-0.96167-0.34332 0.25459
   1   4  10 4521.99  188.97   1 0.11442 0.56322-0.60842-0.80548-0.78531-0.18431
   1   4  11   15.21   47.84   1-0.56197-0.10910-0.74849-0.94848-0.35206 0.29743
   1   4  11   32.35   53.03   1 0.11064 0.56236-0.62252-0.81781-0.77474-0.12214
   1   4  12 1459.59  169.29   1-0.57363-0.11762-0.73482-0.93334-0.36190 0.33916
   1   4  12 1643.71  154.90   1 0.10852 0.56316-0.63028-0.82381-0.76873-0.06455
   1   4  13  345.03   83.83   1-0.58638-0.12724-0.71918-0.91622-0.37272 0.37991
   1   4  13  276.49   59.00   1 0.10777 0.56533-0.63302-0.82479-0.76659-0.01081
   1   5 -16 7269.04  527.07   1-0.20853 0.26780 0.97550 0.70855 0.07001-0.65285
  -1  -5  16 9060.44  323.54   1-0.44243-0.92012-0.64974-0.37826-0.61812 0.10140
  -1  -5  16 8313.83  319.53   1-0.04458-0.52118-0.97062-0.70202-0.23641 0.48531
   1   5 -15  930.89  138.06   1-0.17578 0.30349 0.98339 0.71809 0.04502-0.62628
  -1  -5  15  988.55   83.80   1-0.44293-0.92344-0.64990-0.38041-0.61760 0.05034
  -1  -5  15  912.93   79.67   1-0.05162-0.53113-0.97682-0.70998-0.20773 0.46240
   1   5 -14   89.94   97.21   1-0.14379 0.33841 0.98938 0.72573 0.02076-0.59898
  -1  -5  14  158.63   52.10   1-0.44091-0.92426-0.64925-0.38174-0.61972-0.00336
  -1  -5  14  156.60   30.73   1-0.05840-0.54105-0.98199-0.71735-0.17967 0.43893
   1   5 -13  189.90   46.02   1-0.26418 0.21843 0.95787 0.69732-0.11259-0.68265
   1   5 -13  259.18  112.86   1-0.11262 0.37252 0.99363 0.73162-0.00274-0.57092
  -1  -5  13  257.24   65.54   1-0.43598-0.92215-0.64764-0.38212-0.62488-0.06009
  -1  -5  13  235.38   50.27   1-0.06526-0.55084-0.98638-0.72351-0.15095 0.41606
   1   5 -12  429.66   76.86   1-0.35817 0.12749 0.90341 0.64423-0.23569-0.75412
   1   5 -12  682.18  138.25   1-0.08236 0.40572 0.99627 0.73590-0.02543-0.54205
  -1  -5  12  656.40   63.76   1-0.42759-0.91658-0.64482-0.38129-0.63352-0.12032
  -1  -5  12  520.79   67.16   1-0.07205-0.56055-0.98989-0.72877-0.12215 0.39326
   1   5 -11  223.40   52.69   1-0.44819 0.04052 0.81798 0.56018-0.36057-0.82737
   1   5 -11  220.26   92.26   1-0.05309 0.43792 0.99747 0.73874-0.04725-0.51232
  -1  -5  11  251.19   58.99   1-0.41501-0.90683-0.64047-0.37893-0.64618-0.18456
  -1  -5  11  267.98   45.26   1-0.07877-0.57020-0.99252-0.73317-0.09325 0.37057
   1   5 -10   11.41   34.63   1-0.52802-0.03624 0.70049 0.44406-0.48009-0.89526
   1   5 -10   78.42   77.47   1-0.02493 0.46902 0.99736 0.74028-0.06815-0.48165
  -1  -5  10   12.90   28.76   1-0.39728-0.89193-0.63405-0.37450-0.66342-0.25338
  -1  -5  10    1.93   23.28   1-0.08544-0.57979-0.99427-0.73668-0.06420 0.34803
   1   5  -9 1138.58   98.61   1-0.77792-0.28380 0.20216-0.05409-0.59494-0.95735
   1   5  -9 1167.37   94.68   1-0.59252-0.09698 0.55034 0.29485-0.58824-0.95060
  -1  -5   9 1083.64   80.85   1-0.37312-0.87060-0.62481-0.36724-0.68584-0.32738
  -1  -5   9  949.81   66.39   1-0.09207-0.58935-0.99513-0.73931-0.03494 0.32570
   1   5  -8 1298.21  111.00   1-0.80404-0.30689-0.04356-0.29826-0.59297-0.90379
  -1  -5   8  265.36  247.25   1-0.08189-0.57868-0.99630-0.74213 0.02578 0.33818
   1   5  -8 1451.72   93.60   1-0.63330-0.13477 0.38477 0.13071-0.67147-0.98221
  -1  -5   8 1165.91   72.99   1-0.09866-0.59887-0.99510-0.74104-0.00540 0.30365
   1   5  -7  609.85   68.29   1-0.79111-0.29093-0.22872-0.48187-0.56729-0.82653
  -1  -5   7  193.59  157.93   1-0.12211-0.62203-0.99250-0.73980-0.00439 0.25642
  -1  -5   7  613.61   51.43   1-0.10526-0.60839-0.99414-0.74184 0.02453 0.28200
   1   5  -6   48.55   28.76   1-0.76155-0.25835-0.36838-0.61996-0.53322-0.74087
  -1  -5   6   60.43   90.02   1-0.14530-0.64835-0.98914-0.73792-0.02189 0.18734
  -1  -5   6   34.15   22.56   1-0.11188-0.61794-0.99219-0.74165 0.05505 0.26093
   1   5  -5  226.73   43.56   1-0.72639-0.22015-0.47368-0.72371-0.49797-0.65403
  -1  -5   5  129.62   94.10   1-0.15740-0.66359-0.98704-0.73730-0.03106 0.12661
  -1  -5   5  212.47   28.29   1-0.11859-0.62758-0.98917-0.74039 0.08644 0.24073
   1   5  -4    2.86   33.29   1-0.69124-0.18198-0.55315-0.80162-0.46497-0.56946
  -1  -5   4    4.98   82.68   1-0.16165-0.67098-0.98625-0.73798-0.03429 0.07180
  -1  -5   4   -3.49   17.95   1-0.12548-0.63740-0.98491-0.73789 0.11918 0.22188
   1   5  -3 1523.37  131.55   1-0.65965-0.14718-0.61187-0.85866-0.43643-0.49095
  -1  -5   3 1498.65  239.32   1-0.16006-0.67252-0.98655-0.73976-0.03307 0.02144
  -1  -5   3 1395.63   69.49   1-0.13272-0.64756-0.97908-0.73383 0.15418 0.20529
   1   5  -2   43.56   40.89   1-0.63129-0.11570-0.65740-0.90271-0.41143-0.41437
  -1  -5   2  116.92  123.67   1-0.15391-0.66951-0.98767-0.74236-0.02841-0.02547
  -1  -5   2    7.36   15.83   1-0.14066-0.65843-0.97098-0.72749 0.19337 0.19289
   1   5  -1 3193.96  156.38   1-0.60742-0.08869-0.69162-0.93546-0.39074-0.34211
  -1  -5   1 3488.20  384.34   1-0.14412-0.66285-0.98933-0.74550-0.02100-0.06963
   1   5  -1 3326.21  129.19   1-0.59171-0.07162-0.68293-0.92459-0.42833-0.37415
  -1  -5   1 3355.12  136.35   1 0.11418-0.40619-0.60932-0.36718-0.78465-0.83676
  -1  -5   1 3233.57  131.04   1-0.15016-0.67086-0.95874-0.71701 0.24136 0.18929
   1   5   0 1254.39  103.25   1-0.58802-0.06615-0.71711-0.95947-0.37412-0.27392
  -1  -5   0 1185.51  187.72   1-0.13134-0.65320-0.99127-0.74891-0.01135-0.11155
   1   5   0 1229.12   86.68   1-0.53219-0.00927-0.67374-0.91342-0.51266-0.40690
  -1  -5   0 1258.23  107.63   1 0.01898-0.50432-0.87754-0.63717-0.47911-0.58281
   1   5   1 1636.24  113.82   1-0.57284-0.04784-0.73576-0.97664-0.36124-0.20946
  -1  -5  -1 1365.93  259.78   1-0.11605-0.64106-0.99324-0.75236 0.00016-0.15161
   1   5   1 1674.04   98.52   1-0.45448 0.07126-0.65356-0.89124-0.60522-0.44788
  -1  -5  -1 1293.97  163.67   1-0.07272-0.59929-0.99019-0.75197-0.11927-0.27453
   1   5   2  -18.54   42.04   1-0.56155-0.03341-0.74896-0.98836-0.35171-0.14836
  -1  -5  -2   96.77  157.76   1-0.09865-0.62679-0.99503-0.75563 0.01323-0.19012
   1   5   3 1699.15  130.11   1-0.55378-0.02251-0.75774-0.99566-0.34518-0.09025
  -1  -5  -3 1598.37  258.97   1-0.07943-0.61070-0.99645-0.75853 0.02762-0.22730
  -1  -5  -3 1073.43  118.83   1-0.14006-0.67247-0.97166-0.73698 0.19038-0.06804
   1   5   4 1185.03  110.01   1-0.54916-0.01475-0.76283-0.99928-0.34131-0.03480
   1   5   4 1246.45   95.39   1-0.79576-0.26146-0.09180-0.32508 0.59859 0.90882
  -1  -5  -4  903.78   96.95   1-0.15117-0.68650-0.95726-0.72434 0.24654-0.06347
   1   5   5 3203.12  204.54   1-0.54735-0.00980-0.76481-0.99978-0.33979 0.01828
   1   5   5 3084.23  180.95   1-0.80377-0.26667 0.07835-0.15316 0.58975 0.95153
   1   5   6 4296.39  289.17   1-0.54803-0.00735-0.76407-0.99756-0.34036 0.06929
   1   5   6 3983.82  293.31   1-0.78164-0.24174 0.28365 0.05390 0.55549 0.96884
   1   5   7   78.17   58.40   1-0.55091-0.00709-0.76091-0.99293-0.34277 0.11845
   1   5   7    9.36   33.83   1-0.70161-0.15890 0.53154 0.30355 0.47455 0.93946
   1   5   7   50.53   56.92   1-0.06371 0.48016 0.99719 0.76806-0.03935 0.42368
   1   5   8   63.33   58.00   1-0.55574-0.00879-0.75555-0.98609-0.34682 0.16597
   1   5   9   12.95   53.91   1-0.56229-0.01220-0.74812-0.97718-0.35233 0.21204
   1   5  10  207.38   68.64   1-0.57035-0.01713-0.73872-0.96630-0.35913 0.25681
   1   5  11   70.69   67.85   1-0.57975-0.02339-0.72740-0.95351-0.36709 0.30043
   1   6 -15  114.57  107.75   1-0.18303 0.39992 0.98180 0.69074 0.05054-0.60243
  -1  -6  15   19.95   44.95   1-0.36043-0.94459-0.61973-0.32469-0.69714-0.04810
  -1  -6  15  -14.83   31.96   1-0.04009-0.62329-0.96622-0.67371-0.25455 0.39699
   1   6 -14  158.79  114.96   1-0.15518 0.43071 0.98744 0.69803 0.02937-0.57204
  -1  -6  14  213.05   42.96   1-0.04600-0.63213-0.97194-0.68119-0.23066 0.36929
   1   6 -13 1031.38  138.59   1-0.12833 0.46050 0.99168 0.70391 0.00908-0.54077
  -1  -6  13  840.64  125.63   1-0.05169-0.64073-0.97688-0.68790-0.20742 0.34094
   1   6 -12  -25.87   96.07   1-0.10258 0.48918 0.99467 0.70854-0.01028-0.50858
  -1  -6  12  -18.37   26.59   1-0.05690-0.64913-0.98091-0.69421-0.18590 0.31094
   1   6 -1122629.91  400.80   1-0.49251 0.09980 0.75914 0.47521-0.42558-0.87419
   1   6 -1122395.27  662.62   1-0.07802 0.51668 0.99653 0.71205-0.02867-0.47541
  -1  -6  1121492.77  340.58   1-0.06204-0.65719-0.98442-0.69948-0.16451 0.28074
   1   6 -10   87.28   47.15   1-0.76373-0.16922 0.26267-0.02124-0.58967-0.98534
   1   6 -10   92.29   32.16   1-0.56989 0.02624 0.61189 0.32884-0.54844-0.94401
   1   6 -10   -6.52   75.61   1-0.05477 0.54286 0.99743 0.71460-0.04600-0.44118
  -1  -6  10   85.46   23.66   1-0.06682-0.66491-0.98726-0.70408-0.14436 0.24930
   1   6  -9 1481.17  119.61   1-0.80243-0.20490 0.01200-0.27034-0.59661-0.94070
   1   6  -9 1663.62   99.30   1-0.61973-0.02059 0.45270 0.17108-0.64108-0.98504
   1   6  -9 1420.00  171.46   1-0.03296 0.56761 0.99751 0.71632-0.06220-0.40582
  -1  -6   9 1448.97   73.32   1-0.07119-0.67220-0.98949-0.70807-0.12582 0.21625
   1   6  -8 1637.95  125.56   1-0.79826-0.19769-0.17058-0.45138-0.57765-0.87015
   1   6  -8 2149.58  135.26   1-0.64594-0.04382 0.28876 0.00857-0.70666-0.99900
   1   6  -8 1874.80  228.43   1-0.01273 0.59078 0.99693 0.71738-0.07717-0.36922
  -1  -6   8 1787.74   82.75   1-0.07502-0.67895-0.99115-0.71150-0.10944 0.18104
   1   6  -7 1642.32  156.35   1-0.77648-0.17289-0.30841-0.58764-0.54950-0.79042
  -1  -6   7 1125.37  468.74   1-0.01550-0.61891-0.99705-0.71824 0.07512 0.31791
  -1  -6   7 1778.18  117.25   1-0.07812-0.68498-0.99230-0.71441-0.09606 0.14283
   1   6  -6 6995.07  220.57   1-0.74785-0.14123-0.41381-0.69149-0.51910-0.70843
  -1  -6   6 5405.29  746.21   1-0.04175-0.64829-0.99757-0.72024 0.05568 0.24690
  -1  -6   6 8317.15  187.05   1-0.08020-0.68999-0.99296-0.71683-0.08706 0.10024
   1   6  -5   94.61   38.18   1-0.71775-0.10810-0.49498-0.77110-0.48971-0.62746
  -1  -6   5   21.64  165.74   1-0.05804-0.66772-0.99736-0.72150 0.04357 0.18321
  -1  -6   5  121.39   27.62   1-0.08069-0.69341-0.99311-0.71874-0.08492 0.05079
   1   6  -410480.87  335.98   1-0.68895-0.07628-0.55774-0.83230-0.46288-0.54905
  -1  -6   4 7423.00  739.97   1-0.06695-0.67976-0.99707-0.72269 0.03694 0.12500
  -1  -6   411205.55  235.60   1-0.07844-0.69409-0.99241-0.71980-0.09467-0.01054
   1   6  -3   -9.09   28.62   1-0.66362-0.04767-0.60500-0.87789-0.43997-0.47646
  -1  -6   3 -103.42  151.13   1-0.07013-0.68608-0.99693-0.72403 0.03456 0.07105
  -1  -6   3   25.90   16.46   1-0.07044-0.68901-0.98913-0.71829-0.12901-0.09647
   1   6  -2 1028.85  102.84   1-0.64080-0.02172-0.64278-0.91420-0.41975-0.40467
  -1  -6   2 1044.23  309.13   1-0.06874-0.68783-0.99699-0.72557 0.03560 0.02051
  -1  -6   2 1259.58  110.11   1 0.08958-0.53159-0.69524-0.42566-0.71316-0.73227
  -1  -6   2 1252.26   79.89   1-0.04263-0.66415-0.96875-0.69966-0.24433-0.26338
   1   6  -1  201.03   49.24   1-0.62153 0.00068-0.67182-0.94176-0.40292-0.33627
  -1  -6   1  204.89  161.20   1-0.06361-0.68583-0.99719-0.72725 0.03943-0.02722
   1   6  -1  230.32   35.41   1-0.62239 0.00134-0.68488-0.95209-0.37889-0.30580
   1   6   0 1675.09  142.36   1-0.60576 0.01959-0.69389-0.96235-0.38931-0.27107
   1   6   0 1687.03  102.72   1-0.58246 0.04410-0.68194-0.94716-0.44237-0.31770
   1   6   1  207.97   53.32   1-0.59333 0.03515-0.71032-0.97731-0.37865-0.20885
   1   6   1  170.77   38.15   1-0.53301 0.09637-0.67391-0.93715-0.51159-0.33534
   1   6   2  173.01   56.43   1-0.58403 0.04759-0.72212-0.98763-0.37072-0.14934
   1   6   2  224.59   48.14   1-0.47253 0.15968-0.65894-0.92019-0.58523-0.35740
   1   6   3 2152.84  169.07   1-0.57758 0.05717-0.73005-0.99408-0.36525-0.09229
   1   6   3 2152.93  134.24   1-0.40099 0.23405-0.63542-0.89468-0.65987-0.38046
   1   6   4  149.34   44.53   1-0.57375 0.06414-0.73468-0.99723-0.36200-0.03747
   1   6   4  132.94   39.51   1-0.79713-0.15919-0.07949-0.33847 0.59854 0.92741
   1   6   4  179.37   68.19   1-0.00969 0.62906 0.99679 0.73697-0.07941 0.24726
   1   6   5 1434.67  128.57   1-0.57228 0.06874-0.73643-0.99751-0.36076 0.01534
   1   6   5 1495.29  216.04   1-0.05670 0.58499 0.99739 0.73922-0.04457 0.33366
   1   6   6 4609.72  223.59   1-0.57294 0.07122-0.73564-0.99525-0.36132 0.06636
   1   6   7   -7.26   55.99   1-0.57552 0.07178-0.73255-0.99068-0.36350 0.11575
   1   6   8  216.66   70.53   1-0.57981 0.07062-0.72733-0.98398-0.36714 0.16368
   1   6   9   42.49   75.27   1-0.58565 0.06792-0.72010-0.97527-0.37210 0.21030
   1   7 -12  -23.78   70.06   1-0.13104 0.56441 0.99131 0.67942 0.01112-0.46884
  -1  -7  12   -1.41   33.86   1-0.03610-0.73176-0.96203-0.64914-0.27052 0.20768
   1   7 -11 1566.97  240.56   1-0.11061 0.58777 0.99385 0.68361-0.00425-0.43266
  -1  -7  11 1366.26   90.53   1-0.03904-0.73761-0.96514-0.65402-0.25877 0.16784
   1   7 -10   27.97   71.78   1-0.09164 0.60967 0.99562 0.68702-0.01848-0.39533
  -1  -7  10   56.05   35.73   1-0.04116-0.74265-0.96730-0.65794-0.25025 0.12477
   1   7  -9  113.56   42.84   1-0.63199 0.07072 0.39227 0.08451-0.66835-0.99390
   1   7  -9  134.70   96.83   1-0.07426 0.63000 0.99674 0.68979-0.03148-0.35677
  -1  -7   9  126.78   29.93   1-0.04220-0.74661-0.96833-0.66074-0.24606 0.07737
   1   7  -8   71.91   43.33   1-0.79164-0.08766-0.22512-0.53201-0.56799-0.84218
   1   7  -8   92.12   75.45   1-0.05861 0.64858 0.99734 0.69204-0.04315-0.31688
  -1  -7   8   48.61   25.72   1-0.04174-0.74907-0.96788-0.66205-0.24791 0.02393
   1   7  -7 1007.64  105.42   1-0.77016-0.06316-0.33550-0.64083-0.54246-0.76507
   1   7  -7  958.31  166.17   1-0.04487 0.66526 0.99756 0.69390-0.05337-0.27553
  -1  -7   7  922.20   67.88   1-0.03905-0.74931-0.96516-0.66109-0.25870-0.03844
   1   7  -6   56.15   47.29   1-0.74532-0.03529-0.42147-0.72524-0.51656-0.68758
   1   7  -6   28.10   71.16   1-0.03324 0.67983 0.99752 0.69550-0.06200-0.23260
  -1  -7   6   86.27   27.29   1-0.03274-0.74591-0.95830-0.65599-0.28387-0.11520
   1   7  -5  485.91   77.16   1-0.72024-0.00717-0.48899-0.79120-0.49207-0.61150
   1   7  -5  338.89  138.12   1-0.02396 0.69204 0.99733 0.69696-0.06887-0.18791
  -1  -7   5  450.83   82.19   1-0.01945-0.73555-0.94170-0.64116-0.33588-0.21880
   1   7  -4  128.52   54.85   1-0.69655 0.01953-0.54224-0.84289-0.46987-0.53772
   1   7  -4  211.75   80.12   1-0.01731 0.70163 0.99712 0.69839-0.07378-0.14127
  -1  -7   4  150.08   42.65   1 0.01382-0.70521-0.88754-0.58876-0.46050-0.39500
   1   7  -3 1679.58  139.77   1-0.67514 0.04397-0.58428-0.88338-0.45032-0.46658
   1   7  -3 1637.06  181.16   1-0.01363 0.70824 0.99697 0.69989-0.07650-0.09242
   1   7  -2   38.64   47.38   1-0.65712 0.06544-0.61617-0.91370-0.43418-0.40106
   1   7  -2   82.39   64.37   1-0.01335 0.71146 0.99696 0.70152-0.07671-0.04107
   1   7  -1  147.10   54.76   1-0.64115 0.08454-0.64222-0.93828-0.42006-0.33537
   1   7  -1   75.62   66.28   1-0.01700 0.71075 0.99711 0.70331-0.07401 0.01318
   1   7   0  403.54   67.38   1-0.62800 0.10084-0.66234-0.95691-0.40855-0.27228
   1   7   0  374.35  103.69   1-0.02525 0.70543 0.99737 0.70521-0.06791 0.07084
   1   7   1  289.37   70.60   1-0.61755 0.11442-0.67752-0.97062-0.39947-0.21164
   1   7   1  339.70   91.45   1-0.03902 0.69460 0.99756 0.70706-0.05771 0.13260
   1   7   2  142.39   47.99   1-0.60966 0.12545-0.68857-0.98019-0.39266-0.15324
   1   7   2  143.74   93.73   1-0.05958 0.67698 0.99732 0.70845-0.04243 0.19945
   1   7   3   54.29   40.63   1-0.60415 0.13409-0.69607-0.98621-0.38792-0.09693
   1   7   3   97.88   73.59   1-0.08878 0.65071 0.99583 0.70861-0.02062 0.27281
   1   7   4 1947.24  144.43   1-0.60084 0.14053-0.70049-0.98916-0.38508-0.04251
   1   7   5 1125.57  118.12   1-0.59956 0.14495-0.70219-0.98938-0.38398 0.01015
   1   7   6   -2.44   48.54   1-0.60012 0.14752-0.70144-0.98716-0.38446 0.06124
   1   8  -8 1699.98  246.63   1-0.10910 0.70177 0.99401 0.66294-0.00538-0.26078
   1   8  -7 2613.50  267.23   1-0.09951 0.71429 0.99495 0.66553-0.01258-0.21642
   1   8  -6 2671.24  199.26   1-0.75042 0.06301-0.40579-0.73566-0.52171-0.67441
   1   8  -6 2761.64  222.63   1-0.09217 0.72457 0.99557 0.66780-0.01809-0.17036
   1   8  -5  114.61   62.14   1-0.72965 0.08682-0.46527-0.79358-0.50112-0.60223
   1   8  -5   96.70   99.59   1-0.08732 0.73236 0.99594 0.66981-0.02172-0.12244
   1   8  -4  332.67   73.74   1-0.71005 0.10945-0.51291-0.83966-0.48243-0.53196
   1   8  -4  229.34   99.00   1-0.08526 0.73736 0.99608 0.67159-0.02326-0.07242
   1   8  -3   72.05   54.15   1-0.69225 0.13027-0.55109-0.87627-0.46591-0.46385
   1   8  -3  107.05   81.01   1-0.08634 0.73921 0.99601 0.67316-0.02245-0.02004
   1   8  -2  417.67   70.81   1-0.67659 0.14896-0.58158-0.90521-0.45164-0.39800
   1   8  -2  376.90  104.16   1-0.09102 0.73747 0.99566 0.67446-0.01894 0.03501
   1   8  -1 1264.67  119.84   1-0.66388 0.16530-0.60453-0.92670-0.44021-0.33749
   1   8  -1 1144.98  175.86   1-0.09987 0.73156 0.99492 0.67536-0.01232 0.09320
   1   8   0 3528.47  211.43   1-0.65272 0.17960-0.62354-0.94423-0.43027-0.27597
   1   8   0 4124.35  315.18   1-0.11361 0.72075 0.99352 0.67561-0.00199 0.15509
   1   8   1 2022.25  185.31   1-0.64378 0.19167-0.63807-0.95727-0.42237-0.21650
   1   8   1 2518.01  265.43   1-0.13325 0.70405 0.99099 0.67473 0.01279 0.22144
  -2   9  -2  238.08   79.02   1-0.46084 0.45539-0.84587-0.86019-0.26854-0.22950
  -2   9  -2  264.71   87.98   1-0.46115 0.45629 0.84562 0.83420 0.26879 0.30967
  -2   9  -3  102.95   46.85   1-0.47505 0.43805-0.83418-0.84998-0.28010-0.29264
  -2   9  -3  124.69   50.00   1-0.44215 0.47235 0.86039 0.84732 0.25341 0.24273
  -2   9  -4   32.55   54.75   1-0.49374 0.41622-0.81789-0.83517-0.29539-0.35950
  -2   9  -4   43.83   56.49   1-0.42747 0.48410 0.87115 0.85643 0.24158 0.17933
  -2   9  -5  585.12  105.86   1-0.51763 0.38919-0.79547-0.81422-0.31507-0.43076
  -2   9  -5  712.31  113.12   1-0.41660 0.49203 0.87875 0.86239 0.23285 0.11905
  -2   9  -6  151.42   65.53   1-0.40913 0.49656 0.88382 0.86581 0.22686 0.06150
  -2   8   5  552.81   98.41   1-0.38589 0.44880-0.89871-0.87658-0.20832 0.17370
  -2   8   4 5137.81  305.45   1-0.37874 0.45282-0.90304-0.88239-0.20263 0.12781
  -2   8   3  234.54   65.31   1-0.37356 0.45485-0.90610-0.88693-0.19853 0.08034
  -2   8   2 4070.95  334.72   1-0.37063 0.45466-0.90781-0.89012-0.19620 0.03110
  -2   8   2 3966.64  360.46   1-0.56108 0.26443 0.74950 0.77041 0.35131 0.58011
  -2   8   1  503.28  100.54   1-0.37023 0.45192-0.90805-0.89182-0.19588-0.02015
  -2   8   1  284.59   80.61   1-0.51703 0.30554 0.79606 0.81533 0.31457 0.49181
  -2   8   0   92.95   46.93   1-0.37273 0.44628-0.90659-0.89184-0.19787-0.07371
  -2   8   0   98.44   62.06   1-0.48118 0.33846 0.82896 0.84658 0.28510 0.41078
  -2   8  -1 1019.25  139.19   1-0.37857 0.43730-0.90314-0.88987-0.20251-0.12993
  -2   8  -1 1064.18  149.20   1-0.45229 0.36441 0.85263 0.86861 0.26160 0.33572
  -2   8  -2  -21.68   54.08   1-0.38828 0.42446-0.89724-0.88545-0.21022-0.18922
  -2   8  -2   37.95   58.23   1-0.42937 0.38438 0.86978 0.88411 0.24311 0.26566
  -2   8  -3   30.80   61.52   1-0.40250 0.40711-0.88820-0.87788-0.22156-0.25213
  -2   8  -3   16.04   57.77   1-0.41164 0.39918 0.88213 0.89482 0.22888 0.19987
  -2   8  -4  267.86   57.98   1-0.42204 0.38443-0.87498-0.86615-0.23722-0.31936
  -2   8  -4  319.45   72.35   1-0.39844 0.40944 0.89082 0.90187 0.21832 0.13775
  -2   8  -5  -14.55   52.89   1-0.44795 0.35538-0.85598-0.84863-0.25810-0.39182
  -2   8  -5   23.05   63.98   1-0.38921 0.41574 0.89666 0.90605 0.21097 0.07883
  -2   8  -6 2192.11  158.52   1-0.48158 0.31862-0.82861-0.82273-0.28543-0.47073
  -2   8  -6 1772.69  162.06   1-0.38350 0.41851 0.90017 0.90792 0.20642 0.02273
  -2   8  -7  152.06   57.35   1-0.52478 0.27229-0.78839-0.78399-0.32099-0.55786
  -2   8  -7   86.47   68.81   1-0.38092 0.41816 0.90173 0.90784 0.20437-0.03088
  -2   8  -834962.26  808.40   1-0.38112 0.41502 0.90161 0.90608 0.20453-0.08228
  -2   8  -9    2.00   63.87   1-0.38382 0.40939 0.89998 0.90280 0.20667-0.13170
  -2   8 -10 1828.20  203.01   1-0.38875 0.40151 0.89694 0.89812 0.21060-0.17933
   2  -8  10 1764.11  130.66   1 0.11068-0.67996-0.62237-0.62338-0.77485-0.38605
  -2   8 -11   40.32   58.86   1-0.39571 0.39162 0.89257 0.89210 0.21615-0.22534
   2  -8  11   62.79   45.77   1 0.10012-0.68761-0.66007-0.65932-0.74449-0.30410
  -2   7   8   19.86   51.00   1-0.35822 0.38238-0.91483-0.86216-0.18639 0.33233
  -2   7   7 2382.23  236.83   1-0.34364 0.39383-0.92267-0.87147-0.17488 0.29226
  -2   7   6 1260.18  168.72   1-0.33043 0.40391-0.92938-0.87966-0.16449 0.25107
  -2   7   5   -5.98   64.26   1-0.31877 0.41243-0.93501-0.88677-0.15535 0.20864
  -2   7   4 4677.85  283.45   1-0.30888 0.41919-0.93957-0.89281-0.14761 0.16480
  -2   7   4 3981.51  235.26   1-0.66785 0.05901 0.59752 0.64829 0.44376 0.75909
  -2   7   3  191.57   76.41   1-0.30100 0.42393-0.94307-0.89778-0.14146 0.11938
  -2   7   3  303.17   83.95   1-0.59626 0.12850 0.70653 0.75484 0.38115 0.64319
  -2   7   2  486.51  113.34   1-0.29543 0.42637-0.94547-0.90166-0.13711 0.07215
  -2   7   2  590.09  127.29   1-0.54042 0.18140 0.77225 0.81892 0.33400 0.54447
  -2   7   1  131.97   73.98   1-0.29252 0.42614-0.94669-0.90436-0.13485 0.02283
  -2   7   1   89.81   40.55   1-0.37445 0.34494 0.89071 0.93338-0.25769-0.09899
  -2   7   1  164.17   68.60   1-0.49511 0.22378 0.81666 0.86169 0.29651 0.45542
  -2   7   0 1228.07  143.17   1-0.29273 0.42280-0.94661-0.90576-0.13501-0.02889
  -2   7   0  676.22   66.65   1-0.37904 0.33729 0.88693 0.92823-0.26394-0.15687
  -2   7   0  910.46  120.68   1-0.45869 0.25725 0.84759 0.89097 0.26680 0.37414
  -2   7  -1  154.86   62.26   1-0.29657 0.41582-0.94498-0.90560-0.13801-0.08346
  -2   7  -1   95.66   36.64   1-0.38771 0.32556 0.87955 0.91948-0.27579-0.22035
  -2   7  -1  131.28   62.82   1-0.42985 0.28316 0.86944 0.91117 0.24349 0.29928
  -2   7  -2  181.83   65.19   1-0.30474 0.40452-0.94142-0.90352-0.14438-0.14140
  -2   7  -2   91.93   44.28   1-0.40165 0.30857 0.86697 0.90553-0.29499-0.29119
  -2   7  -2  156.19   50.68   1-0.40748 0.30259 0.88491 0.92500 0.22555 0.22977
  -2   7  -3 4398.89  327.47   1-0.31808 0.38804-0.93533-0.89891-0.15481-0.20341
  -2   7  -3 2803.98  219.27   1-0.42261 0.28455 0.84633 0.88351-0.32422-0.37205
  -2   7  -3 3585.70  266.26   1-0.39070 0.31644 0.89573 0.93418 0.21215 0.16481
  -2   7  -3 3754.63  213.10   1-0.36584 0.34173-0.62191-0.58286-0.69237-0.73721
  -2   7  -4  319.26   81.78   1-0.33774 0.36524-0.92571-0.89076-0.17024-0.27042
  -2   7  -4  161.29   53.58   1-0.45325 0.25086 0.81194 0.84775-0.36784-0.46730
  -2   7  -4  288.29   83.01   1-0.37874 0.32546 0.90304 0.93984 0.20264 0.10374
  -2   7  -4  170.48   54.88   1-0.41471 0.29003-0.64037-0.60330-0.64647-0.74290
  -2   7  -5 1622.25  160.58   1-0.36523 0.33461-0.91091-0.87744-0.19193-0.34368
  -2   7  -5  840.30  160.26   1-0.49806 0.20299 0.75075 0.78519-0.43393-0.58502
  -2   7  -5 1624.86  156.74   1-0.37100 0.33027 0.90760 0.94276 0.19649 0.04603
  -2   7  -6   12.79   49.47   1-0.40269 0.29402-0.88807-0.85608-0.22171-0.42504
  -2   7  -6   21.57   27.32   1-0.56256 0.13580 0.62942 0.66174-0.53604-0.73732
  -2   7  -6   28.50   64.18   1-0.36694 0.33139 0.90994 0.94345 0.19328-0.00873
   2  -7   6   35.86   49.65   1 0.14942-0.54921-0.45999-0.49373-0.87525-0.67422
  -2   7  -7  664.85   89.15   1-0.45326 0.24032-0.85188-0.82136-0.26239-0.51729
  -2   7  -7  598.89  106.47   1-0.36613 0.32926 0.91040 0.94226 0.19264-0.06093
   2  -7   7  669.13   79.13   1 0.12496-0.57075-0.56726-0.59924-0.81399-0.56137
  -2   7  -8   22.18   43.50   1-0.52207 0.16837-0.79109-0.76206-0.31874-0.62522
  -2   7  -8   27.44   64.57   1-0.36819 0.32426 0.90922 0.93944 0.19427-0.11086
   2  -7   8   72.42   41.60   1 0.10655-0.58624-0.63740-0.66762-0.76312-0.45891
  -2   7  -9   55.50   39.17   1-0.61931 0.06800-0.67501-0.64745-0.40100-0.75906
  -2   7  -9    9.07   40.83   1-0.37280 0.31672 0.90655 0.93513 0.19792-0.15877
   2  -7   9   88.90   38.72   1 0.09277-0.59710-0.68485-0.71330-0.72274-0.36694
  -2   7 -10 1014.73  163.98   1-0.37967 0.30691 0.90248 0.92942 0.20338-0.20488
   2  -7  10 1151.31  116.71   1 0.08253-0.60443-0.71754-0.74423-0.69160-0.28421
  -2   7 -11 1410.45  188.94   1-0.38856 0.29508 0.89706 0.92235 0.21045-0.24937
   2  -7  11 1598.78  113.33   1 0.07504-0.60899-0.74014-0.76506-0.66824-0.20927
  -2   7 -12  250.14   82.97   1-0.39927 0.28144 0.89029 0.91394 0.21898-0.29240
   2  -7  12  245.18   66.53   1 0.06973-0.61139-0.75553-0.77869-0.65138-0.14081
  -2   7 -13  362.78   88.75   1-0.41159 0.26618 0.88216 0.90416 0.22884-0.33410
   2  -7  13  355.18   67.62   1 0.06615-0.61204-0.76559-0.78698-0.63990-0.07775
  -2   7 -14 1757.29  202.92   1-0.42538 0.24946 0.87263 0.89299 0.23990-0.37460
   2  -7  14 2298.27  153.31   1 0.06400-0.61128-0.77155-0.79118-0.63293-0.01919
  -2   6  10  155.97   63.06   1-0.33483 0.30856-0.92718-0.84545-0.16795 0.43588
  -2   6   9  148.30  103.45   1-0.31466 0.32559-0.93692-0.85667-0.15214 0.40012
  -2   6   8 1278.83  150.66   1-0.29548 0.34165-0.94545-0.86667-0.13715 0.36353
  -2   6   7  500.99  101.63   1-0.27740 0.35659-0.95283-0.87553-0.12309 0.32601
  -2   6   7  511.93   59.39   1 0.05894 0.69184-0.78520-0.70284-0.61642-0.16537
  -2   6   619219.06  720.84   1-0.26059 0.37026-0.95915-0.88332-0.11007 0.28746
  -2   6   619769.81  388.66   1 0.08080 0.71081-0.72284-0.64225-0.68626-0.28679
  -2   6   524625.49  811.74   1-0.24523 0.38248-0.96447-0.89012-0.09821 0.24775
  -2   6   523114.52 1123.23   1-0.75671-0.13068 0.38525 0.46349 0.52816 0.87640
  -2   6   4 9856.49  562.39   1-0.23155 0.39303-0.96886-0.89598-0.08768 0.20671
  -2   6   410193.22  408.87   1-0.67244-0.04921 0.58925 0.66573 0.44789 0.74456
  -2   6   3  758.13  149.46   1-0.21981 0.40163-0.97236-0.90096-0.07866 0.16415
  -2   6   3  588.61   65.02   1-0.36820 0.25371 0.89572 0.96726-0.24921-0.00545
  -2   6   3  800.53  101.46   1-0.59666 0.02441 0.70600 0.78007 0.38150 0.62520
  -2   6   2  -43.35   92.33   1-0.21035 0.40796-0.97501-0.90509-0.07140 0.11983
  -2   6   2    6.90   26.93   1-0.36768 0.25117 0.89613 0.96629-0.24851-0.05638
  -2   6   2   -2.47   36.17   1-0.53702 0.08112 0.77584 0.84827 0.33116 0.52331
  -2   6   1  387.11   85.26   1-0.20354 0.41163-0.97682-0.90838-0.06620 0.07346
  -2   6   1  313.82   45.97   1-0.37019 0.24561 0.89414 0.96294-0.25190-0.11140
  -2   6   1  517.12   67.75   1-0.48893 0.12627 0.82219 0.89297 0.29145 0.43203
  -2   6   0    9.48   62.57   1-0.19992 0.41212-0.97775-0.91079-0.06342 0.02466
  -2   6   0  -22.27   24.09   1-0.37656 0.23618 0.88899 0.95641-0.26055-0.17169
  -2   6   0  -12.39   43.71   1-0.45078 0.16149 0.85381 0.92294 0.26038 0.34940
  -2   6  -1  -48.21   61.61   1-0.20011 0.40880-0.97770-0.91222-0.06357-0.02705
  -2   6  -1   11.03   24.42   1-0.38796 0.22172 0.87933 0.94539-0.27613-0.23889
  -2   6  -1   26.26   38.00   1-0.42108 0.18825 0.87565 0.94315 0.23644 0.27390
  -2   6  -2  183.63   90.03   1-0.20495 0.40082-0.97645-0.91244-0.06727-0.08233
  -2   6  -2  148.57   33.90   1-0.40607 0.20055 0.86279 0.92748-0.30112-0.31551
  -2   6  -2  182.96   60.54   1-0.39858 0.20781 0.89073 0.95658 0.21843 0.20433
  -2   6  -3  952.32  129.58   1-0.21556 0.38707-0.97357-0.91104-0.07540-0.14203
  -2   6  -3  673.07   78.27   1-0.43342 0.17015 0.83479 0.89811-0.33949-0.40551
  -2   6  -3  985.83   95.59   1-0.38222 0.22124 0.90095 0.96515 0.20540 0.13974
  -2   6  -4 3059.31  236.34   1-0.23348 0.36601-0.96826-0.90720-0.08916-0.20737
  -2   6  -4 2280.95  179.35   1-0.47398 0.12654 0.78543 0.84737-0.39804-0.51569
  -2   6  -4 2780.03  161.75   1-0.37112 0.22939 0.90753 0.97009 0.19660 0.07937
  -2   6  -4 3330.31  133.07   1-0.37992 0.22118-0.62747-0.56485-0.67966-0.79499
  -2   6  -5 9485.01  358.89   1-0.36456 0.23302 0.91129 0.97220 0.19140 0.02261
  -2   6  -510514.25  235.34   1-0.43463 0.16364-0.64719-0.58656-0.62628-0.79319
   2  -6   5 9459.74  312.16   1 0.13887-0.45899-0.50845-0.56963-0.84981-0.68178
  -2   6  -5 7876.47  179.90   1-0.15395 0.44380-0.95300-0.89130 0.26092 0.09278
  -2   6  -629251.89  570.56   1-0.30127 0.29195-0.94295-0.88485-0.14167-0.36303
  -2   6  -624336.33  580.31   1-0.62337-0.02859 0.43634 0.49480-0.64885-0.86853
  -2   6  -626486.51  574.91   1-0.36193 0.23272 0.91277 0.97204 0.18931-0.03102
  -2   6  -628483.24  405.88   1-0.48496 0.11048-0.66243-0.60379-0.57095-0.78944
   2  -6   627305.23  437.82   1 0.11335-0.48159-0.61245-0.67187-0.78233-0.56272
  -2   6  -712994.82  463.74   1-0.36009 0.23000-0.91380-0.85718-0.18786-0.46079
  -2   6  -712282.92  527.22   1-0.36271 0.22900 0.91234 0.96996 0.18993-0.08197
  -2   6  -711321.19  350.22   1-0.53070 0.06192-0.67344-0.61679-0.51461-0.78468
   2  -6   712439.35  441.16   1 0.09417-0.49785-0.68021-0.73786-0.72693-0.45573
  -2   6  -710452.14  349.15   1-0.15202 0.43988-0.95599-0.89782 0.25092-0.02039
  -2   6  -8   87.86   45.95   1-0.44815 0.13881-0.85583-0.80069-0.25825-0.58276
  -2   6  -8  107.86   64.27   1-0.36647 0.22231 0.91021 0.96619 0.19290-0.13056
   2  -6   8   95.40   30.32   1 0.07993-0.50917-0.72551-0.78140-0.68354-0.36075
  -2   6  -8   67.49   25.07   1-0.15325 0.43572-0.95409-0.89768 0.25730-0.06559
  -2   6  -9   33.05   36.02   1-0.80112-0.21647 0.03378 0.08672-0.59753-0.97242
  -2   6  -9   55.70   32.65   1-0.59577-0.01193-0.70716-0.65349-0.38074-0.75683
  -2   6  -9   33.88   44.39   1-0.37283 0.21300 0.90653 0.96087 0.19795-0.17707
   2  -6   9  105.78   39.79   1 0.06947-0.51671-0.75626-0.81038-0.65056-0.27618
  -2   6  -9   78.56   30.15   1-0.15531 0.43074-0.95082-0.89617 0.26798-0.10650
  -2   6 -10  197.97   76.44   1-0.38150 0.20140 0.90138 0.95407 0.20483-0.22175
   2  -6  10  127.54   43.40   1 0.06194-0.52132-0.77716-0.82952-0.62624-0.20027
  -2   6 -11 3074.76  245.57   1-0.39220 0.18776 0.89479 0.94584 0.21334-0.26480
   2  -6  11 2888.83  142.98   1 0.05669-0.52366-0.79113-0.84172-0.60901-0.13145
  -2   6 -12 3108.00  210.32   1-0.40469 0.17234 0.88676 0.93617 0.22331-0.30640
   2  -6  12 3132.25  146.68   1 0.05324-0.52418-0.80001-0.84885-0.59760-0.06845
  -2   6 -13 8083.27  320.32   1-0.41876 0.15533 0.87726 0.92502 0.23458-0.34668
   2  -6  13 8083.61  283.92   1 0.05126-0.52324-0.80505-0.85211-0.59098-0.01024
  -2   6 -14  997.66  163.13   1-0.43425 0.13690 0.86625 0.91236 0.24703-0.38579
   2  -6  14  914.19  151.26   1 0.05047-0.52112-0.80704-0.85234-0.58832 0.04399
  -2   6 -15  300.03   81.11   1-0.45099 0.11723 0.85364 0.89811 0.26055-0.42383
   2  -6  15  277.17   56.27   1 0.05066-0.51800-0.80655-0.85009-0.58898 0.09493
  -2   5  12 2766.70  232.59   1-0.32641 0.21977-0.93135-0.82055-0.16133 0.52762
  -2   5  12 2706.23  129.26   1 0.00195 0.54575-0.90892-0.79207-0.41696 0.27344
  -2   5  11   -8.23   81.32   1-0.30083 0.24221-0.94314-0.83382-0.14133 0.49605
  -2   5  11   14.56   20.98   1-0.00586 0.53501-0.92175-0.80667-0.38773 0.25108
  -2   5  10  -30.70  107.53   1-0.27584 0.26407-0.95344-0.84559-0.12188 0.46392
  -2   5  10   -9.13   24.30   1-0.01361 0.52435-0.93348-0.82016-0.35835 0.22886
  -2   5   9 4994.24  369.66   1-0.25151 0.28526-0.96235-0.85598-0.10305 0.43118
  -2   5   9 4658.80  161.95   1-0.02130 0.51374-0.94417-0.83262-0.32874 0.20689
  -2   5   8  -17.30   70.25   1-0.22795 0.30568-0.96996-0.86507-0.08491 0.39775
  -2   5   8   27.06   24.53   1-0.02897 0.50314-0.95389-0.84410-0.29875 0.18529
  -2   5   7  239.01  118.47   1-0.20528 0.32522-0.97636-0.87295-0.06752 0.36355
  -2   5   7  198.52   34.65   1-0.03670 0.49250-0.96268-0.85465-0.26813 0.16432
  -2   5   6 1444.17  263.43   1-0.18364 0.34373-0.98166-0.87973-0.05100 0.32850
  -2   5   6 1180.33   75.30   1-0.04457 0.48171-0.97061-0.86435-0.23648 0.14438
  -2   5   5   83.29   88.42   1-0.16319 0.36104-0.98595-0.88549-0.03545 0.29247
  -2   5   5   68.11   25.06   1-0.37913 0.14530 0.88686 0.98726-0.26407 0.06475
  -2   5   5  116.78   51.10   1-0.78226-0.25988 0.28045 0.38440 0.55623 0.88582
  -2   5   5   96.42   21.04   1-0.05331 0.46999-0.97818-0.87327-0.20077 0.12842
  -2   5   4   90.19  126.33   1-0.14415 0.37694-0.98933-0.89034-0.02103 0.25532
  -2   5   4  168.43   45.61   1-0.37526 0.14612 0.89006 0.98909-0.25878 0.01840
  -2   5   4  220.21   56.60   1-0.70277-0.18319 0.52902 0.63120 0.47563 0.75366
  -2   5   4  185.14   27.85   1-0.06246 0.45791-0.98469-0.88154-0.16273 0.11487
  -2   5   3   11.70  129.27   1-0.12678 0.39118-0.99189-0.89439-0.00791 0.21687
  -2   5   3  -11.29   25.13   1-0.37369 0.14463 0.89133 0.98899-0.25666-0.03110
  -2   5   3  -12.22   28.78   1-0.62524-0.10846 0.66640 0.76682 0.40615 0.63262
  -2   5   3   -9.64   27.20   1 0.15440 0.67194-0.43580-0.33483-0.88669-0.66058
  -2   5   3    8.18   16.46   1-0.07376 0.44369-0.99064-0.88925-0.11483 0.11118
  -2   5   2 1396.13  311.23   1-0.11138 0.40344-0.99377-0.89774 0.00367 0.17688
  -2   5   2 1847.43  128.16   1-0.37507 0.14019 0.89020 0.98650-0.25854-0.08460
  -2   5   2 2585.54  184.64   1-0.55745-0.04299 0.75362 0.85181 0.34826 0.52207
  -2   5   2 2597.70  137.48   1 0.07047 0.58510-0.75340-0.65420-0.65376-0.47924
  -2   5   2 2393.22  111.41   1-0.09230 0.42223-0.99515-0.89552-0.03390 0.14052
  -2   5   1  524.71  149.65   1-0.09837 0.41332-0.99505-0.90050 0.01344 0.13508
  -2   5   1  471.00   47.08   1-0.38026 0.13195 0.88592 0.98084-0.26560-0.14329
  -2   5   1  690.77   82.02   1-0.50469 0.00682 0.80785 0.90439 0.30439 0.42664
  -2   5   1  699.95   59.31   1-0.02077 0.49094-0.94347-0.84603-0.33078-0.20785
  -2   5   0  537.72  172.93   1-0.08826 0.42029-0.99587-0.90280 0.02102 0.09108
  -2   5   0  740.11   68.74   1-0.39044 0.11871 0.87716 0.97071-0.27953-0.20886
  -2   5   0  810.36   90.20   1-0.46313 0.04545 0.84403 0.93892 0.27040 0.34109
  -2   5   0  875.05   59.55   1-0.05716 0.45151-0.98110-0.88500-0.18483-0.11358
  -2   5  -110073.46  737.94   1-0.08174 0.42368-0.99631-0.90472 0.02589 0.04438
  -2   5  -111707.91  318.94   1-0.40733 0.09876 0.86159 0.95377-0.30287-0.28383
  -2   5  -115832.12  454.41   1-0.43120 0.07445 0.86847 0.96172 0.24458 0.26371
  -2   5  -114070.08  355.31   1-0.07271 0.43303-0.99018-0.89585-0.11933-0.09967
  -2   5  -2  793.06  175.19   1-0.07973 0.42255-0.99643-0.90632 0.02739-0.00569
  -2   5  -2  771.17   67.56   1-0.43346 0.06958 0.83475 0.92556-0.33954-0.37213
  -2   5  -2 1001.76   91.41   1-0.40746 0.09525 0.88493 0.97654 0.22552 0.19309
  -2   5  -2  906.47   74.40   1-0.08280 0.42001-0.99368-0.90110-0.07574-0.10767
  -2   5  -3 5253.34  445.01   1-0.08355 0.41559-0.99620-0.90755 0.02454-0.06012
  -2   5  -3 6311.52  286.48   1-0.47262 0.02736 0.78725 0.87669-0.39604-0.48026
  -2   5  -3 7920.25  311.00   1-0.39064 0.10913 0.89577 0.98573 0.21210 0.12811
  -2   5  -3 6753.40  199.58   1-0.09102 0.40886-0.99506-0.90424-0.03960-0.12312
  -2   5  -4  644.32  151.22   1-0.09510 0.40091-0.99533-0.90817 0.01589-0.12034
  -2   5  -4  474.10   80.16   1-0.53048-0.03354 0.69596 0.78403-0.48396-0.61981
  -2   5  -4  646.10   86.84   1-0.37969 0.11715 0.90247 0.99079 0.20339 0.06784
   2  -5   4  571.39   64.77   1 0.13713-0.35995-0.51609-0.60470-0.84548-0.71046
  -2   5  -4  478.36   42.07   1-0.09836 0.39860-0.99512-0.90607-0.00679-0.14190
  -2   5  -5  541.98  120.57   1-0.11733 0.37555-0.99309-0.90740-0.00079-0.18861
  -2   5  -5  538.18   75.46   1-0.60978-0.11562 0.49262 0.57864-0.62087-0.80734
  -2   5  -5  639.76   87.16   1-0.37373 0.12017 0.90601 0.99268 0.19866 0.01155
  -2   5  -5  590.41   54.25   1-0.41911 0.07552-0.64191-0.55573-0.64210-0.82792
   2  -5   5  574.25   68.18   1 0.10923-0.38494-0.62771-0.71456-0.77073-0.58413
  -2   5  -5  563.95   46.52   1-0.10519 0.38883-0.99415-0.90686 0.02423-0.16246
  -2   5  -6  333.33  101.07   1-0.15520 0.33454-0.98744-0.90323-0.02939-0.26878
  -2   5  -6  322.59   57.81   1-0.37202 0.11894 0.90700 0.99203 0.19731-0.04136
  -2   5  -6  224.79   34.97   1-0.47727 0.01454-0.66029-0.57611-0.57984-0.81724
   2  -5   6  235.93   37.92   1 0.08819-0.40305-0.69973-0.78482-0.70894-0.47074
  -2   5  -6  201.56   29.93   1-0.11170 0.37940-0.99226-0.90673 0.05421-0.18407
  -2   5  -7  251.83   77.86   1-0.21825 0.26835-0.97281-0.89008-0.07746-0.36842
  -2   5  -7  424.42   73.06   1-0.37396 0.11407 0.90587 0.98926 0.19884-0.09138
  -2   5  -7  458.31   50.10   1-0.52904-0.04005-0.67309-0.59089-0.51677-0.80575
   2  -5   7  459.97   53.42   1 0.07266-0.41567-0.74711-0.83043-0.66070-0.37092
  -2   5  -7  445.86   42.98   1-0.11797 0.37020-0.98949-0.90573 0.08351-0.20637
  -2   5  -8 1502.13  134.63   1-0.79979-0.31553 0.05137 0.13196-0.59807-0.93969
  -2   5  -8 1614.52  118.78   1-0.32995 0.15352-0.92961-0.84836-0.16412-0.50666
  -2   5  -8 1733.15  148.54   1-0.37904 0.10606 0.90286 0.98460 0.20287-0.13891
  -2   5  -8 1922.67   82.72   1-0.57463-0.08847-0.68096-0.60075-0.45396-0.79452
   2  -5   8 1870.38  106.56   1 0.06136-0.42405-0.77873-0.86029-0.62434-0.28297
  -2   5  -8 1693.77   86.17   1-0.12405 0.36120-0.98589-0.90389 0.11233-0.22914
  -2   5  -9 7484.51  290.64   1-0.38682 0.09533 0.89814 0.97823 0.20906-0.18429
  -2   5  -9 7794.41  193.29   1-0.61444-0.13111-0.68459-0.60636-0.39215-0.78429
   2  -5   9 7424.96  231.09   1 0.05330-0.42919-0.79988-0.87968-0.59777-0.20481
  -2   5  -9 6970.95  158.03   1-0.12997 0.35235-0.98146-0.90122 0.14080-0.25225
  -2   5 -10  -52.17   38.67   1-0.39695 0.08226 0.89178 0.97023 0.21714-0.22777
   2  -5  10   23.01   25.55   1 0.04774-0.43183-0.81382-0.89185-0.57915-0.13460
  -2   5 -10   45.22   28.51   1-0.13575 0.34365-0.97621-0.89774 0.16903-0.27562
  -2   5 -11  198.28   54.57   1-0.40913 0.06715 0.88381 0.96062 0.22687-0.26960
   2  -5  11  165.69   39.54   1 0.04413-0.43252-0.82257-0.89883-0.56694-0.07080
  -2   5 -11   98.29   23.83   1-0.14140 0.33507-0.97014-0.89342 0.19705-0.29919
  -2   5 -12 1633.18  157.68   1-0.42309 0.05025 0.87425 0.94941 0.23806-0.30997
   2  -5  12 1872.87  123.36   1 0.04208-0.43165-0.82745-0.90195-0.55995-0.01222
  -2   5 -13 2533.47  211.41   1-0.43860 0.03180 0.86304 0.93656 0.25054-0.34905
   2  -5  13 2615.52  141.15   1 0.04128-0.42953-0.82933-0.90206-0.55722 0.04208
  -2   5 -14  660.62  110.99   1-0.45548 0.01199 0.85014 0.92201 0.26419-0.38697
   2  -5  14  781.52   85.59   1 0.04151-0.42638-0.82878-0.89976-0.55802 0.09288
  -2   5 -15  734.14  138.58   1-0.47354-0.00899 0.83545 0.90568 0.27887-0.42385
   2  -5  15  980.56  143.59   1 0.04260-0.42237-0.82621-0.89542-0.56173 0.14075
  -2   5 -16  137.77   65.40   1-0.49263-0.03102 0.81889 0.88747 0.29448-0.45980
   2  -5  16   90.22   46.95   1 0.04441-0.41764-0.82189-0.88933-0.56791 0.18617
  -2   4  14 8924.54  420.52   1-0.33498 0.11398-0.92711-0.78724-0.16807 0.60601
  -2   4  14 8470.15  301.83   1-0.01779 0.42815-0.93942-0.79337-0.34229 0.43270
  -2   4  13 2515.58  276.83   1-0.30421 0.14161-0.94165-0.80327-0.14397 0.57853
  -2   4  13 2726.58  205.51   1-0.02735 0.41567-0.95191-0.80763-0.30514 0.41826
  -2   4  12   61.08  108.44   1-0.27365 0.16904-0.95428-0.81737-0.12019 0.55074
  -2   4  12  147.98   39.83   1-0.03709 0.40301-0.96310-0.82058-0.26657 0.40524
  -2   4  11   -3.87   73.29   1-0.24332 0.19623-0.96510-0.82967-0.09673 0.52261
  -2   4  11   62.87   23.98   1-0.04711 0.39007-0.97294-0.83219-0.22616 0.39406
  -2   4  10 2896.38  303.93   1-0.21327 0.22315-0.97421-0.84025-0.07364 0.49413
  -2   4  10 3019.42  124.25   1-0.05770 0.37650-0.98149-0.84218-0.18260 0.38596
  -2   4   917569.48  880.61   1-0.18355 0.24973-0.98168-0.84921-0.05093 0.46526
  -2   4   918045.07  288.74   1-0.06869 0.36258-0.98826-0.85071-0.13644 0.38054
  -2   4   8 2776.35  413.51   1-0.15423 0.27592-0.98761-0.85661-0.02865 0.43597
  -2   4   8 2730.18  103.44   1-0.08049 0.34786-0.99305-0.85726-0.08581 0.37957
  -2   4   6 4361.85  481.93   1-0.09708 0.32679-0.99517-0.86712 0.01441 0.37589
   2  -4  -6 5319.07  155.02   1-0.04413-0.46804 0.98694 0.85903 0.15491-0.20734
  -2   4   6 4530.45  146.72   1-0.39916 0.02473 0.86928 0.99719-0.29155 0.07070
  -2   4   6 4792.43  129.14   1-0.10799 0.31451-0.99346-0.86119 0.03705 0.39926
  -2   4   5 1277.11  230.35   1-0.06946 0.35128-0.99696-0.87039 0.03506 0.34497
   2  -4  -5 1228.53   72.88   1-0.05668-0.47753 0.98848 0.86194 0.14032-0.17030
  -2   4   5 1150.23   98.28   1-0.39527 0.02557 0.87284 0.99937-0.28618 0.02444
  -2   4   5 1117.17  139.87   1-0.80398-0.38524 0.06524 0.19488 0.59105 0.90200
  -2   4   5 1198.77   66.48   1-0.12495 0.29462-0.98528-0.85478 0.11661 0.42723
  -2   4   4 4711.64  546.63   1-0.04266 0.37495-0.99757-0.87248 0.05501 0.31334
   2  -4  -4 5521.57  173.75   1-0.06760-0.48539 0.98952 0.86435 0.12758-0.13141
  -2   4   4 4867.96  201.78   1-0.39373 0.02406 0.87423 0.99939-0.28405-0.02505
  -2   4   4 6051.93  307.61   1-0.75642-0.34048 0.38622 0.51411 0.52786 0.78724
  -2   4   4 5315.58  161.18   1-0.14536 0.27128-0.96529-0.83655 0.21696 0.47600
  -2   4   3  794.49  204.68   1-0.01684 0.39763-0.99710-0.87349 0.07413 0.28088
   2  -4  -3  869.08   54.07   1-0.07645-0.49119 0.99016 0.86637 0.11719-0.09016
  -2   4   3  787.72   78.25   1-0.39519 0.01954 0.87291 0.99670-0.28607-0.07870
  -2   4   3  874.62  109.73   1-0.68213-0.26899 0.57109 0.69721 0.45666 0.66448
   2  -4  -2   46.56   22.29   1-0.08262-0.49431 0.99049 0.86807 0.10993-0.04579
  -2   4   2    3.77   22.52   1-0.40057 0.01110 0.86798 0.99040-0.29350-0.13776
  -2   4   2   15.69   29.13   1-0.60988-0.19910 0.68826 0.81220 0.39285 0.54834
   2  -4  -2    7.19   39.95   1-0.02026-0.43105 0.99722 0.87328-0.07160-0.22709
   2  -4  -1  583.28   47.54   1-0.08518-0.49381 0.99061 0.86956 0.10692 0.00281
  -2   4   1  585.19   62.61   1-0.41113-0.00250 0.85790 0.97895-0.30816-0.20405
  -2   4   1  857.96   81.20   1-0.55100-0.14316 0.76081 0.88311 0.34285 0.44678
   2  -4  -1  555.00  124.59   1-0.05121-0.45906 0.99750 0.87520-0.04865-0.15258
  -2   4   1  634.59   56.09   1 0.13648 0.54448-0.51895-0.39584-0.84383-0.73948
   2  -4   013551.23  252.06   1-0.08266-0.48823 0.99049 0.87082 0.10989 0.05742
  -2   4   014183.16  343.49   1-0.42864-0.02307 0.83996 0.95964-0.33273-0.28025
  -2   4   015863.76  396.53   1-0.50402-0.09911 0.80848 0.92913 0.30384 0.35620
   2  -4   014352.09  584.05   1-0.06865-0.47356 0.99700 0.87634-0.03567-0.08803
  -2   4   014298.18  283.62   1 0.08143 0.48651-0.72091-0.59957-0.68822-0.63546
   2  -4   1 4482.56  141.18   1-0.07256-0.47507 0.98990 0.87159 0.12176 0.12092
  -2   4  -1 4408.39  191.81   1-0.45565-0.05313 0.80901 0.92732-0.37131-0.37046
  -2   4  -1 5129.67  209.32   1-0.46789-0.06591 0.84015 0.95915 0.27427 0.27507
   2  -4   1 4297.86  309.62   1-0.07640-0.47837 0.99662 0.87761-0.02988-0.03069
  -2   4  -1 4906.91  136.29   1 0.03414 0.43630-0.84567-0.72609-0.53261-0.53144
   2  -4   2 1608.56   84.94   1-0.05028-0.44974 0.98774 0.87080 0.14777 0.19856
  -2   4  -2 1603.09  109.62   1-0.49563-0.09617 0.75446 0.87139-0.43027-0.48105
  -2   4  -2 1852.20  127.37   1-0.44115-0.04212 0.86114 0.97851 0.25260 0.20184
   2  -4   2 1564.27  175.37   1-0.07687-0.47591 0.99660 0.87923-0.02953 0.02122
  -2   4  -2 1856.06   78.15   1-0.00139 0.39784-0.91453-0.79671-0.40450-0.45492
  -2   4  -3 8032.11  294.66   1-0.55251-0.15611 0.65188 0.76744-0.51939-0.62181
  -2   4  -311711.13  328.58   1-0.42238-0.02628 0.87475 0.99047 0.23748 0.13517
   2  -4   3 9745.93  573.90   1-0.07169-0.46779 0.99686 0.88114-0.03340 0.06891
   2  -4   3 9472.55  267.76   1 0.14549-0.25082-0.47847-0.59452-0.86596-0.76395
  -2   4  -310600.76  202.54   1-0.02765 0.36866-0.95229-0.83623-0.30393-0.40594
  -2   4  -4 2154.69  123.24   1-0.62218-0.22863 0.44181 0.55540-0.64628-0.79953
  -2   4  -4 2787.92  155.02   1-0.41029-0.01713 0.88304 0.99711 0.22780 0.07392
   2  -4   4 2065.90  209.02   1-0.06200-0.45517 0.99724 0.88317-0.04062 0.11325
   2  -4   4 2441.12  116.08   1 0.11411-0.27929-0.60961-0.72390-0.78443-0.63083
  -2   4  -4 2630.20   86.71   1-0.04775 0.34564-0.97352-0.85923-0.22355-0.37715
  -2   4  -5 8823.33  270.53   1-0.40383-0.01361 0.88732 0.99975 0.22263 0.01719
   2  -4   5 5861.02  382.27   1-0.04864-0.43887 0.99753 0.88510-0.05056 0.15487
  -2   4  -5 8028.22  189.58   1-0.41832-0.02732-0.64164-0.52991-0.64288-0.84761
   2  -4   5 7468.93  231.39   1 0.08997-0.30050-0.69398-0.80651-0.71434-0.50915
  -2   4  -5 7927.70  155.07   1-0.06358 0.32672-0.98538-0.87251-0.15801-0.36329
  -2   4  -6 2647.77  173.40   1-0.76172-0.37482 0.27027 0.38007-0.58883-0.84560
  -2   4  -6 2894.44  147.76   1-0.40210-0.01481 0.88846 0.99925 0.22124-0.03575
   2  -4   6 1906.17  298.87   1-0.03222-0.41951 0.99750 0.88672-0.06275 0.19424
  -2   4  -6 2988.72  113.57   1-0.48441-0.09624-0.66228-0.55254-0.57160-0.82790
   2  -4   6 2708.30  119.26   1 0.07209-0.31546-0.74875-0.85951-0.65891-0.40213
  -2   4  -6 2891.96   88.11   1-0.07705 0.31033-0.99192-0.88081-0.10071-0.35758
  -2   4  -7 3186.47  181.19   1-0.80362-0.41976-0.01856 0.08967-0.59484-0.90319
  -2   4  -7 2754.61  152.49   1-0.40434-0.01999 0.88699 0.99613 0.22304-0.08552
   2  -4   7 2677.87  259.64   1-0.01322-0.39758 0.99695 0.88781-0.07680 0.23175
  -2   4  -7 3485.59  132.34   1-0.54155-0.15620-0.67560-0.56785-0.50028-0.80817
   2  -4   7 3344.10  153.38   1 0.05911-0.32553-0.78475-0.89374-0.61698-0.30861
  -2   4  -7 3463.21  117.58   1-0.08867 0.29578-0.99480-0.88545-0.04999-0.35845
  -2   4  -8 1121.49   95.52   1-0.74498-0.36414-0.42250-0.31581-0.51622-0.87616
  -2   4  -8  335.23  341.34   1-0.04102 0.33896-0.99757-0.89020 0.05622-0.30434
  -2   4  -8 1251.22  110.62   1-0.40996-0.02855 0.88326 0.99076 0.22753-0.13258
  -2   4  -8 1430.14   76.72   1-0.59040-0.20788-0.68280-0.57704-0.43034-0.78981
   2  -4   8 1293.84   94.67   1 0.04987-0.33185-0.80853-0.91576-0.58632-0.22637
  -2   4  -8 1302.05   64.85   1-0.09898 0.28254-0.99508-0.88749-0.00399-0.36404
  -2   4  -9 8230.66  300.05   1-0.41846-0.03998 0.87748 0.98333 0.23434-0.17734
   2  -4   9 7716.86  200.89   1 0.04349-0.33531-0.82409-0.92956-0.56477-0.15323
  -2   4  -9 7170.55  151.91   1-0.10831 0.27029-0.99337-0.88754 0.03852-0.37311
  -2   4 -1014123.40  423.10   1-0.42939-0.05385 0.86977 0.97398 0.24312-0.22012
   2  -4  1013216.29  262.45   1 0.03932-0.33656-0.83389-0.93759-0.55051-0.08738
  -2   4 -1012362.33  198.82   1-0.11689 0.25878-0.99004-0.88597 0.07841-0.38480
  -2   4 -11 1896.88  131.20   1-0.44242-0.06981 0.86019 0.96276 0.25362-0.26118
   2  -4  11 1783.42  109.27   1 0.03688-0.33608-0.83949-0.94143-0.54210-0.02738
  -2   4 -11 1926.84   83.40   1-0.12488 0.24786-0.98533-0.88302 0.11628-0.39852
  -2   4 -1211666.41  339.19   1-0.45723-0.08756 0.84875 0.94967 0.26561-0.30075
   2  -4  1211323.20  238.61   1 0.03582-0.33422-0.84190-0.94208-0.53843 0.02788
  -2   4 -13  183.77   75.79   1-0.47358-0.10685 0.83541 0.93469 0.27891-0.33901
   2  -4  13  166.11   34.17   1 0.03587-0.33125-0.84179-0.94020-0.53860 0.07929
  -2   4 -14   59.49   40.69   1-0.49126-0.12746 0.82012 0.91775 0.29335-0.37613
   2  -4  14   23.21   38.34   1 0.03683-0.32737-0.83960-0.93624-0.54194 0.12754
  -2   4 -15  -15.60   54.18   1-0.51005-0.14919 0.80279 0.89877 0.30881-0.41223
   2  -4  15    7.43   45.15   1 0.03857-0.32271-0.83564-0.93052-0.54791 0.17315
  -2   4 -16   18.38   66.78   1-0.52981-0.17189 0.78329 0.87764 0.32517-0.44743
   2  -4  16    4.13   46.73   1 0.04095-0.31741-0.83010-0.92322-0.55609 0.21657
  -2   4 -17 8313.66  415.92   1-0.55038-0.19540 0.76149 0.85419 0.34233-0.48183
   2  -4  1710425.07  368.10   1 0.04389-0.31155-0.82314-0.91449-0.56613 0.25812
  -2   3  15   -7.77   82.05   1-0.32737 0.02124-0.93088-0.76343-0.16209 0.64553
  -2   3  15    9.30   30.08   1-0.03494 0.31023-0.96076-0.78728-0.27514 0.53285
  -2   3  14 3708.75  390.50   1-0.29149 0.05398-0.94713-0.78115-0.13405 0.62199
  -2   3  14 3486.88  264.04   1-0.04512 0.29713-0.97112-0.79940-0.23425 0.52216
  -2   3  13  154.98   63.55   1-0.25544 0.08690-0.96098-0.79648-0.10609 0.59837
  -2   3  13   35.47   26.23   1-0.05563 0.28362-0.97997-0.80979-0.19117 0.51360
  -2   3  12 1088.35  168.73   1-0.21921 0.11999-0.97253-0.80951-0.07820 0.57470
  -2   3  12 1094.31   75.54   1-0.06639 0.26994-0.98702-0.81860-0.14621 0.50697
  -2   3  11 3367.11  446.69   1-0.18278 0.15329-0.98186-0.82032-0.05034 0.55097
  -2   3  11 3851.40  205.52   1-0.07758 0.25582-0.99211-0.82545-0.09842 0.50316
  -2   3  10 4442.46  393.20   1-0.14613 0.18680-0.98900-0.82894-0.02253 0.52721
   2  -3 -10 5971.59  206.64   1-0.05302-0.38556 0.98807 0.82855 0.14459-0.40599
  -2   3  10 5461.01  205.22   1-0.08934 0.24114-0.99488-0.82999-0.04704 0.50295
  -2   3   9 1451.92  269.96   1-0.10927 0.22053-0.99399-0.83541 0.00526 0.50344
   2  -3  -9 1945.67   80.63   1-0.07492-0.40440 0.99006 0.83192 0.11900-0.37995
  -2   3   9 1563.43   95.47   1-0.44252-0.11304 0.82458 0.98272-0.35245 0.14650
  -2   3   9 1573.58   70.38   1-0.10185 0.22570-0.99475-0.83162 0.00899 0.50740
  -2   3   8    0.74  195.39   1-0.07216 0.25450-0.99684-0.83973 0.03305 0.47965
   2  -3  -8   71.13   22.89   1-0.09659-0.42302 0.99092 0.83415 0.09343-0.35388
  -2   3   8   68.27   35.30   1-0.43619-0.10976 0.83174 0.98851-0.34342 0.10389
  -2   3   8   88.04   25.26   1-0.11534 0.20929-0.99077-0.82940 0.07114 0.51796
  -2   3   7 5449.83  524.47   1-0.03479 0.28874-0.99754-0.84190 0.06084 0.45587
   2  -3  -7 7573.75  177.66   1-0.11804-0.44142 0.99068 0.83528 0.06789-0.32779
  -2   3   7 6529.09  223.42   1-0.43141-0.10804 0.83699 0.99239-0.33664 0.05904
  -2   3   7 8117.60  193.56   1-0.13010 0.19159-0.98136-0.82174 0.14144 0.53667
   2  -3  -6 1146.64   66.50   1-0.13929-0.45960 0.98934 0.83531 0.04238-0.30168
  -2   3   6  961.87   86.84   1-0.42859-0.10828 0.84002 0.99405-0.33266 0.01140
   2  -3  -6 1462.35  189.43   1-0.06375-0.38260 0.99719 0.84090-0.03932-0.38273
  -2   3   6 1180.68   71.50   1-0.14650 0.17227-0.96381-0.80596 0.22268 0.56633
   2  -3  -5 1515.77   77.41   1-0.16032-0.47758 0.98692 0.83426 0.01689-0.27554
  -2   3   5 1298.22  113.20   1-0.42828-0.11102 0.84036 0.99302-0.33221-0.03978
   2  -3  -5 1187.42  156.45   1-0.21566-0.53157 0.97354 0.81891 0.07547-0.21636
   2  -3  -4 5181.53  140.68   1-0.18114-0.49534 0.98342 0.83213-0.00857-0.24937
  -2   3   4 4688.31  192.58   1-0.43118-0.11697 0.83724 0.98853-0.33631-0.09551
  -2   3   4 5061.29  227.72   1-0.80140-0.48909 0.13231 0.28590 0.58330 0.82404
   2  -3  -4 4754.26  275.83   1-0.27194-0.58492 0.95494 0.80195 0.11886-0.12141
   2  -3  -3 9406.72  217.90   1-0.20174-0.51289 0.97884 0.82892-0.03401-0.22318
  -2   3   3 7980.87  245.78   1-0.43825-0.12710 0.82943 0.97935-0.34636-0.15718
  -2   3   3 9993.97  367.53   1-0.75909-0.44959 0.37707 0.52890 0.53064 0.71981
   2  -3  -3 8650.58  410.04   1-0.29567-0.60570 0.94536 0.79402 0.13730-0.05141
   2  -3  -2   10.85   21.14   1-0.22214-0.53023 0.97320 0.82465-0.05942-0.19696
  -2   3   2   -6.15   27.45   1-0.45080-0.14271 0.81488 0.96343-0.36432-0.22678
  -2   3   2   42.78   24.60   1-0.69686-0.39015 0.54161 0.69167 0.47015 0.60776
   2  -3  -2   13.62   34.07   1-0.30242-0.60952 0.94244 0.79274 0.14257 0.00541
   2  -3  -113321.28  225.94   1-0.24231-0.54734 0.96648 0.81931-0.08479-0.17070
  -2   3   112994.52  287.58   1-0.47057-0.16554 0.78998 0.93715-0.39304-0.30713
  -2   3   115741.70  345.90   1-0.63551-0.33160 0.65100 0.79929 0.41511 0.50115
   2  -3  -113304.52  474.40   1-0.29869-0.60285 0.94407 0.79601 0.13966 0.05406
   2  -3   0 9553.06  187.13   1-0.26224-0.56423 0.95869 0.81289-0.11011-0.14439
  -2   3   0 9841.40  248.49   1-0.49978-0.19780 0.74809 0.89390-0.43653-0.40225
  -2   3   011176.99  316.33   1-0.58202-0.28079 0.72461 0.87103 0.36901 0.40305
   2  -3   0 9706.41  380.29   1-0.28780-0.58903 0.94866 0.80224 0.13118 0.09714
  -2   3   0 9929.33  232.03   1 0.14469 0.44607-0.48218-0.33516-0.86404-0.82986
   2  -3   138277.97  400.13   1-0.28193-0.58086 0.94983 0.80540-0.13536-0.11801
  -2   3  -134080.44  501.55   1-0.54069-0.24176 0.67635 0.82078-0.50020-0.51755
   2  -3   136552.76  882.89   1-0.27173-0.57002 0.95502 0.81025 0.11870 0.13622
  -2   3  -136650.51  406.22   1 0.09750 0.39597-0.66902-0.52377-0.73681-0.75423
   2  -3   2 2090.09   88.10   1-0.30133-0.59720 0.93991 0.79685-0.16049-0.09151
  -2   3  -2 1775.39   97.97   1-0.59196-0.29604 0.55202 0.69461-0.58723-0.65565
  -2   3  -2 2049.60  120.54   1-0.50834-0.21299 0.80442 0.94754 0.30739 0.23831
   2  -3   2 1717.65  178.71   1-0.25172-0.54707 0.96227 0.81915 0.10322 0.17230
  -2   3  -2 1977.47   87.60   1 0.05489 0.35044-0.79579-0.65231-0.60306-0.67207
   2  -3   312222.65  234.69   1-0.32036-0.61318 0.92897 0.78728-0.18540-0.06479
  -2   3  -310325.68  253.84   1-0.64310-0.35016 0.31586 0.45702-0.69760-0.81763
  -2   3  -312293.92  283.95   1-0.48549-0.19308 0.82521 0.96669 0.28863 0.16799
   2  -3   3 9584.71  391.51   1-0.22862-0.52104 0.96975 0.82827 0.08542 0.20607
   2  -3   310012.95  266.07   1 0.12982-0.16280-0.54731-0.68904-0.82679-0.70620
  -2   3  -310938.46  191.14   1 0.01988 0.31251-0.87576-0.73403-0.48233-0.60292
   2  -3   4  521.02   49.03   1-0.33882-0.62857 0.91715 0.77683-0.20981-0.03756
  -2   3  -4  487.76   65.84   1-0.47029-0.18081 0.83816 0.97800 0.27622 0.10402
   2  -3   4  421.86   51.31   1 0.10150-0.18820-0.65526-0.79522-0.74854-0.57636
  -2   3  -4  491.25   39.72   1-0.00814 0.28156-0.92530-0.78534-0.37913-0.55132
  -2   3  -5   32.08   23.25   1-0.79114-0.50463 0.12727 0.26473-0.59824-0.82174
   2  -3   5   24.16   26.12   1-0.35583-0.64253 0.90515 0.76620-0.23254-0.00866
  -2   3  -5  160.29   44.35   1-0.46151-0.17496 0.84534 0.98353 0.26908 0.04531
   2  -3   5  145.02   48.92   1-0.17540-0.46194 0.98347 0.84529 0.04473 0.26849
  -2   3  -5   -9.75   27.80   1-0.43823-0.15087-0.64838-0.51110-0.62253-0.84617
   2  -3   5   27.40   20.62   1 0.07999-0.20679-0.72532-0.86351-0.68374-0.45997
  -2   3  -5   28.61   17.89   1-0.03080 0.25599-0.95605-0.81786-0.29156-0.51533
  -2   3  -6 5688.25  203.76   1-0.80019-0.51671-0.14884-0.01294-0.58097-0.85605
  -2   3  -6 5252.91  200.69   1-0.45809-0.17448 0.84807 0.98461 0.26631-0.00901
   2  -3   6 4909.52  307.64   1-0.14604-0.42965 0.98902 0.85247 0.02246 0.29779
  -2   3  -6 5168.77  147.52   1-0.51117-0.22664-0.66910-0.53381-0.53944-0.81466
   2  -3   6 5095.94  169.07   1 0.06420-0.21966-0.77098-0.90741-0.63360-0.35824
  -2   3  -6 5489.23  135.47   1-0.04951 0.23435-0.97505-0.83862-0.21635-0.49171
  -2   3  -7 7453.34  247.48   1-0.73403-0.45358-0.45363-0.31929-0.50538-0.83205
  -2   3  -7 7788.41  249.72   1-0.45915-0.17848 0.84722 0.98212 0.26717-0.05971
   2  -3   7 6773.85  549.78   1-0.11523-0.39590 0.99333 0.85843-0.00078 0.32610
   2  -3   7 7420.70  216.13   1 0.05288-0.22807-0.80095-0.93562-0.59638-0.26943
  -2   3  -7 8113.19  156.37   1-0.06522 0.21550-0.98635-0.85141-0.15114-0.47817
  -2   3  -8   81.51   35.70   1-0.57786-0.30136-0.72971-0.59624-0.36548-0.74409
   2  -3   8   68.02   55.99   1-0.42003-0.69757 0.84898 0.71414-0.32060 0.05816
  -2   3  -8   66.47   48.98   1-0.46395-0.18622 0.84336 0.97662 0.27107-0.10737
   2  -3   8   74.04   61.40   1-0.08315-0.36089 0.99622 0.86296-0.02484 0.35361
  -2   3  -8   71.62   21.19   1-0.62125-0.34237-0.68485-0.55354-0.38081-0.75918
   2  -3   8   70.44   30.68   1 0.04496-0.23306-0.82057-0.95347-0.56977-0.19123
  -2   3  -8   59.62   18.07   1-0.07896 0.19883-0.99258-0.85940-0.09243-0.47105
  -2   3  -9 2596.46  170.34   1-0.35750-0.08413-0.91523-0.78324-0.18581-0.61599
   2  -3   9 1900.17  206.62   1-0.43674-0.71122 0.83112 0.69766-0.34420 0.08619
  -2   3  -9 2513.56  161.57   1-0.47188-0.19708 0.83684 0.96845 0.27752-0.15248
   2  -3   9 2070.07  223.62   1-0.04997-0.32477 0.99751 0.86590-0.04958 0.38043
   2  -3   9 2697.80  112.47   1 0.03966-0.23545-0.83311-0.96425-0.55166-0.12154
  -2   3  -9 2633.63   95.24   1-0.09111 0.18376-0.99506-0.86365-0.03919-0.46940
  -2   3 -10  320.36  389.73   1-0.11607 0.15416-0.99324-0.86272 0.00014-0.48160
   2  -3  10 1234.10  138.37   1-0.45397-0.72539 0.81106 0.67896-0.36889 0.11313
  -2   3 -10 1554.29  138.17   1-0.48244-0.21058 0.82787 0.95784 0.28613-0.19543
   2  -3  10 1265.54  229.69   1-0.01581-0.28767 0.99706 0.86709-0.07489 0.40667
   2  -3  10 1468.57   89.99   1 0.03637-0.23581-0.84065-0.97002-0.54034-0.05863
  -2   3 -10 1628.23   78.57   1-0.10203 0.16991-0.99473-0.86507 0.00981-0.47198
   2  -3  11 1387.89  150.93   1-0.47121-0.73957 0.78914 0.65841-0.39397 0.13968
  -2   3 -11 2153.66  155.47   1-0.49520-0.22628 0.81658 0.94490 0.29659-0.23654
   2  -3  11 1917.26  100.40   1-0.37301-0.64340-0.62476-0.75011-0.68594-0.15283
   2  -3  11 1838.60  105.92   1 0.03467-0.23460-0.84448-0.97209-0.53445-0.00115
  -2   3 -11 1764.54   74.14   1-0.11198 0.15704-0.99216-0.86426 0.05549-0.47789
   2  -3  12 1935.58  219.36   1-0.48829-0.75360 0.76536 0.63601-0.41926 0.16602
  -2   3 -12 2719.02  179.07   1-0.50982-0.24383 0.80301 0.92969 0.30862-0.27607
   2  -3  12 3273.96  149.63   1-0.38460-0.65217-0.62927-0.75263-0.67534-0.09065
   2  -3  12 3225.39  168.52   1 0.03423-0.23211-0.84545-0.97130-0.53294 0.05194
   2  -3  13 1341.13  189.79   1-0.50514-0.76739 0.73965 0.61167-0.44467 0.19224
  -2   3 -13 2397.25  168.44   1-0.52600-0.26295 0.78716 0.91219 0.32201-0.31424
   2  -3  13 3002.75  140.34   1-0.39198-0.65672-0.63207-0.75344-0.66845-0.03217
   2  -3  13 2578.45  135.55   1 0.03483-0.22860-0.84413-0.96821-0.53499 0.10148
   2  -3  14  764.75  154.85   1-0.52170-0.78090 0.71185 0.58524-0.47019 0.21835
  -2   3 -14 1267.84  108.03   1-0.54350-0.28338 0.76897 0.89236 0.33657-0.35124
   2  -3  14 1479.22   94.81   1-0.39582-0.65773-0.63351-0.75289-0.66481 0.02303
   2  -3  14 1461.26   88.17   1 0.03626-0.22425-0.84089-0.96321-0.53997 0.14809
  -2   3 -15  -10.25   47.73   1-0.56208-0.30490 0.74836 0.87010 0.35215-0.38722
   2  -3  15   22.07   30.51   1-0.39664-0.65573-0.63382-0.75121-0.66403 0.07540
   2  -3  15   -9.47   49.56   1 0.03841-0.21918-0.83600-0.95655-0.54738 0.19227
  -2   3 -16 1871.14  195.95   1-0.58156-0.32732 0.72518 0.84528 0.36862-0.42231
   2  -3  16 2004.61  161.88   1-0.39486-0.65112-0.63315-0.74856-0.66572 0.12528
   2  -3  16 1913.20  175.17   1 0.04116-0.21351-0.82961-0.94839-0.55682 0.23442
  -2   3 -17   -3.19   56.60   1-0.60176-0.35046 0.69926 0.81772 0.38587-0.45662
   2  -3  17   56.49   65.37   1-0.39076-0.64420-0.63162-0.74503-0.66959 0.17300
   2  -3  17   42.84   39.39   1 0.04443-0.20732-0.82184-0.93886-0.56797 0.27486
  -2   2  16 8192.60  349.06   1-0.33283-0.08456-0.92818-0.73315-0.16638 0.67478
  -2   2  16 8530.41  249.38   1-0.04493 0.19946-0.97095-0.77003-0.23499 0.60601
  -2   2  15 1205.69  192.53   1-0.29133-0.04620-0.94719-0.75363-0.13393 0.65566
  -2   2  15 1082.69   70.77   1-0.05532 0.18606-0.97974-0.78044-0.19248 0.59689
  -2   2  14  -82.36   94.76   1-0.24922-0.00722-0.96313-0.77105-0.10128 0.63673
  -2   2  14   28.84   28.18   1-0.06587 0.17259-0.98673-0.78919-0.14840 0.58939
  -2   2  13  -54.79   98.50   1-0.20641 0.03245-0.97607-0.78546-0.06839 0.61805
   2  -2 -13   16.12   24.70   1-0.04483-0.28295 0.98703 0.79728 0.15410-0.53317
  -2   2  13   -1.40   26.40   1-0.07671 0.15882-0.99180-0.79603-0.10215 0.58404
  -2   2  12   18.22   96.05   1-0.16282 0.07290-0.98602-0.79689-0.03517 0.59969
   2  -2 -12    5.61   34.99   1-0.07197-0.30703 0.98986 0.80147 0.12246-0.51318
  -2   2  12   30.22   25.72   1-0.08793 0.14467-0.99470-0.80069-0.05326 0.58134
   2  -2 -1130273.50  803.11   1-0.09934-0.33134 0.99095 0.80394 0.09018-0.49383
   2  -2 -1125681.79 1112.67   1-0.73200-0.96027 0.45907 0.26743 0.50340-0.07965
   2  -2 -1132984.42 1223.31   1-0.49502-0.72489 0.81673 0.62646 0.29644-0.28648
  -2   2  1128848.03  775.42   1-0.09962 0.13006-0.99502-0.80277-0.00109 0.58192
  -2   2  1022376.37 1291.56   1-0.07288 0.15656-0.99681-0.81063 0.03251 0.56423
  -2   2  1024035.16  410.69   1-0.48226-0.25331 0.77400 0.95964-0.41028 0.12210
   2  -2 -1023248.95  673.41   1-0.75200-0.97747 0.40078 0.21091 0.52331-0.00816
   2  -2 -1030096.61  703.09   1-0.30049-0.52740 0.94329 0.75467 0.14106-0.39026
  -2   2  1026104.87  308.80   1-0.11190 0.11484-0.99218-0.80169 0.05515 0.58658
   2  -2  -9141356.6  715.17   1-0.15518-0.38108 0.98761 0.80334 0.02314-0.45761
   2  -2  -8   47.12   28.36   1-0.18392-0.40676 0.98286 0.79996-0.01199-0.44112
  -2   2   8   70.05   25.29   1-0.47475-0.25191 0.78438 0.96728-0.39918 0.02994
   2  -2  -8   52.16   30.87   1-0.75261-0.97247 0.39882 0.21248 0.52393 0.09559
  -2   2   8   48.50   24.77   1-0.13888 0.08201-0.97297-0.78600 0.18449 0.61275
   2  -2  -7 1135.61   64.69   1-0.21344-0.43323 0.97574 0.79421-0.04856-0.42606
  -2   2   7  966.87   70.09   1-0.47400-0.25422 0.78539 0.96692-0.39807-0.02058
   2  -2  -7 1054.38  129.51   1-0.74292-0.95998 0.42861 0.24403 0.51415 0.13738
  -2   2   7  953.40   56.71   1-0.15392 0.06405-0.95305-0.76785 0.26074 0.63741
   2  -2  -612138.57  231.41   1-0.24398-0.46071 0.96587 0.78571-0.08691-0.41278
  -2   2   611305.95  301.89   1-0.47597-0.25924 0.78272 0.96288-0.40097-0.07511
   2  -2  -612224.62  494.32   1-0.72736-0.94162 0.47120 0.28839 0.49890 0.17369
   2  -2  -5 1520.81   76.92   1-0.27585-0.48952 0.95270 0.77391-0.12753-0.40177
  -2   2   5 1882.76  101.71   1-0.48138-0.26771 0.77524 0.95402-0.40897-0.13474
   2  -2  -5 2137.43  176.12   1-0.70600-0.91746 0.52197 0.34092 0.47864 0.20499
   2  -2  -421499.70  293.66   1-0.30945-0.52006 0.93539 0.75798-0.17108-0.39369
  -2   2   418636.39  337.15   1-0.49116-0.28055 0.76115 0.93856-0.42355-0.20095
  -2   2   420873.09  351.53   1-0.78305-0.57438-0.17614 0.00314 0.59649 0.81857
   2  -2  -422600.93  660.20   1-0.67917-0.88783 0.57674 0.39745 0.45397 0.23188
   2  -2  -318758.37  261.20   1-0.34531-0.55287 0.91270 0.73666-0.21845-0.38943
  -2   2   316888.11  334.73   1-0.50645-0.29890 0.73754 0.91358-0.44668-0.27571
  -2   2   320678.93  358.23   1-0.80383-0.59796 0.07534 0.25287 0.59006 0.76058
   2  -2  -319173.54  554.56   1-0.64753-0.85340 0.63204 0.45452 0.42568 0.25516
   2  -2  -2148516.5  780.82   1-0.38413-0.58863 0.88264 0.70797-0.27089-0.39023
   2  -2  -2146047.7 1428.80   1-0.61059-0.81401 0.68728 0.51182 0.39346 0.27463
   2  -2  -1  502.94   52.55   1-0.42675-0.62820 0.84198 0.66868-0.33005-0.39777
  -2   2   1  461.71   53.61   1-0.55841-0.35697 0.63889 0.81219-0.52913-0.46142
  -2   2   1  674.91   65.07   1-0.73963-0.53936 0.43810 0.61210 0.51089 0.57828
   2  -2  -1  533.08   77.70   1-0.57250-0.77298 0.73617 0.56235 0.36095 0.29367
   2  -2   0  992.97   67.71   1-0.47401-0.67240 0.78538 0.61345-0.39809-0.41417
  -2   2   0  873.14   74.53   1-0.59489-0.39659 0.54306 0.71465-0.59260-0.57618
  -2   2   0 1110.73   90.06   1-0.69235-0.49488 0.55090 0.72313 0.46599 0.48183
   2  -2   0  968.40   96.92   1-0.53217-0.72971 0.78087 0.60870 0.32713 0.31142
   2  -2   125961.66  341.07   1-0.52613-0.72146 0.70395 0.53339-0.47710-0.44156
   2  -2   124712.74  500.24   1-0.49023-0.68484 0.82103 0.65051 0.29251 0.32836
  -2   2  -122479.54  342.72   1 0.13406 0.32883-0.52942-0.35850-0.83769-0.87369
   2  -2   230452.51  351.80   1-0.57988-0.77221 0.58629 0.41757-0.56568-0.47886
   2  -2   231650.62  617.88   1-0.44716-0.63883 0.85659 0.68771 0.25746 0.34487
   2  -2   230489.76  446.93   1 0.15682-0.03502-0.42373-0.59289-0.89210-0.80452
  -2   2  -230626.78  370.46   1 0.09098 0.28284-0.69070-0.52154-0.71739-0.80497
  -2   2  -332123.63  426.00   1-0.78785-0.59870 0.14861 0.31528-0.59766-0.73630
   2  -2   333753.25  421.50   1-0.62806-0.81741 0.41347 0.24618-0.65922-0.52079
   2  -2   331113.94  610.88   1-0.40331-0.59204 0.88766 0.72043 0.22221 0.36118
   2  -2   331250.78  467.84   1 0.12464-0.06429-0.56856-0.73596-0.81313-0.67396
  -2   2  -333451.32  356.82   1 0.05245 0.24139-0.80204-0.63465-0.59495-0.73413
  -2   2  -4 5851.67  176.55   1-0.80390-0.61778-0.07115 0.09394-0.59048-0.78071
  -2   2  -4 6503.93  199.50   1-0.56490-0.37910 0.74511 0.91070 0.35453 0.16399
   2  -2   4 5525.83  250.87   1-0.35892-0.54471 0.91445 0.74886 0.18693 0.37747
  -2   2  -4 5887.94  158.89   1-0.39096-0.20442-0.63169-0.46688-0.66940-0.86036
   2  -2   4 5307.84  174.23   1 0.09851-0.08750-0.66557-0.83120-0.73979-0.54903
  -2   2  -4 5766.59  143.62   1 0.01999 0.20601-0.87554-0.70991-0.48271-0.67347
  -2   2  -511313.16  251.36   1-0.77690-0.59381-0.30648-0.14293-0.54999-0.79180
  -2   2  -513049.32  295.32   1-0.55177-0.36891 0.75996 0.92391 0.34350 0.10140
   2  -2   513754.15  544.96   1-0.31415-0.49702 0.93716 0.77321 0.15174 0.39383
  -2   2  -511376.99  222.59   1-0.48706-0.30334-0.66299-0.50017-0.56851-0.81105
   2  -2   510803.74  242.52   1 0.07864-0.10445-0.72942-0.89329-0.67952-0.43717
  -2   2  -512419.91  201.76   1-0.00690 0.17619-0.92338-0.75951-0.38381-0.62616
   2  -2   6 4629.03  153.67   1-0.77159-0.95165 0.23087 0.06889-0.59273-0.29933
  -2   2  -6 5242.67  171.21   1-0.70348-0.52342-0.52749-0.36550-0.47629-0.76969
  -2   2  -6 5341.66  183.39   1-0.54459-0.36467 0.76779 0.93010 0.33748 0.04383
   2  -2   6 4258.71  263.15   1-0.26913-0.44905 0.95600 0.79370 0.11668 0.41034
  -2   2  -6 4143.82  117.59   1-0.56284-0.38195-0.67927-0.51844-0.47094-0.76506
   2  -2   6 4623.19  152.73   1 0.06404-0.11613-0.77144-0.93354-0.63306-0.33912
  -2   2  -6 5402.70  130.28   1-0.02933 0.15085-0.95431-0.79221-0.29736-0.59130
   2  -2   7 9284.00  250.68   1-0.79006-0.96709 0.13456-0.02586-0.59807-0.25309
  -2   2  -7 8371.78  222.06   1-0.59409-0.41794-0.70935-0.54829-0.37930-0.72436
  -2   2  -7 8507.22  271.25   1-0.54242-0.36543 0.77012 0.93078 0.33567-0.00954
   2  -2   7 7408.08  461.94   1-0.22391-0.40090 0.97116 0.81050 0.08180 0.42702
  -2   2  -7 8023.67  185.40   1-0.62186-0.44379-0.68486-0.52602-0.37979-0.72549
   2  -2   7 7961.39  246.93   1 0.05359-0.12366-0.79913-0.95946-0.59876-0.25323
  -2   2  -7 8727.28  174.75   1-0.04830 0.12895-0.97400-0.81366-0.22131-0.56684
   2  -2   816189.43  382.17   1-0.79969-0.97369 0.05259-0.10627-0.59810-0.20153
  -2   2  -815971.18  307.13   1-0.46747-0.29445-0.84049-0.68091-0.27393-0.67056
   2  -2   813914.89  280.64   1-0.10082-0.27476 0.99096 0.83000 0.08841 0.48538
  -2   2  -815256.23  326.22   1-0.54445-0.37040 0.76795 0.92697 0.33736-0.05940
   2  -2   813333.19  706.43   1-0.17854-0.35259 0.98280 0.82378 0.04712 0.44390
   2  -2   815843.35  307.26   1-0.37732-0.55256-0.62646-0.78332-0.68203-0.28475
   2  -2   813901.43  281.55   1 0.04635-0.12799-0.81721-0.97579-0.57446-0.17734
  -2   2  -815991.08  210.86   1-0.06455 0.10951-0.98596-0.82719-0.15394-0.55113
   2  -2   911191.58  421.16   1-0.80345-0.97443-0.01254-0.16985-0.59523-0.14708
  -2   2  -914087.27  438.94   1-0.33796-0.16808-0.92559-0.76749-0.17041-0.61862
   2  -2   911346.84  341.85   1-0.17575-0.34663 0.98443 0.82484-0.00196 0.44663
  -2   2  -913162.95  403.71   1-0.54997-0.37886 0.76195 0.91932 0.34198-0.10635
   2  -2   9 9533.71  532.00   1-0.13304-0.30415 0.99102 0.83365 0.01263 0.46097
   2  -2   913122.47  362.97   1-0.40259-0.57499-0.63601-0.79088-0.65833-0.20947
   2  -2   911672.40  342.10   1 0.04157-0.12985-0.82866-0.98546-0.55820-0.10949
  -2   2  -913217.78  304.79   1-0.07887 0.09227-0.99255-0.83554-0.09284-0.54161
   2  -2  1011596.11  418.87   1-0.80403-0.97198-0.06066-0.21641-0.59148-0.09174
  -2   2 -10 9498.19  635.43   1-0.21437-0.04762-0.97390-0.81728-0.07448-0.57426
   2  -2  10 9640.30  320.96   1-0.23505-0.40289 0.96903 0.81081-0.07564 0.42457
  -2   2 -1011629.64  420.84   1-0.55840-0.39023 0.75255 0.90827 0.34906-0.15083
   2  -2  10 7455.43  645.29   1-0.08741-0.25559 0.99593 0.84021-0.02165 0.47824
   2  -2  1010598.31  343.20   1-0.42026-0.58985-0.64231-0.79519-0.64094-0.14050
   2  -2  1011164.82  373.30   1 0.03870-0.12979-0.83533-0.99037-0.54838-0.04808
  -2   2 -1011645.01  341.01   1-0.09160 0.07661-0.99510-0.83986-0.03699-0.53736
   2  -2  11 3043.88  157.15   1-0.80336-0.96828-0.09289-0.24709-0.58819-0.03686
  -2   2 -11  955.71  391.13   1-0.10016 0.06344-0.99489-0.83974 0.01209-0.53925
   2  -2  11 2437.97  123.54   1-0.28388-0.44866 0.94889 0.79204-0.13788 0.41397
  -2   2 -11 3307.47  179.34   1-0.56925-0.40401 0.74002 0.89410 0.35820-0.19325
   2  -2  11 1657.34  292.54   1-0.04164-0.20689 0.99757 0.84349-0.05576 0.49569
   2  -2  11 2868.56  123.83   1-0.43201-0.59877-0.64632-0.79721-0.62899-0.07697
   2  -2  11 3133.38  162.89   1 0.03735-0.12823-0.83843-0.99171-0.54372 0.00816
  -2   2 -11 2977.51  104.50   1-0.10309 0.06220-0.99456-0.84108 0.01463-0.53731
   2  -2  12 1129.15  167.56   1-0.80263-0.96452-0.11081-0.26344-0.58608 0.01682
   2  -2  12  880.72   89.01   1-0.32547-0.48719 0.92582 0.77034-0.19213 0.41135
  -2   2 -12 1117.13  112.85   1-0.58210-0.41980 0.72451 0.87695 0.36909-0.23393
   2  -2  12 1262.39   93.93   1-0.43904-0.60297-0.64864-0.79755-0.62168-0.01808
   2  -2  12 1075.45   76.98   1 0.03721-0.12545-0.83875-0.99026-0.54323 0.06023
   2  -2  13   52.45   39.68   1-0.80238-0.96124-0.11583-0.26691-0.58546 0.06903
   2  -2  13   38.62   26.38   1-0.36188-0.52054 0.90061 0.74650-0.24068 0.41443
  -2   2 -13   77.12   44.28   1-0.59661-0.43724 0.70607 0.85686 0.38146-0.27312
   2  -2  13   53.32   42.38   1-0.44226-0.60336-0.64969-0.79661-0.61830 0.03687
   2  -2  13   46.69   44.93   1 0.03805-0.12169-0.83682-0.98657-0.54614 0.10891
   2  -2  14 2462.36  250.30   1-0.80272-0.95855-0.10898-0.25850-0.58631 0.11976
   2  -2  14 2383.50  172.77   1-0.39446-0.55007 0.87357 0.72083-0.28506 0.42167
  -2   2 -14 3427.90  176.46   1-0.61246-0.45603 0.68468 0.83383 0.39508-0.31105
   2  -2  14 3868.03  177.10   1-0.44231-0.60059-0.64971-0.79463-0.61824 0.08851
   2  -2  14 3771.01  163.33   1 0.03971-0.11711-0.83299-0.98097-0.55185 0.15479
   2  -2  15 8226.42  419.36   1-0.80344-0.95625-0.09067-0.23863-0.58843 0.16922
  -2   2 -1510607.13  378.18   1-0.62712-0.47164 0.66364 0.80942 0.40779-0.34982
  -2   2 -16 1201.28  159.74   1-0.64491-0.49223 0.63626 0.78029 0.42337-0.38580
   2  -2  16 1853.41  158.85   1-0.43474-0.58736-0.64723-0.78818-0.62616 0.18375
   2  -2  16 1771.38  162.60   1 0.04498-0.10599-0.82051-0.96497-0.56985 0.23998
  -2   2 -17   -4.04   54.14   1-0.66335-0.51347 0.60546 0.74772 0.43973-0.42100
   2  -2  17   45.77   51.70   1-0.42774-0.57753-0.64488-0.78384-0.63337 0.22812
   2  -2  17   43.30   42.30   1 0.04842-0.09964-0.81213-0.95482-0.58145 0.27996
  -2   1  17  917.46  133.20   1-0.35626-0.20834-0.91592-0.69329-0.18483 0.68987
  -2   1  17  759.08   75.43   1-0.04967 0.09395-0.97519-0.74684-0.21568 0.65833
  -2   1  16  790.96  116.35   1-0.30844-0.16366-0.93977-0.71862-0.14727 0.67586
  -2   1  16  966.95   66.88   1-0.05994 0.08064-0.98304-0.75639-0.17328 0.64912
  -2   1  15 1577.97  219.00   1-0.25949-0.11784-0.95954-0.73987-0.10922 0.66233
   2  -1 -15 2557.22  106.41   1-0.04131-0.18195 0.98654 0.76792 0.15818-0.61415
  -2   1  15 2403.65  105.56   1-0.07036 0.06729-0.98909-0.76420-0.12936 0.64144
  -2   1  14 2794.28  342.87   1-0.20924-0.07072-0.97531-0.75712-0.07055 0.64943
   2  -1 -14 2812.49  119.00   1-0.07262-0.21020 0.98990 0.77265 0.12170-0.59901
   2  -1 -14 2162.77  126.41   1-0.78806-0.92107-0.14734-0.36997 0.59770-0.12137
   2  -1 -14 2692.81  209.07   1-0.37224-0.50721 0.90688 0.68592 0.19748-0.52176
  -2   1  14 2907.40  130.59   1-0.08101 0.05371-0.99320-0.77008-0.08354 0.63568
  -2   1  13  573.20  161.51   1-0.15749-0.02211-0.98702-0.77031-0.03113 0.63728
   2  -1 -13  605.57   94.40   1-0.10441-0.23894 0.99096 0.77508 0.08415-0.58493
   2  -1 -13  368.23   77.48   1-0.78171-0.91193-0.18320-0.40406 0.59611-0.07140
   2  -1 -13  466.35  105.19   1-0.28118-0.41322 0.95134 0.73203 0.12603-0.54164
  -2   1  13  601.41   89.06   1-0.09196 0.03984-0.99513-0.77376-0.03541 0.63221
  -2   1  12 5086.67  460.71   1-0.10404 0.02819-0.99453-0.77929 0.00918 0.62602
   2  -1 -12 7980.97  283.06   1-0.13683-0.26831 0.98955 0.77504 0.04534-0.57211
  -2   1  12 5753.34  253.61   1-0.53246-0.40099 0.69224 0.90675-0.48710 0.13035
   2  -1 -12 8244.29  453.58   1-0.18513-0.31422 0.98132 0.76366 0.05213-0.56398
  -2   1  12 7777.21  258.27   1-0.10327 0.02560-0.99453-0.77493 0.01548 0.63152
  -2   1  1114545.13  365.73   1-0.52865-0.40023 0.69934 0.91248-0.48107 0.08474
   2  -1 -1118675.94  642.63   1-0.08303-0.20919 0.99623 0.78021-0.02493-0.58949
  -2   1  1114647.32  247.24   1-0.11504 0.01090-0.99090-0.77306 0.06977 0.63422
   2  -1 -1010603.52  226.78   1-0.20423-0.32959 0.97821 0.76645-0.03709-0.55128
  -2   1  10 9317.61  290.30   1-0.52633-0.40097 0.70358 0.91535-0.47743 0.03676
  -2   1  10 9086.82  169.90   1-0.12736-0.00434-0.98353-0.76745 0.12822 0.64108
   2  -1  -921262.23  349.28   1-0.23961-0.36191 0.96745 0.75705-0.08138-0.54395
  -2   1   919621.25  417.22   1-0.52585-0.40354 0.70445 0.91484-0.47667-0.01411
  -2   1   921219.37  359.81   1-0.14035-0.02024-0.97134-0.75703 0.19178 0.65306
   2  -1  -8   23.16   27.04   1-0.27645-0.39570 0.95242 0.74339-0.12830-0.53923
  -2   1   8   34.03   29.23   1-0.52764-0.40839 0.70120 0.91022-0.47948-0.06855
   2  -1  -8   40.39   29.75   1-0.78047-0.89669-0.18960-0.40164 0.59574 0.18605
  -2   1   8   22.52   17.88   1-0.15410-0.03692-0.95277-0.74022 0.26166 0.67134
   2  -1  -7 1635.45   88.23   1-0.31503-0.43123 0.93215 0.72450-0.17840-0.53770
  -2   1   7 1319.58   86.14   1-0.53221-0.41601 0.69273 0.90038-0.48669-0.12739
   2  -1  -7 1131.79  101.08   1-0.78724-0.90066-0.15232-0.36260 0.59753 0.23940
   2  -1  -6 5544.14  164.08   1-0.35569-0.46883 0.90525 0.69897-0.23235-0.54002
  -2   1   6 5044.04  181.04   1-0.54015-0.42701 0.67741 0.88369-0.49934-0.19167
   2  -1  -6 4191.77  181.54   1-0.79486-0.90549-0.09939-0.30791 0.59858 0.29202
   2  -1  -5 7823.80  170.09   1-0.39871-0.50879 0.86970 0.66479-0.29093-0.54697
  -2   1   5 7908.03  216.59   1-0.55210-0.44202 0.65276 0.85767-0.51872-0.26268
   2  -1  -5 6724.73  217.87   1-0.80137-0.90920-0.03013-0.23688 0.59740 0.34239
   2  -1  -4   66.28   26.75   1-0.44426-0.55128 0.82259 0.61905-0.35493-0.55933
  -2   1   4   29.38   21.27   1-0.56869-0.46205 0.61484 0.81829-0.54639-0.34190
   2  -1  -4   25.27   23.97   1-0.80406-0.90908 0.05476-0.15022 0.59201 0.38857
   2  -1  -3  333.90   39.80   1-0.49210-0.59607 0.75976 0.55759-0.42496-0.57774
  -2   1   3  313.39   44.38   1-0.58977-0.48610 0.55855 0.76056-0.58325-0.43038
   2  -1  -3  372.78   59.57   1-0.79988-0.90211 0.15267-0.05054 0.58041 0.42853
   2  -1  -2 1579.85   84.55   1-0.54111-0.64203 0.67549 0.47469-0.50089-0.60204
  -2   1   2 1371.97   82.86   1-0.61431-0.51363 0.47520 0.67578-0.62992-0.52866
  -2   1   2 1733.05   85.23   1-0.79962-0.70019-0.05342 0.14804 0.59812 0.69843
   2  -1  -2 1736.11  128.61   1-0.78624-0.88567 0.25891 0.05744 0.56105 0.46074
   2  -1  -132249.14  399.00   1-0.58825-0.68594 0.56298 0.36383-0.58052-0.63015
   2  -1  -133009.31  558.12   1-0.76178-0.85841 0.36755 0.16785 0.53346 0.48471
  -2   1   018865.35  329.71   1-0.76912-0.67430 0.24125 0.43868-0.59181-0.59402
   2  -1   018519.02  294.72   1-0.62764-0.72235 0.41561 0.21789-0.65827-0.65629
   2  -1   022019.27  478.48   1-0.72673-0.82056 0.47281 0.27487 0.49830 0.50111
  -2   1  -117825.18  303.68   1-0.79684-0.70505 0.08219 0.27806-0.59856-0.65236
   2  -1   118611.29  414.94   1-0.68260-0.77363 0.57019 0.37401 0.45708 0.51146
  -2   1  -118258.19  332.66   1 0.15292 0.24401-0.44307-0.24647-0.88334-0.93792
   2  -1   2 5089.92  186.14   1-0.78233-0.87109 0.17999-0.01432-0.59628-0.49090
  -2   1  -2 5885.21  178.95   1-0.80319-0.71442-0.09779 0.09652-0.58763-0.69301
   2  -1   2 5802.43  227.75   1-0.63154-0.71977 0.65703 0.46262 0.41164 0.51758
   2  -1   2 4955.71  205.54   1 0.15875 0.07058-0.41398-0.60881-0.89633-0.79016
  -2   1  -2 5238.62  161.81   1 0.11134 0.19951-0.61993-0.42510-0.77671-0.88288
   2  -1   3 3711.77  143.59   1-0.80004-0.88578 0.04824-0.14451-0.59799-0.44102
  -2   1  -3 2913.93  118.29   1-0.78157-0.69584-0.28400-0.09124-0.55541-0.71237
  -2   1  -3 3799.22  165.09   1-0.70518-0.61975 0.52377 0.71642 0.47788 0.32037
   2  -1   3 3479.38  180.71   1-0.57694-0.66199 0.73084 0.53784 0.36470 0.52200
   2  -1   3 2644.47  145.37   1 0.12896 0.04372-0.55089-0.74396-0.82454-0.66679
  -2   1  -3 2973.72  114.73   1 0.07187 0.15712-0.74938-0.55632-0.65821-0.81597
   2  -1   4  420.80   48.05   1-0.80393-0.88664-0.06928-0.26048-0.59066-0.38211
  -2   1  -4  462.60   53.42   1-0.73182-0.64911-0.45956-0.26836-0.50322-0.71178
  -2   1  -4  503.40   63.02   1-0.68316-0.60053 0.56910 0.75999 0.45760 0.24853
   2  -1   4  502.23   73.44   1-0.51856-0.60068 0.79456 0.60320 0.31584 0.52470
  -2   1  -4  418.15   43.81   1-0.47728-0.39438-0.66030-0.46994-0.57982-0.78969
   2  -1   4  347.77   50.42   1 0.10436 0.02204-0.64522-0.83652-0.75683-0.54748
  -2   1  -4  417.95   43.46   1 0.03726 0.11959-0.83863-0.64733-0.54342-0.75276
   2  -1   5   98.74   30.66   1-0.79855-0.87823-0.16755-0.35719-0.57813-0.31799
  -2   1  -5  130.07   37.50   1-0.65961-0.58068-0.61192-0.42180-0.43640-0.69634
  -2   1  -5  100.80   38.17   1-0.66641-0.58657 0.60009 0.78921 0.44247 0.18184
   2  -1   5   79.64   42.22   1-0.45859-0.53777 0.84767 0.65796 0.26672 0.52714
  -2   1  -5   74.75   19.91   1-0.57365-0.49358-0.68083-0.49246-0.45539-0.71683
   2  -1   5   72.95   32.84   1 0.08534 0.00593-0.70877-0.89831-0.70025-0.43931
  -2   1  -5   96.99   25.90   1 0.00789 0.08729-0.89851-0.70897-0.43887-0.69980
   2  -1   6 5336.80  172.13   1-0.78853-0.86518-0.24532-0.43340-0.56393-0.25222
  -2   1  -6 5797.31  170.54   1-0.57406-0.49826-0.73430-0.54566-0.36227-0.67378
  -2   1  -6 5850.55  203.38   1-0.65492-0.57789 0.61988 0.80723 0.43222 0.12003
   2  -1   6 5781.26  269.50   1-0.39795-0.47419 0.89114 0.70307 0.21793 0.52991
   2  -1   6 4997.10  171.61   1-0.37327-0.45052-0.62487-0.81125-0.68571-0.37268
   2  -1   6 5265.18  167.63   1 0.07119-0.00529-0.75135-0.93913-0.65604-0.34351
  -2   1  -6 6186.89  147.67   1-0.01689 0.05959-0.93816-0.75039-0.34577-0.65829
   2  -1   7  207.25   43.15   1-0.77744-0.85106-0.30399-0.49051-0.55060-0.18730
  -2   1  -7  281.80   48.65   1-0.48255-0.40988-0.82777-0.64060-0.28623-0.64931
  -2   1  -7  270.55   51.95   1-0.64829-0.57405 0.63082 0.81641 0.42635 0.06259
   2  -1   7  241.03   70.92   1-0.33725-0.41055 0.92596 0.73954 0.16985 0.53339
   2  -1   7  251.79   40.51   1-0.41576-0.49019-0.64074-0.82513-0.64543-0.28082
   2  -1   7  292.29   43.69   1 0.06096-0.01260-0.77980-0.96581-0.62304-0.25893
  -2   1  -7  266.48   30.16   1-0.03795 0.03561-0.96401-0.77800-0.26313-0.62724
   2  -1   813162.08  268.38   1-0.76750-0.83809-0.34611-0.53108-0.53957-0.12468
  -2   1  -815763.17  316.66   1-0.39042-0.32088-0.89591-0.71021-0.21192-0.62659
  -2   1  -813956.88  304.65   1-0.64594-0.57450 0.63461 0.81844 0.42428 0.00896
   2  -1   812583.82  524.77   1-0.27683-0.34720 0.95305 0.76828 0.12265 0.53776
   2  -1   813365.04  253.91   1-0.44463-0.51623-0.65045-0.83286-0.61579-0.19960
   2  -1   814386.09  286.25   1 0.05381-0.01683-0.79857-0.98282-0.59947-0.18377
   2  -1   9  846.61   78.81   1-0.75986-0.82742-0.37439-0.55779-0.53144-0.06497
  -2   1  -9  959.23  104.87   1-0.30072-0.23433-0.94319-0.75897-0.14124-0.60748
   2  -1   9  774.87   61.30   1-0.08543-0.15273 0.99062 0.80490 0.10662 0.57341
  -2   1  -9  856.35   83.79   1-0.64728-0.57864 0.63245 0.81452 0.42546-0.04142
   2  -1   9  820.99  128.78   1-0.21689-0.28433 0.97319 0.79007 0.07642 0.54308
   2  -1   9  982.87   74.94   1-0.46374-0.53251-0.65637-0.83679-0.59507-0.12730
   2  -1   9  912.10   70.66   1 0.04906-0.01866-0.81055-0.99303-0.58359-0.11630
  -2   1  -9 1057.30   60.90   1-0.07188-0.00446-0.98981-0.80721-0.12288-0.59023
   2  -1  10  962.89   91.45   1-0.75493-0.81947-0.39121-0.57305-0.52632-0.00826
  -2   1 -10  716.13  120.39   1-0.21488-0.15162-0.97376-0.79102-0.07487-0.59269
   2  -1  10  766.94   65.65   1-0.14291-0.20715 0.98900 0.80465 0.03800 0.55642
  -2   1 -10 1075.05  123.57   1-0.65174-0.58591 0.62516 0.80546 0.42941-0.08903
   2  -1  10  880.51  182.85   1-0.15751-0.22201 0.98702 0.80554 0.03114 0.54937
   2  -1  10 1068.50   85.56   1-0.47571-0.54165-0.65986-0.83828-0.58161-0.06226
   2  -1  10  871.52   76.07   1 0.04619-0.01861-0.81759-0.99831-0.57393-0.05505
  -2   1 -10  904.95   54.30   1-0.08590-0.02140-0.99436-0.81352-0.06219-0.58113
   2  -1  11 4668.71  193.95   1-0.75272-0.81423-0.39846-0.57874-0.52405 0.04558
   2  -1  11 5074.38  172.03   1-0.19332-0.25450 0.98085 0.79787-0.02358 0.54646
  -2   1 -11 5020.54  255.36   1-0.65882-0.59578 0.61329 0.79183 0.43569-0.13432
   2  -1  11 3566.70  377.14   1-0.09869-0.16025 0.99502 0.81519-0.01320 0.55658
   2  -1  11 6182.14  178.48   1-0.48232-0.54543-0.66170-0.83814-0.57402-0.00310
   2  -1  11 5889.93  183.93   1 0.04482-0.01706-0.82090-0.99985-0.56930 0.00116
  -2   1 -11 5919.16  128.06   1-0.09847-0.03690-0.99511-0.81604-0.00627-0.57680
   2  -1  12   15.51   28.04   1-0.75300-0.81147-0.39756-0.57629-0.52433 0.09688
  -2   1 -12  -15.03  151.98   1-0.05583 0.00115-0.99741-0.81763 0.04522-0.57573
   2  -1  12   18.58   24.29   1-0.23819-0.29632 0.96795 0.78634-0.07959 0.54208
  -2   1 -12   33.39   41.44   1-0.66805-0.60781 0.59718 0.77395 0.44394-0.17763
   2  -1  12   82.09   58.43   1-0.04037-0.09899 0.99757 0.81937-0.05671 0.56463
   2  -1  12   34.94   38.46   1-0.48476-0.54505-0.66237-0.83682-0.57119 0.05131
   2  -1  12   41.53   29.29   1 0.04466-0.01430-0.82129-0.99847-0.56875 0.05329
   2  -1  13 1534.84  136.51   1-0.75544-0.81089-0.38952-0.56669-0.52684 0.14596
   2  -1  13 1284.49  105.97   1-0.27866-0.33373 0.95139 0.77115-0.13115 0.54215
  -2   1 -13 1374.96  118.31   1-0.67903-0.62159 0.57700 0.75201 0.45384-0.21929
   2  -1  13 1837.30  104.46   1-0.48389-0.54135-0.66213-0.83460-0.57220 0.10187
   2  -1  13 1703.45  109.37   1 0.04549-0.01056-0.81929-0.99471-0.57156 0.10208
   2  -1  14    3.66   39.84   1-0.75969-0.81211-0.37500-0.55060-0.53126 0.19313
   2  -1  14   13.46   31.09   1-0.31559-0.36761 0.93182 0.75296-0.17913 0.54580
  -2   1 -14   -6.28   38.89   1-0.69142-0.63678 0.55279 0.72604 0.46514-0.25955
   2  -1  14    9.52   26.55   1-0.48027-0.53491-0.66114-0.83161-0.57639 0.14927
   2  -1  14   18.96   41.82   1 0.04713-0.00599-0.81529-0.98895-0.57712 0.14811
   2  -1  15  303.57   71.26   1-0.76537-0.81476-0.35432-0.52837-0.53727 0.23870
   2  -1  15  222.43   58.26   1-0.34965-0.39861 0.90964 0.73215-0.22425 0.55232
  -2   1 -15  308.24   68.27   1-0.70487-0.65303 0.52445 0.69594 0.47759-0.29867
   2  -1  15  573.95   64.13   1-0.47433-0.52614-0.65946-0.82795-0.58318 0.19406
   2  -1  15  496.67   60.00   1 0.04947-0.00074-0.80953-0.98142-0.58498 0.19183
   2  -1  16   -8.47   35.10   1-0.77209-0.81845-0.32756-0.50005-0.54458 0.28297
  -2   1 -16   36.95   36.71   1-0.71909-0.67005 0.49175 0.66148 0.49098-0.33684
   2  -1  16   13.71   35.90   1-0.46636-0.51534-0.65715-0.82365-0.59215 0.23667
   2  -1  16   43.00   33.69   1 0.05240 0.00510-0.80218-0.97231-0.59477 0.23363
  -2   1 -17  315.47   95.31   1-0.73378-0.68753 0.45431 0.62227 0.50514-0.37425
   2  -1  17  417.92   58.68   1-0.45657-0.50272-0.65420-0.81871-0.60296 0.27744
   2  -1  17  453.58   64.92   1 0.05583 0.01146-0.79335-0.96171-0.60619 0.27380
  -2   0  17   16.92   65.05   1-0.35093-0.30650-0.91881-0.67008-0.18062 0.67605
  -2   0  17   16.35   39.19   1-0.06035-0.02056-0.98332-0.72932-0.17156 0.68386
  -2   0  16   13.74   58.84   1-0.29392-0.25262-0.94611-0.69885-0.13594 0.66916
   2   0 -16    5.16   32.44   1-0.05495-0.09506 0.98829 0.74217 0.14234-0.66343
   2   0 -16  -20.75   46.09   1-0.33650-0.37366 0.92634 0.67634 0.16926-0.63476
  -2   0  16  -13.17   26.15   1-0.07051-0.03365-0.98917-0.73693-0.12870 0.67512
  -2   0  15   86.00   93.07   1-0.23489-0.19673-0.96782-0.72204-0.09024 0.66328
   2   0 -15   53.27   27.79   1-0.09054-0.12759 0.99079 0.74605 0.10059-0.65355
   2   0 -15   25.06   66.55   1-0.26587-0.30009 0.95722 0.70886 0.11416-0.63831
  -2   0  15   70.21   35.92   1-0.08085-0.04692-0.99315-0.74268-0.08424 0.66799
  -2   0  14 1018.70  155.46   1-0.17350-0.13847-0.98388-0.73957-0.04328 0.65867
   2   0 -14 1741.82   96.78   1-0.12688-0.16087 0.99026 0.74688 0.05731-0.64520
   2   0 -14 1842.28  227.27   1-0.19345-0.22474 0.97936 0.73265 0.05848-0.64242
  -2   0  14 1504.85   81.36   1-0.09141-0.06040-0.99509-0.74637-0.03787 0.66277
  -2   0  13 2658.70  376.73   1-0.10939-0.07750-0.99398-0.75116 0.00517 0.65555
   2   0 -13 3643.16  119.36   1-0.16414-0.19508 0.98636 0.74435 0.01223-0.63865
  -2   0  13 2874.83  139.54   1-0.57892-0.54902 0.58883 0.83130-0.56401 0.08662
   2   0 -13 3736.20  288.59   1-0.11894-0.14729 0.99289 0.74783 0.00201-0.64734
  -2   0  13 3296.53  107.76   1-0.10224-0.07416-0.99470-0.74774 0.01076 0.65982
  -2   0  1251463.18 1809.94   1-0.04218-0.01343-0.99757-0.75622 0.05536 0.65417
   2   0 -1276602.85 1954.82   1-0.20251-0.23040 0.97865 0.73801-0.03496-0.63422
  -2   0  1260749.12  719.62   1-0.57735-0.55043 0.59298 0.83402-0.56127 0.03775
   2   0 -1272552.70 2117.17   1-0.04210-0.06751 0.99757 0.75415-0.05542-0.65321
  -2   0  1263824.03  472.40   1-0.11340-0.08825-0.99160-0.74641 0.06213 0.65960
   2   0 -1144554.37  434.04   1-0.24220-0.26703 0.96652 0.72726-0.08465-0.63228
  -2   0  1148126.95  627.36   1-0.57725-0.55331 0.59325 0.83285-0.56109-0.01369
  -2   0  1147708.06  413.04   1-0.12498-0.10275-0.98526-0.74183 0.11678 0.66266
   2   0 -10  163.88   27.19   1-0.28340-0.30517 0.94912 0.71123-0.13726-0.63325
  -2   0  10  157.58   36.56   1-0.57890-0.55795 0.58889 0.82706-0.56397-0.06818
  -2   0  10  133.46   23.49   1-0.13704-0.11774-0.97491-0.73324 0.17539 0.66969
   2   0  -9  256.46   39.13   1-0.32631-0.34503 0.92529 0.68877-0.19324-0.63760
  -2   0   9  244.33   50.54   1-0.58262-0.56465 0.57886 0.81560-0.57050-0.12632
  -2   0   9  215.42   30.78   1-0.14966-0.13329-0.95946-0.71955 0.23881 0.68151
   2   0  -8 1284.22   70.00   1-0.37105-0.38672 0.89345 0.65830-0.25308-0.64582
  -2   0   8 1305.52   82.72   1-0.58869-0.57370 0.56170 0.79701-0.58131-0.18876
   2   0  -7   13.26   22.60   1-0.41762-0.43022 0.85144 0.61766-0.31722-0.65832
  -2   0   7   17.34   29.97   1-0.59734-0.58534 0.53537 0.76924-0.59712-0.25618
   2   0  -636711.70  386.38   1-0.46566-0.47521 0.79640 0.56399-0.38586-0.67533
  -2   0   636235.54  455.96   1-0.60858-0.59956 0.49703 0.72948-0.61853-0.32921
  -2   0   5186282.5 1969.20   1-0.62195-0.61591 0.44286 0.67387-0.64579-0.40808
   2   0  -4112844.3  694.83   1-0.56148-0.56492 0.63191 0.40224-0.53424-0.72045
  -2   0   3 6199.19  175.08   1-0.77874-0.77825 0.19818 0.42638-0.59520-0.46098
   2   0  -3 6166.48  172.48   1-0.60402-0.60409 0.51324 0.28509-0.60970-0.74417
   2   0  -3 7485.89  222.17   1-0.77879-0.77737-0.19796-0.42689 0.59522 0.46199
  -2   0   2 5010.38  165.83   1-0.79698-0.79952 0.08091 0.30756-0.59855-0.51591
   2   0  -2 4501.83  147.95   1-0.63600-0.63309 0.36818 0.14146-0.67818-0.76103
   2   0  -2 5361.11  168.61   1-0.79459-0.79038-0.10161-0.32878 0.59857 0.51691
   2   0  -1105718.0  751.55   1-0.78276-0.77719 0.17768-0.04740-0.59641-0.62746
   2   0  -1103307.1  916.22   1-0.80338-0.79637 0.01032-0.21508 0.59537 0.56527
   2   0   018157.05  315.14   1-0.80156-0.79297 0.02719-0.19633-0.59728-0.57675
  -2   0   019054.93  302.59   1-0.79547-0.80407-0.19611 0.02740-0.57336-0.59389
  -2   0   018816.31  275.25   1-0.79591-0.80572-0.09053 0.13310 0.59859 0.57713
   2   0   021163.35  488.46   1-0.80129-0.79148 0.13387-0.08976 0.58309 0.60455
   2   0   151130.77  529.83   1-0.80269-0.79107-0.10949-0.33146-0.58625-0.51413
  -2   0  -152652.25  475.54   1-0.76925-0.78087-0.33920-0.11723-0.54147-0.61358
  -2   0  -151729.12  506.12   1-0.80381-0.81642 0.02659 0.24847 0.59428 0.52125
   2   0   157180.55  794.70   1-0.78551-0.77290 0.26303 0.04115 0.56015 0.63318
  -2   0  -2121217.2  757.25   1-0.72655-0.74120-0.47326-0.25285-0.49813-0.62183
   2   0   2120697.9 1026.37   1-0.75501-0.73960 0.39095 0.17084 0.52640 0.65099
   2   0   3   99.17   33.22   1-0.77387-0.75619-0.31995-0.53880-0.54657-0.37129
  -2   0  -3  125.20   30.19   1-0.67086-0.68914-0.59211-0.37292-0.44647-0.62129
  -2   0  -3  113.83   34.35   1-0.79334-0.81154 0.21295 0.43130 0.57031 0.39416
   2   0   3  134.97   38.63   1-0.71070-0.69250 0.51142 0.29307 0.48305 0.65920
  -2   0  -3   89.21   21.92   1-0.50542-0.52333-0.66771-0.44982-0.54653-0.72372
   2   0   3  105.78   37.96   1 0.14143 0.15987-0.49703-0.71577-0.85612-0.67978
  -2   0  -3   90.99   30.00   1 0.07992 0.06148-0.72553-0.50679-0.68353-0.85987
   2   0   411722.49  275.27   1-0.75444-0.73373-0.39283-0.61012-0.52582-0.29895
  -2   0  -412848.41  263.12   1-0.60655-0.62796-0.69282-0.47511-0.38998-0.61638
   2   0   412442.81  292.78   1-0.65490-0.63389 0.61991 0.40332 0.43220 0.65992
  -2   0  -412129.11  197.06   1-0.62616-0.64690-0.68496-0.46905-0.37247-0.60124
   2   0   411699.26  267.82   1 0.11804 0.13941-0.59459-0.81156-0.79531-0.56738
  -2   0  -412876.86  225.04   1 0.04448 0.02312-0.82172-0.60474-0.56815-0.79608
   2   0   5 1233.35   92.57   1-0.73632-0.71258-0.44736-0.66309-0.50763-0.22918
  -2   0  -5 1680.06   94.06   1-0.53746-0.56200-0.77538-0.55915-0.33153-0.60950
  -2   0  -5 1793.45  131.39   1-0.77125-0.79506 0.33104 0.54587 0.54366 0.26438
   2   0   5 1444.93  132.52   1-0.59268-0.56817 0.71117 0.49571 0.37809 0.65684
   2   0   5 1313.65   84.38   1-0.38876-0.36519-0.63086-0.84478-0.67147-0.39111
   2   0   5 1234.96   81.07   1 0.09940 0.12368-0.66253-0.87774-0.74240-0.46288
  -2   0  -5 1474.52   72.37   1 0.01390-0.01037-0.88740-0.67219-0.46078-0.74030
   2   0   6  966.32   89.13   1-0.72117-0.69440-0.48672-0.70089-0.49296-0.16292
  -2   0  -6 1195.92   81.87   1-0.46650-0.49419-0.84128-0.62653-0.27314-0.60268
  -2   0  -6 1161.82  115.26   1-0.76166-0.78826 0.36799 0.58105 0.53333 0.20249
   2   0   6  985.47  108.56   1-0.52295-0.49551 0.79022 0.57639 0.31948 0.64978
   2   0   6  943.04   76.60   1-0.44562-0.41923-0.65077-0.86270-0.61474-0.28280
   2   0   6 1039.45   75.62   1 0.08517 0.11237-0.70932-0.92276-0.69972-0.36861
  -2   0  -6 1220.05   68.02   1-0.01215-0.03935-0.93135-0.71790-0.36391-0.69502
   2   0   732185.58  511.21   1-0.70965-0.67985-0.51381-0.72643-0.48206-0.10044
  -2   0  -734730.79  449.08   1-0.39560-0.42642-0.89264-0.67936-0.21605-0.59717
  -2   0  -737184.94  630.60   1-0.75443-0.78383 0.39288 0.60417 0.52580 0.14340
   2   0   734056.07  686.88   1-0.44973-0.41935 0.85462 0.64244 0.25953 0.64140
   2   0   730544.73  401.05   1-0.48087-0.45165-0.66130-0.87124-0.57570-0.19219
   2   0   733552.26  414.17   1 0.07464 0.10476-0.74131-0.95299-0.66699-0.28429
  -2   0  -733661.93  320.72   1-0.03439-0.06452-0.96016-0.74848-0.27731-0.66000
   2   0   8    0.85   35.61   1-0.70186-0.66903-0.53100-0.74206-0.47478-0.04157
  -2   0  -8   -5.90   48.33   1-0.32588-0.35984-0.93161-0.71981-0.16092-0.59362
  -2   0  -8  -25.07   27.76   1-0.74988-0.78209 0.40749 0.61703 0.52116 0.08719
   2   0   8   -3.41   47.43   1-0.37474-0.34142 0.90541 0.69488 0.19946 0.63289
   2   0   8   11.94   23.19   1-0.50241-0.47037-0.66697-0.87493-0.55020-0.11510
   2   0   8  -27.01   31.80   1 0.06711 0.10015-0.76291-0.97283-0.64300-0.20871
  -2   0  -8   -4.47   21.59   1-0.05357-0.08661-0.97838-0.76847-0.19970-0.63399
   2   0   9  615.23   81.83   1-0.69757-0.66171-0.54012-0.74962-0.47080 0.01398
  -2   0  -9  722.50  103.03   1-0.25791-0.29500-0.96011-0.74978-0.10800-0.59227
   2   0   9  543.30   47.07   1-0.05236-0.01607 0.98799 0.77614 0.14536 0.63034
  -2   0  -9  584.76   70.55   1-0.74802-0.78302 0.41330 0.62107 0.51927 0.03373
   2   0   9  472.71  123.11   1-0.29918-0.26293 0.94385 0.73497 0.14004 0.62504
   2   0   9  586.00   56.20   1-0.51489-0.48001-0.66997-0.87593-0.53481-0.04813
   2   0   9  581.67   59.35   1 0.06197 0.09793-0.77707-0.98522-0.62634-0.14047
  -2   0  -9  596.21   42.44   1-0.07031-0.10661-0.98907-0.78088-0.12958-0.61550
   2   0  10 5666.48  241.25   1-0.69641-0.65753-0.54253-0.75046-0.46974 0.06662
  -2   0 -10 5253.35  312.06   1-0.19191-0.23214-0.97973-0.77089-0.05731-0.59315
   2   0  10 5325.01  163.44   1-0.10349-0.06415 0.99097 0.78049 0.08524 0.62186
  -2   0 -10 4652.36  196.32   1-0.74862-0.78642 0.41143 0.61743 0.51988-0.01721
   2   0  10 4128.99  356.75   1-0.22382-0.18463 0.97119 0.76395 0.08173 0.61829
   2   0  10 5531.12  177.01   1-0.52106-0.48336-0.67137-0.87534-0.52702 0.01122
   2   0  10 5440.15  167.89   1 0.05873 0.09761-0.78575-0.99214-0.61574-0.07828
  -2   0 -10 6205.29  158.94   1-0.08508-0.12432-0.99419-0.78777-0.06577-0.60328
   2   0  11  376.97   63.08   1-0.69800-0.65609-0.53921-0.74559-0.47121 0.11675
  -2   0 -11  419.15  152.76   1-0.12789-0.17125-0.99175-0.78438-0.00875-0.59617
   2   0  11  380.87   50.19   1-0.15011-0.10771 0.98823 0.77913 0.02929 0.61753
  -2   0 -11  403.67   75.37   1-0.75140-0.79201 0.40269 0.60693 0.52270-0.06595
   2   0  11  382.14  107.60   1-0.14906-0.10694 0.98851 0.78292 0.02474 0.61286
   2   0  11  443.53   45.70   1-0.52264-0.48211-0.67171-0.87370-0.52501 0.06481
   2   0  11  465.26   54.51   1 0.05702 0.09882-0.79026-0.99488-0.61011-0.02106
  -2   0 -11  410.72   37.06   1-0.09829-0.14045-0.99513-0.79047-0.00707-0.59617
   2   0  1212014.56  372.25   1-0.70192-0.65698-0.53087-0.73569-0.47484 0.16470
  -2   0 -12 7634.41  896.39   1-0.06572-0.11221-0.99711-0.79122 0.03785-0.60113
   2   0  12 9505.41  255.95   1-0.19293-0.14747 0.98093 0.77320-0.02311 0.61676
  -2   0 -12 9774.92  365.51   1-0.75601-0.79941 0.38761 0.59009 0.52744-0.11278
   2   0  1211773.95  269.96   1-0.52070-0.47735-0.67129-0.87129-0.52747 0.11393
   2   0  1212048.17  268.39   1 0.05655 0.10127-0.79148-0.99434-0.60856 0.03207
   2   0  13 4085.36  267.34   1-0.70780-0.65983-0.51797-0.72123-0.48033 0.21079
   2   0  13 3224.99  205.04   1-0.23255-0.18404 0.96987 0.76351-0.07249 0.61900
  -2   0 -13 3705.54  251.04   1-0.76208-0.80828 0.36647 0.56719 0.53377-0.15800
   2   0  13 4875.88  261.83   1-0.51598-0.46980-0.67022-0.86823-0.53344 0.15954
   2   0  13 4823.33  261.77   1 0.05711 0.10474-0.79003-0.99112-0.61039 0.08183
   2   0  14  570.57  101.55   1-0.71530-0.66430-0.50079-0.70249-0.48738 0.25532
  -2   0 -14  597.67  120.21   1-0.76922-0.81822 0.33932 0.53827 0.54143-0.20191
   2   0  14  673.40   78.53   1-0.50893-0.45992-0.66856-0.86459-0.54222 0.20235
   2   0  14  897.65   90.92   1 0.05851 0.10907-0.78632-0.98565-0.61503 0.12878
   2   0  15  560.93   88.49   1-0.72409-0.67007-0.47947-0.67961-0.49576 0.29853
  -2   0 -15  441.29   78.13   1-0.77702-0.82882 0.30593 0.50312 0.55012-0.24478
   2   0  15  474.23   53.27   1-0.49988-0.44805-0.66634-0.86037-0.55326 0.24289
   2   0  15  706.45   75.38   1 0.06064 0.11412-0.78065-0.97821-0.62201 0.17339
   2   0  16  855.86  141.20   1-0.73390-0.67684-0.45398-0.65257-0.50525 0.34062
  -2   0 -16  306.19   56.02   1-0.78465-0.83913 0.26782 0.46285 0.55909-0.28567
   2   0  16  814.70   81.25   1-0.48906-0.43439-0.66353-0.85557-0.56616 0.28156
   2   0  16 1038.24   96.81   1 0.06339 0.11979-0.77321-0.96901-0.63097 0.21602
   2   0  17   95.35   34.33   1-0.74387-0.68391-0.42581-0.62244-0.51510 0.38055
   2   0  17   82.21   53.45   1-0.47659-0.41910-0.66010-0.85016-0.58061 0.31869
   2   0  17  164.77   51.97   1 0.06668 0.12599-0.76413-0.95816-0.64160 0.25698
   2   1 -17 6030.60  189.40   1-0.05697 0.00344 0.98851 0.71489 0.13999-0.69922
   2   1 -17 6303.39  407.91   1-0.28732-0.22374 0.94885 0.67145 0.13080-0.70646
  -2  -1  17 7912.26  192.39   1-0.06719-0.13113-0.98746-0.70787-0.14279 0.69405
  -2  -1  16  643.94  166.39   1-0.29780-0.36000-0.94445-0.67108-0.13897 0.64810
   2   1 -16 1538.65  140.47   1-0.09691-0.03343 0.99093 0.71868 0.09305-0.69453
   2   1 -16 1806.39  214.60   1-0.22718-0.16066 0.97019 0.69443 0.08432-0.70138
  -2  -1  16 1758.94  144.33   1-0.07716-0.14402-0.99196-0.71414-0.10023 0.68502
  -2  -1  15  105.08   42.03   1-0.76274-0.82932 0.26643 0.53944-0.58926 0.14566
  -2  -1  15  155.12   85.24   1-0.22387-0.28920-0.97118-0.69928-0.08178 0.65372
   2   1 -15  179.21   45.45   1-0.13779-0.07125 0.98947 0.71859 0.04418-0.69176
   2   1 -15  255.56   98.28   1-0.16640-0.09694 0.98532 0.71121 0.03789-0.69625
  -2  -1  15  134.41   35.07   1-0.08727-0.15707-0.99460-0.71853-0.05614 0.67752
  -2  -1  14  683.32   85.88   1-0.75905-0.82866 0.28006 0.55151-0.58770 0.09563
  -2  -1  14  295.68  179.41   1-0.14598-0.21444-0.98903-0.71862-0.02241 0.66150
   2   1 -14 1063.11   79.29   1-0.17978-0.11019 0.98368 0.71417-0.00691-0.69123
  -2  -1  14  715.61   87.22   1-0.61990-0.69061 0.45194 0.72198-0.64145 0.04240
   2   1 -14  918.74  132.56   1-0.10487-0.03248 0.99444 0.72197-0.00856-0.69115
  -2  -1  14  715.91   60.51   1-0.09758-0.17031-0.99517-0.72087-0.01026 0.67181
  -2  -1  13 6629.21  265.44   1-0.75738-0.83002 0.28604 0.55593-0.58698 0.04476
  -2  -1  13 3708.23  676.49   1-0.06353-0.13513-0.99719-0.72826 0.03949 0.67184
   2   1 -13 8278.28  220.58   1-0.22307-0.15042 0.97291 0.70478-0.06059-0.69329
  -2  -1  13 7427.01  271.43   1-0.61997-0.69366 0.45163 0.72023-0.64160-0.00936
   2   1 -13 8329.89  438.57   1-0.04255 0.03277 0.99757 0.72675-0.05509-0.68611
  -2  -1  13 7498.86  177.42   1-0.10814-0.18379-0.99341-0.72087 0.03775 0.66824
  -2  -1  1234097.53  546.93   1-0.75797-0.83364 0.28392 0.55225-0.58724-0.00707
  -2  -1  1233894.17  521.58   1-0.62120-0.69787 0.44621 0.71339-0.64420-0.06357
  -2  -1  1231864.04  358.21   1-0.11899-0.19756-0.98895-0.71818 0.08832 0.66722
  -2  -1  11 5601.05  226.99   1-0.76099-0.83969 0.27297 0.53974-0.58853-0.05994
   2   1 -11 4880.40  161.37   1-0.31410-0.23534 0.93270 0.66731-0.17718-0.70661
  -2  -1  11 5756.88  209.81   1-0.62370-0.70336 0.43479 0.70053-0.64957-0.12056
  -2  -1  11 4875.59  125.13   1-0.13020-0.21170-0.98127-0.71226 0.14191 0.66922
  -2  -1  10  -14.26   25.55   1-0.76642-0.84815 0.25218 0.51739-0.59075-0.11375
   2   1 -10   -0.77   17.63   1-0.36194-0.28012 0.90057 0.63655-0.24076-0.71856
  -2  -1  10   39.24   40.49   1-0.62753-0.71017 0.41614 0.68045-0.65804-0.18065
  -2  -1  10    4.36   19.58   1-0.14182-0.22625-0.96965-0.70239 0.19914 0.67486
  -2  -1   9   26.62   23.90   1-0.77399-0.85875 0.22034 0.48399-0.59360-0.16819
   2   1  -9   42.28   26.06   1-0.41112-0.32624 0.85791 0.59527-0.30814-0.73431
  -2  -1   9  -13.14   29.89   1-0.63262-0.71824 0.38869 0.65157-0.66985-0.24407
  -2  -1   9   35.79   18.68   1-0.15392-0.24127-0.95306-0.68757 0.26072 0.68485
  -2  -1   8  775.26   73.07   1-0.78304-0.87083 0.17617 0.43826-0.59648-0.22266
   2   1  -8  749.12   68.97   1-0.46107-0.37314 0.80226 0.54098-0.37918-0.75371
  -2  -1   8  660.27   61.86   1-0.63865-0.72725 0.35046 0.61191-0.68504-0.31089
  -2  -1   7 1758.17   99.77   1-0.79237-0.88318 0.11857 0.37911-0.59840-0.27616
   2   1  -7 1875.77  102.91   1-0.51067-0.41968 0.73067 0.47076-0.45313-0.77604
  -2  -1   7 1506.42   94.71   1-0.64492-0.73651 0.29906 0.55907-0.70329-0.38076
  -2  -1   6 4388.84  168.71   1-0.80014-0.89398 0.04708 0.30605-0.59796-0.32730
   2   1  -6 3960.11  157.74   1-0.55789-0.46385 0.64006 0.38152-0.52826-0.79954
  -2  -1   5  695.60   59.31   1-0.80398-0.90085-0.03764 0.21977-0.59345-0.37437
   2   1  -5  635.77   60.90   1-0.60007-0.50252 0.52653 0.26938-0.60222-0.82152
   2   1  -4 2129.38  103.87   1-0.75598-0.65609 0.29094 0.03508-0.58637-0.75386
  -2  -1   4 2472.99  108.88   1-0.80133-0.90122-0.13336 0.12249-0.58316-0.41567
   2   1  -4 2046.05  103.91   1-0.63198-0.53144 0.39237 0.13666-0.66831-0.83599
   2   1  -3   41.79   29.04   1-0.79120-0.68827 0.12683-0.12746-0.59825-0.71416
  -2  -1   3   34.98   32.32   1-0.78997-0.89290-0.23624 0.01805-0.56579-0.44989
   2   1  -2 4204.15  150.39   1-0.80386-0.69790-0.02903-0.28177-0.59410-0.65842
  -2  -1   2 4158.43  135.12   1-0.76871-0.87466-0.34136-0.08862-0.54087-0.47655
   2   1  -119252.66  310.81   1-0.79855-0.68956-0.16760-0.41878-0.57812-0.59086
  -2  -1   118597.12  284.48   1-0.73761-0.84659-0.44378-0.19260-0.50890-0.49616
   2   1   012053.06  242.91   1-0.78154-0.66953-0.28416-0.53378-0.55537-0.51652
  -2  -1   012791.16  267.81   1-0.69789-0.80990-0.53944-0.28981-0.47110-0.50995
   2   1   014877.19  305.33   1-0.79339-0.67994-0.11101-0.36035 0.59850 0.63861
   2   1   116309.32  291.52   1-0.75881-0.64377-0.37805-0.62611-0.53034-0.43991
  -2  -1  -117235.36  297.78   1-0.65158-0.76707-0.62543-0.37718-0.42926-0.51896
   2   1   119309.77  369.43   1-0.80341-0.68716 0.01124-0.23633 0.59531 0.68698
  -2  -1  -117781.09  326.48   1 0.15663 0.04033-0.42469-0.17676-0.89168-0.98342
   2   1   216373.97  343.91   1-0.73491-0.61684-0.45122-0.69773-0.50625-0.36423
  -2  -1  -218579.16  326.54   1-0.60035-0.71897-0.70115-0.45438-0.38466-0.52593
   2   1   220428.23  504.02   1-0.80052-0.68147 0.14465-0.10115 0.58158 0.72481
  -2  -1  -218203.81  314.07   1 0.11704-0.00217-0.59846-0.35229-0.79255-0.93588
   2   1   3    8.63   28.97   1-0.71274-0.59164-0.50676-0.75170-0.48496-0.29136
  -2  -1  -3  -22.95   36.85   1-0.54614-0.66790-0.76612-0.52083-0.33878-0.53163
  -2  -1  -3   13.58   24.08   1-0.78818-0.91002-0.14660 0.09745 0.59772 0.40292
   2   1   3   -6.91   25.78   1-0.78170-0.65985 0.28334 0.03929 0.55556 0.75036
   2   1   3   42.07   34.36   1 0.16015 0.28228-0.40679-0.65120-0.89937-0.70444
  -2  -1  -3   -3.01   24.63   1 0.07790-0.04422-0.73163-0.48722-0.67723-0.87215
   2   1   4 5730.64  227.38   1-0.69384-0.56972-0.54784-0.79123-0.46737-0.22218
  -2  -1  -4 6304.82  188.51   1-0.49034-0.61524-0.82093-0.57712-0.29260-0.53703
  -2  -1  -4 6680.87  190.11   1-0.79709-0.92173-0.07991 0.16237 0.59854 0.35218
   2   1   4 6878.96  302.70   1-0.74567-0.62102 0.42044 0.17815 0.51691 0.76327
   2   1   4 5885.83  212.36   1 0.13816 0.26322-0.51158-0.75423-0.84804-0.60153
  -2  -1  -4 6160.67  154.24   1 0.04236-0.08269-0.82678-0.58414-0.56091-0.80742
   2   1   515782.71  375.82   1-0.67887-0.55172-0.57730-0.81912-0.45370-0.15693
  -2  -1  -518461.75  369.73   1-0.43395-0.56198-0.86647-0.62413-0.24679-0.54279
  -2  -1  -517525.36  406.80   1-0.80178-0.92922-0.02372 0.21680 0.59714 0.29922
   2   1   516704.84  379.65   1-0.69311-0.56566 0.54935 0.30882 0.46669 0.76462
   2   1   516794.51  352.50   1 0.11982 0.24780-0.58768-0.82856-0.80016-0.50206
  -2  -1  -515785.74  275.11   1 0.01144-0.11652-0.89201-0.65113-0.45186-0.74996
   2   1   6 2549.58  142.42   1-0.66796-0.53679-0.59733-0.83820-0.44386-0.09628
  -2  -1  -6 2962.15  144.35   1-0.37762-0.50879-0.90371-0.66284-0.20175-0.54932
  -2  -1  -6 2959.64  168.48   1-0.80369-0.93394 0.02132 0.26008 0.59465 0.24516
   2   1   6 2714.48  170.39   1-0.62628-0.49603 0.66488 0.42612 0.40706 0.75654
   2   1   6 2509.50  106.04   1-0.50738-0.37735-0.66819-0.90567-0.54412-0.19328
   2   1   6 2555.92  117.91   1 0.10528 0.23617-0.64196-0.88107-0.75947-0.40978
  -2  -1  -6 2865.06  103.75   1-0.01501-0.14590-0.93550-0.69639-0.35298-0.70266
   2   1   7 2434.93  149.66   1-0.66077-0.52646-0.60994-0.84933-0.43742-0.03827
  -2  -1  -7 2817.17  162.81   1-0.32176-0.45606-0.93359-0.69420-0.15769-0.55684
  -2  -1  -7 2552.62  166.99   1-0.80405-0.93710 0.05520 0.29220 0.59197 0.19092
   2   1   7 2541.04  183.74   1-0.55167-0.41761 0.76007 0.52214 0.34341 0.74361
   2   1   7 2045.56  108.85   1-0.53406-0.40120-0.67413-0.90962-0.51021-0.10779
   2   1   7 2464.87  132.61   1 0.09416 0.22797-0.68025-0.91760-0.72690-0.32562
  -2  -1  -7 2526.63  105.08   1-0.03765-0.17147-0.96370-0.72635-0.26431-0.66559
   2   1   8 1611.34  129.47   1-0.65702-0.51958-0.61634-0.85425-0.43409 0.01663
  -2  -1  -8 1835.46  146.24   1-0.26659-0.40403-0.95695-0.71904-0.11471-0.56544
  -2  -1  -8 1529.46  133.26   1-0.80377-0.93961 0.07831 0.31354 0.58975 0.13714
   2   1   8 1468.11  140.94   1-0.46640-0.32940 0.84136 0.60507 0.27306 0.72482
   2   1   8 1528.65   81.84   1-0.54794-0.41226-0.67678-0.91028-0.49164-0.03764
   2   1   8 1551.54   99.50   1 0.08593 0.22266-0.70692-0.94251-0.70204-0.24918
  -2  -1  -8 1665.13   81.74   1-0.05725-0.19435-0.98116-0.74563-0.18448-0.63738
   2   1   9 2334.09  151.18   1-0.65631-0.51573-0.61754-0.85397-0.43346 0.06883
  -2  -1  -9 2138.24  217.56   1-0.21222-0.35279-0.97450-0.73807-0.07283-0.57514
   2   1   9 1966.54  100.95   1-0.04626 0.09361 0.98722 0.74925 0.15244 0.65562
  -2  -1  -9 2033.61  154.71   1-0.80342-0.94206 0.09121 0.32468 0.58837 0.08419
   2   1   9 1708.26  204.86   1-0.37602-0.23609 0.90466 0.67001 0.20048 0.70380
   2   1   9 1686.48   89.76   1-0.55395-0.41544-0.67783-0.90934-0.48339 0.02218
   2   1   9 2104.20  101.51   1 0.08007 0.21972-0.72507-0.95889-0.68399-0.17954
  -2  -1  -9 2093.74   79.55   1-0.07426-0.21430-0.99085-0.75707-0.11268-0.61717
   2   1  10 7966.58  311.06   1-0.65825-0.51454-0.61425-0.84921-0.43518 0.11868
  -2  -1 -10 8751.75  583.90   1-0.15866-0.30238-0.98681-0.75185-0.03202-0.58589
   2   1  10 6841.87  207.69   1-0.09124 0.05169 0.99081 0.75421 0.09977 0.65458
  -2  -1 -10 6997.79  287.11   1-0.80331-0.94475 0.09447 0.32618 0.58801 0.03227
   2   1  10 6047.43  418.76   1-0.28276-0.13989 0.95070 0.71770 0.12726 0.68214
   2   1  10 7113.26  189.24   1-0.55470-0.41336-0.67796-0.90748-0.48235 0.07480
   2   1  10 7892.97  215.24   1 0.07616 0.21873-0.73684-0.96889-0.67176-0.11571
  -2  -1 -10 7741.53  170.62   1-0.08927-0.23224-0.99488-0.76287-0.04732-0.60340
   2   1  11   59.56   40.73   1-0.66247-0.51562-0.60700-0.84048-0.43895 0.16650
  -2  -1 -11   74.33  123.46   1-0.10590-0.25275-0.99434-0.76086 0.00779-0.59765
   2   1  11   81.77   27.22   1-0.13329 0.01270 0.98983 0.75460 0.04961 0.65605
  -2  -1 -11   80.70   42.04   1-0.80350-0.94774 0.08852 0.31847 0.58867-0.01863
   2   1  11   76.87   62.88   1-0.18818-0.04238 0.98062 0.74926 0.05446 0.66091
   2   1  11  126.23   36.15   1-0.55168-0.40751-0.67744-0.90498-0.48653 0.12221
   2   1  11  170.34   47.41   1 0.07383 0.21932-0.74370-0.97399-0.66441-0.05678
  -2  -1 -11   77.81   22.91   1-0.10267-0.24856-0.99463-0.76438 0.01274-0.59492
   2   1  12 1520.49  155.95   1-0.66863-0.51864-0.59614-0.82814-0.44446 0.21256
  -2  -1 -12  721.54  344.19   1-0.05387-0.20385-0.99745-0.76545 0.04668-0.61034
  -2  -1 -12 1132.67  135.87   1-0.80386-0.95090 0.07358 0.30176 0.59024-0.06863
   2   1  12  724.45  255.74   1-0.09322 0.05552 0.99549 0.76578-0.01730 0.64069
   2   1  12 1644.27  122.66   1-0.54578-0.39878-0.67639-0.90194-0.49458 0.16573
   2   1  12 1565.62  117.05   1 0.07280 0.22121-0.74669-0.97522-0.66117-0.00194
   2   1  13  -35.45   51.57   1-0.67657-0.52518-0.58163-0.81098-0.45161 0.25783
  -2  -1 -13   43.94   33.21   1-0.80406-0.95390 0.04953 0.27595 0.59247-0.11796
   2   1  13   46.72   38.33   1-0.53755-0.38773-0.67482-0.89838-0.50560 0.20629
   2   1  13   60.16   41.51   1 0.07286 0.22419-0.74652-0.97328-0.66135 0.04945
   2   1  14   50.38   43.65   1-0.68576-0.53135-0.56405-0.79184-0.45996 0.30106
  -2  -1 -14   45.73   36.47   1-0.80355-0.95619 0.01579 0.24045 0.59502-0.16697
   2   1  14   30.86   35.92   1-0.52736-0.37471-0.67273-0.89431-0.51895 0.24453
   2   1  14  116.66   49.37   1 0.07383 0.22808-0.74370-0.96869-0.66442 0.09797
   2   1  15  294.07   86.80   1-0.69608-0.53864-0.54323-0.76947-0.46943 0.34318
   2   1  15  284.71   59.70   1-0.51542-0.35994-0.67009-0.88967-0.53414 0.28091
   2   1  15  310.70   64.45   1 0.07557 0.23274-0.73857-0.96180-0.66992 0.14406
   2   1  16   49.15   47.13   1-0.70728-0.54681-0.51913-0.74381-0.47984 0.38435
   2   1  16   14.87   33.68   1-0.50187-0.34357-0.66684-0.88443-0.55085 0.31579
   2   1  16   -6.56   65.45   1 0.07798 0.23807-0.73138-0.95286-0.67748 0.18809
   2   2 -17  345.60   56.32   1-0.08931 0.07470 0.99076 0.69101 0.10205-0.71896
   2   2 -17  496.10  127.44   1-0.21883-0.05156 0.97264 0.66948 0.07790-0.74103
  -2  -2  17  350.23   39.81   1-0.07050-0.23817-0.98916-0.68398-0.12876 0.68951
   2   2 -16  233.10   51.12   1-0.13499 0.03207 0.98970 0.69133 0.04756-0.72182
   2   2 -16  190.69  111.86   1-0.16623 0.00396 0.98536 0.68384 0.03776-0.72961
  -2  -2  16  285.80   55.28   1-0.08016-0.25075-0.99295-0.68954-0.08723 0.67945
  -2  -2  15  345.64  299.56   1-0.24368-0.41249-0.96499-0.66699-0.09701 0.62045
   2   2 -15 1187.82   98.14   1-0.18188-0.01176 0.98327 0.68627-0.00949-0.72724
   2   2 -15  980.08  204.45   1-0.11358 0.05955 0.99352 0.69365-0.00202-0.71784
  -2  -2  15 1061.86   64.35   1-0.08995-0.26347-0.99495-0.69330-0.04434 0.67075
  -2  -2  1423765.11  781.85   1-0.80328-0.97630-0.09536 0.20217-0.58791 0.07710
  -2  -2  1418443.34 1205.39   1-0.13671-0.30866-0.99049-0.69396-0.01541 0.65048
   2   2 -1426454.21  369.20   1-0.23012-0.05694 0.97067 0.67504-0.06944-0.73557
   2   2 -1427123.67 3760.67   1-0.06087 0.11519 0.99728 0.69905-0.04146-0.70572
  -2  -2  1428341.39 3854.41   1-0.09990-0.27634-0.99499-0.69510 0.00016 0.66367
  -2  -2  13 6156.03  457.70   1-0.80328-0.97933-0.09536 0.20061-0.58791 0.02552
   2   2 -13 6517.68  343.32   1-0.27978-0.10354 0.95086 0.65660-0.13259-0.74709
   2   2 -13 6352.48  416.57   1-0.00813 0.17088 0.99671 0.70013-0.08056-0.69326
  -2  -2  13 5964.67  287.87   1-0.11005-0.28943-0.99283-0.69470 0.04657 0.65849
  -2  -2  12   15.74   35.20   1-0.80282-0.98190-0.10669 0.18773-0.58658-0.02473
   2   2 -12   20.26   27.16   1-0.33080-0.15151 0.92243 0.62955-0.19917-0.76204
  -2  -2  12   13.60   19.80   1-0.12046-0.30276-0.98813-0.69177 0.09525 0.65558
  -2  -2  11  107.07   41.81   1-0.80162-0.98373-0.12894 0.16391-0.58376-0.07349
   2   2 -11  130.25   34.24   1-0.38291-0.20056 0.88368 0.59216-0.26922-0.78045
  -2  -2  11  121.15   24.93   1-0.13117-0.31639-0.98045-0.68585 0.14662 0.65536
  -2  -2  10   17.56   24.79   1-0.79909-0.98423-0.16172 0.12957-0.57904-0.12036
   2   2 -10   15.96   28.39   1-0.43551-0.25010 0.83249 0.54234-0.34245-0.80206
  -2  -2  10   31.14   30.26   1-0.14223-0.33039-0.96916-0.67632 0.20120 0.65835
  -2  -2   9 4867.72  192.39   1-0.79445-0.98262-0.20439 0.08535-0.57189-0.16479
   2   2  -9 5002.03  187.34   1-0.48748-0.29902 0.76654 0.47776-0.41805-0.82602
  -2  -2   9 3847.89  120.38   1-0.15370-0.34478-0.95340-0.66232 0.25961 0.66517
  -2  -2   8   38.63   30.63   1-0.78677-0.97797-0.25584 0.03234-0.56171-0.20620
   2   2  -8   50.51   27.90   1-0.53704-0.34552 0.68350 0.39609-0.49437-0.85071
  -2  -2   7146615.2  868.69   1-0.77513-0.96936-0.31444-0.02781-0.54798-0.24406
  -2  -2   6 3002.56  147.82   1-0.75881-0.95606-0.37807-0.09300-0.53034-0.27800
   2   2  -6 3121.31  130.55   1-0.61828-0.42013 0.45888 0.17417-0.63807-0.89059
   2   2  -5 2374.42  117.62   1-0.78756-0.58728 0.15037-0.13313-0.59759-0.79835
  -2  -2   5 2223.65  103.91   1-0.73743-0.93771-0.44429-0.16078-0.50871-0.30796
   2   2  -5 2164.22  107.18   1-0.64244-0.44130 0.32146 0.03818-0.69564-0.89654
   2   2  -4 3945.93  147.15   1-0.80339-0.60007-0.01058-0.29253-0.59535-0.74453
  -2  -2   4 4002.35  138.69   1-0.71101-0.91432-0.51072-0.22877-0.48334-0.33417
   2   2  -3 9859.59  220.61   1-0.79981-0.59347-0.15351-0.43390-0.58028-0.67787
  -2  -2   3 9507.62  224.33   1-0.67996-0.88630-0.57523-0.29484-0.45469-0.35710
   2   2  -275107.46  644.77   1-0.78342-0.57405-0.27443-0.55326-0.55761-0.60361
  -2  -2   275608.89  615.72   1-0.64523-0.85481-0.63575-0.35696-0.42365-0.37666
   2   2  -1 7245.77  202.66   1-0.76025-0.54785-0.37303-0.65030-0.53184-0.52626
  -2  -2   1 6813.54  180.08   1-0.60695-0.81966-0.69227-0.41496-0.39033-0.39491
  -2  -2   1 6631.78  150.18   1-0.57754-0.79143-0.68134-0.40439-0.44968-0.45836
   2   2   076762.70  692.00   1-0.73491-0.51948-0.45123-0.72694-0.50624-0.44908
  -2  -2   080815.62  689.71   1-0.56623-0.78207-0.74356-0.46773-0.35565-0.41180
   2   2   1 7358.01  232.95   1-0.71047-0.49201-0.51196-0.78612-0.48282-0.37408
  -2  -2  -1 6761.46  192.10   1-0.52373-0.74271-0.78944-0.51508-0.32012-0.42785
   2   2   1 7627.81  222.31   1-0.78833-0.56844-0.14563-0.41891 0.59776 0.70807
  -2  -2  -1 7146.20  204.70   1 0.14523-0.07475-0.47964-0.20604-0.86535-0.97568
   2   2   2 9302.78  263.69   1-0.68869-0.46721-0.55825-0.83085-0.46264-0.30231
  -2  -2  -2 9372.47  239.94   1-0.48002-0.70214-0.82995-0.55707-0.28416-0.44347
   2   2   2 9481.34  288.48   1-0.80163-0.57894-0.02605-0.29756 0.59724 0.75912
  -2  -2  -2 8567.02  223.77   1 0.10537-0.11753-0.64164-0.36979-0.75973-0.92164
   2   2   3  168.14   40.11   1-0.67072-0.44547-0.59236-0.86377-0.44634-0.23546
  -2  -2  -3  203.22   51.15   1-0.43553-0.66078-0.86531-0.59391-0.24806-0.45895
   2   2   3  171.89   44.36   1-0.80282-0.57734 0.10663-0.16312 0.58659 0.80004
  -2  -2  -3  131.26   32.00   1 0.06642-0.15940-0.76485-0.49476-0.64077-0.85427
   2   2   421770.20  401.36   1-0.65630-0.42791-0.61756-0.88749-0.43345-0.17099
  -2  -2  -424110.28  414.54   1-0.39057-0.61895-0.89581-0.62588-0.21204-0.47450
   2   2   423208.96  454.10   1-0.78809-0.55980 0.24803-0.01995 0.56337 0.82838
   2   2   421385.45  373.22   1-0.40501-0.17699-0.63689-0.90390-0.65599-0.38940
  -2  -2  -422144.62  304.16   1 0.03121-0.19753-0.85213-0.58381-0.52239-0.78748
   2   2   5  263.49   43.18   1-0.64564-0.41412-0.63510-0.90355-0.42401-0.10998
  -2  -2  -5  225.13   47.41   1-0.34537-0.57689-0.92176-0.65331-0.17624-0.49027
   2   2   5  236.36   61.65   1-0.75467-0.52358 0.39209 0.12587 0.52605 0.84262
   2   2   5  192.29   31.45   1-0.51090-0.28005-0.66903-0.93405-0.53978-0.22161
   2   2   5  178.40   35.96   1 0.14521 0.37687-0.47976-0.74631-0.86529-0.54861
  -2  -2  -5  255.01   33.15   1 0.00064-0.23102-0.91113-0.64458-0.41211-0.72879
   2   2   6 1110.63   96.50   1-0.63851-0.40386-0.64635-0.91333-0.41774-0.05214
  -2  -2  -6 1486.07  147.66   1-0.30008-0.53474-0.94347-0.67649-0.14075-0.50635
   2   2   6 1230.44  120.24   1-0.70144-0.46755 0.53190 0.26743 0.47439 0.84253
   2   2   6 1111.81   84.79   1-0.55283-0.31916-0.67764-0.94067-0.48494-0.11519
   2   2   6 1271.39   99.41   1 0.13052 0.36511-0.54439-0.80918-0.82860-0.46033
  -2  -2  -6 1214.66   72.39   1-0.02547-0.26006-0.94958-0.68479-0.31247-0.68075
   2   2   724458.53  758.78   1-0.63459-0.39680-0.65240-0.91789-0.41431 0.00286
  -2  -2  -726990.47  861.54   1-0.25482-0.49262-0.96120-0.69570-0.10561-0.52280
   2   2   722693.33  717.76   1-0.62910-0.39242 0.66069 0.39799 0.40952 0.82922
   2   2   723870.82  671.96   1-0.57127-0.33477-0.68051-0.94155-0.45885-0.03752
   2   2   724416.42  734.76   1 0.11879 0.35630-0.59169-0.85471-0.79736-0.37750
  -2  -2  -724824.81  664.62   1-0.04780-0.28530-0.97356-0.71054-0.22336-0.64322
   2   2   8 1161.52   98.21   1-0.63353-0.39261-0.65401-0.91803-0.41338 0.05536
  -2  -2  -8 1163.46  175.82   1-0.20964-0.45057-0.97520-0.71118-0.07086-0.53962
   2   2   8 1005.03  124.15   1-0.54421-0.30353 0.76820 0.50615 0.33717 0.80725
   2   2   8 1051.75   71.85   1-0.57828-0.33895-0.68143-0.94048-0.44858 0.02432
   2   2   8 1001.85   81.63   1 0.10974 0.35017-0.62583-0.88709-0.77219-0.30074
  -2  -2  -8  978.82   56.32   1-0.06714-0.30797-0.98743-0.72631-0.14303-0.61450
   2   2   9 1889.49  159.82   1-0.63499-0.39093-0.65179-0.91433-0.41466 0.10566
  -2  -2  -9 1818.57  215.42   1-0.16458-0.40864-0.98568-0.72314-0.03650-0.55684
   2   2   9 1667.09  101.40   1-0.05525 0.18821 0.98832 0.72422 0.14200 0.66337
   2   2   9 1687.42  176.86   1-0.44198-0.19836 0.86052 0.60011 0.25327 0.77492
   2   2   9 1903.28  112.97   1-0.57870-0.33655-0.68148-0.93855-0.44796 0.07652
   2   2   9 2100.28  113.42   1 0.10301 0.34635-0.65000-0.90950-0.75291-0.22987
  -2  -2  -9 1975.46   82.68   1-0.08386-0.32762-0.99393-0.73457-0.07113-0.59419
   2   2  10 8415.57  276.17   1-0.63865-0.39145-0.64614-0.90721-0.41786 0.15403
  -2  -2 -10 5309.69  438.53   1-0.11963-0.36683-0.99281-0.73175-0.00252-0.57443
   2   2  10 7653.86  565.54   1-0.32894-0.08239 0.93011 0.67135 0.16332 0.73654
   2   2  10 7714.79  220.53   1-0.57483-0.32984-0.68099-0.93606-0.45367 0.12239
   2   2  10 8740.92  247.62   1 0.09822 0.34448-0.66656-0.92429-0.73894-0.16431
  -2  -2 -10 7403.43  164.62   1-0.09859-0.34528-0.99511-0.73751-0.00574-0.58039
   2   2  11  975.57  127.54   1-0.64421-0.39387-0.63739-0.89697-0.42275 0.20072
   2   2  11  533.89  164.16   1-0.20770 0.04178 0.97572 0.71861 0.06938 0.69415
   2   2  11 1124.21   96.61   1-0.56787-0.32006-0.68002-0.93311-0.46376 0.16388
   2   2  11 1135.54   99.87   1 0.09508 0.34426-0.67719-0.93316-0.72963-0.10341
  -2  -2 -11  943.04   61.06   1-0.11172-0.36133-0.99225-0.73641 0.05429-0.57194
   2   2  12  456.70  114.76   1-0.65141-0.39794-0.62571-0.88382-0.42911 0.24594
   2   2  12  170.09  121.41   1-0.07978 0.17264 0.99643 0.74096-0.02736 0.64897
   2   2  12  687.22   69.11   1-0.55852-0.30788-0.67859-0.92969-0.47703 0.20219
   2   2  12  550.94   95.55   1 0.09330 0.34540-0.68309-0.93729-0.72434-0.04653
   2   2  13  453.20   82.84   1-0.66000-0.40340-0.61125-0.86789-0.43675 0.28988
   2   2  13  567.03   61.37   1-0.54718-0.29372-0.67664-0.92575-0.49268 0.23812
   2   2  13  495.46   70.36   1 0.09268 0.34770-0.68514-0.93757-0.72248 0.00690
   2   2  14  173.54   36.07   1-0.53410-0.27781-0.67413-0.92125-0.51017 0.27221
   2   2  14  184.26   55.81   1 0.09304 0.35098-0.68394-0.93461-0.72357 0.05740
   2   2  15  182.66   76.54   1-0.68066-0.41981-0.57391-0.82624-0.45532 0.37560
   2   2  15  115.05   43.93   1-0.51941-0.26030-0.67100-0.91613-0.52911 0.30485
   2   2  15  132.49   52.75   1 0.09425 0.35511-0.67995-0.92886-0.72716 0.10540
   2   3 -17  335.13  152.02   1-0.18092 0.09002 0.98227 0.65335 0.04893-0.75167
  -2  -3  17  288.80   55.45   1-0.59018-0.86247-0.68278-0.34847-0.43068 0.36700
  -2  -3  17  251.05   39.28   1-0.07042-0.34182-0.98912-0.65836-0.12909 0.67061
   2   3 -16   18.20   27.03   1-0.16739 0.10326 0.98585 0.66135 0.00826-0.74293
   2   3 -16   16.08   83.10   1-0.13476 0.13912 0.99078 0.66350 0.01393-0.73512
  -2  -3  16   21.65   50.81   1-0.60048-0.87560-0.68371-0.35139-0.41468 0.33142
  -2  -3  16   41.94   29.14   1-0.07968-0.35401-0.99281-0.66380-0.08930 0.65881
   2   3 -15  185.74   38.24   1-0.22119 0.05251 0.97348 0.65035-0.05824-0.75780
   2   3 -15  114.68   99.15   1-0.08893 0.18788 0.99582 0.67019-0.02051-0.71800
  -2  -3  15  144.84   42.59   1-0.60968-0.88763-0.68434-0.35401-0.39994 0.29458
  -2  -3  15  165.61   52.77   1-0.08904-0.36629-0.99485-0.66760-0.04835 0.64817
   2   3 -1422102.69  384.47   1-0.27624 0.00052 0.95251 0.63076-0.12804-0.77597
   2   3 -1421225.89  806.37   1-0.04349 0.23626 0.99757 0.67358-0.05439-0.70032
  -2  -3  1423651.02  292.19   1-0.09852-0.37869-0.99511-0.66963-0.00605 0.63888
  -2  -3  13  125.57   63.11   1-0.67496-0.95353-0.58461-0.26346-0.45016 0.14613
   2   3 -13  135.97   30.38   1-0.33230-0.05247 0.92147 0.60108-0.20116-0.79746
  -2  -3  13  188.29   41.04   1-0.62453-0.90813-0.68493-0.35857-0.37525 0.21611
  -2  -3  13  121.08   28.64   1-0.10816-0.39126-0.99341-0.66969 0.03785 0.63120
  -2  -3  12  846.41  119.95   1-0.68107-0.96357-0.57313-0.25262-0.45569 0.08784
   2   3 -12  833.36   73.54   1-0.38882-0.10594 0.87858 0.55956-0.27731-0.82198
  -2  -3  12  893.04   60.72   1-0.62993-0.91636-0.68500-0.36064-0.36598 0.17380
  -2  -3  12  849.54   65.09   1-0.11801-0.40403-0.98948-0.66752 0.08367 0.62543
  -2  -3  11   14.51   28.56   1-0.68080-0.96633-0.57363-0.25467-0.45545 0.03649
   2   3 -11   18.03   27.57   1-0.44483-0.15889 0.82192 0.50427-0.35575-0.84879
  -2  -3  11    9.18   29.64   1-0.12810-0.41705-0.98297-0.66277 0.13175 0.62192
  -2  -3  10  416.24   59.71   1-0.67509-0.96365-0.58436-0.26696-0.45028-0.00992
   2   3 -10  539.80   67.38   1-0.49880-0.20981 0.74960 0.43333-0.43506-0.87647
  -2  -3  10  421.10   42.23   1-0.13849-0.43037-0.97339-0.65496 0.18255 0.62113
  -2  -3   9 1011.71   91.28   1-0.66566-0.95677-0.60141-0.28617-0.44180-0.05181
   2   3  -9 1288.61   95.16   1-0.54857-0.25652 0.66025 0.34535-0.51295-0.90273
  -2  -3   9  919.44   68.05   1-0.14923-0.44404-0.96008-0.64341 0.23659 0.62357
  -2  -3   8 1200.06   88.78   1-0.65159-0.94584-0.62541-0.31165-0.42927-0.09086
   2   3  -8 1324.91   91.25   1-0.59221-0.29642 0.55128 0.23756-0.58768-0.92503
   2   3  -7 6137.96  217.79   1-0.77035-0.47271 0.23615-0.07656-0.59227-0.87788
  -2  -3   7 6129.34  186.61   1-0.63410-0.93148-0.65315-0.34086-0.41388-0.12704
   2   3  -7 6520.39  214.42   1-0.62498-0.32621 0.42874 0.11646-0.65235-0.93809
  -2  -3   7 5982.58  153.92   1-0.62336-0.92393-0.68490-0.37048-0.37724-0.09535
   2   3  -6  190.19   43.53   1-0.79834-0.49768 0.06747-0.24368-0.59840-0.83242
  -2  -3   6  133.12   35.49   1-0.61353-0.91405-0.68319-0.37238-0.39600-0.16074
   2   3  -6  147.84   37.36   1-0.64539-0.34365 0.29439-0.01646-0.70483-0.93895
  -2  -3   6  131.92   29.29   1-0.60907-0.91246-0.68430-0.37187-0.40093-0.17062
   2   3  -5  808.70   67.94   1-0.80364-0.49994-0.08361-0.39321-0.58920-0.77164
  -2  -3   5  814.05   66.82   1-0.59020-0.89385-0.71434-0.40501-0.37598-0.19229
  -2  -3   5  635.55   46.56   1-0.58499-0.89121-0.68223-0.37178-0.43856-0.25983
   2   3  -4  626.84   57.67   1-0.79331-0.48658-0.21314-0.52119-0.57028-0.70113
  -2  -3   4  612.46   59.65   1-0.56444-0.87123-0.74564-0.43779-0.35414-0.22203
  -2  -3   4  587.17   45.57   1-0.54446-0.85351-0.67615-0.36769-0.49636-0.36921
   2   3  -317958.29  335.91   1-0.77372-0.46396-0.32063-0.62711-0.54639-0.62566
  -2  -3   317734.39  328.10   1-0.53654-0.84647-0.77634-0.46996-0.33077-0.25023
  -2  -3   317655.08  276.39   1-0.47367-0.78555-0.65927-0.35280-0.58393-0.50836
   2   3  -2 4524.14  164.03   1-0.74982-0.43704-0.40769-0.71262-0.52109-0.54878
  -2  -3   2 4892.55  177.78   1-0.50682-0.81988-0.80585-0.50095-0.30614-0.27718
   2   3  -128802.16  407.89   1-0.72509-0.40928-0.47696-0.78033-0.49672-0.47282
  -2  -3   129482.82  473.57   1-0.47554-0.79174-0.83377-0.53034-0.28050-0.30311
   2   3   015912.64  374.61   1-0.70173-0.38288-0.53128-0.83309-0.47466-0.39918
  -2  -3   015800.66  321.60   1-0.44294-0.76227-0.85980-0.55785-0.25404-0.32823
   2   3   1 1127.56   90.26   1-0.68098-0.35911-0.57330-0.87355-0.45561-0.32854
  -2  -3  -1 1230.33   90.56   1-0.40922-0.73169-0.88376-0.58329-0.22694-0.35270
  -2  -3  -1 1239.88   83.38   1 0.12481-0.19886-0.56788-0.26860-0.81358-0.94249
   2   3   2   15.20   25.99   1-0.66384-0.33824-0.60461-0.90361-0.44017-0.26283
  -2  -3  -2   29.83   38.25   1-0.37457-0.70017-0.90551-0.60652-0.19933-0.37667
   2   3   2   43.39   30.50   1-0.79171-0.46539-0.12325-0.42047 0.59832 0.77885
  -2  -3  -2   33.19   22.93   1 0.08402-0.24257-0.71291-0.41539-0.69620-0.87670
   2   3   3 7621.62  299.65   1-0.64972-0.32098-0.62848-0.92600-0.42762-0.19870
   2   3   3 8171.26  308.78   1-0.80283-0.47370-0.00378-0.29924 0.59619 0.82828
  -2  -3  -3 7688.60  230.07   1 0.04522-0.28428-0.81993-0.52418-0.57066-0.80274
   2   3   4  529.34   58.59   1-0.63899-0.30711-0.64562-0.94165-0.41816-0.13767
  -2  -3  -4  761.78  130.15   1-0.30304-0.63491-0.94217-0.64614-0.14305-0.42354
   2   3   4  658.43   70.39   1-0.80160-0.46967 0.12921-0.16447 0.58372 0.86738
  -2  -3  -4  529.29   51.31   1 0.01076-0.32166-0.89327-0.59928-0.44939-0.73306
   2   3   5  562.56   80.91   1-0.63145-0.29644-0.65717-0.95173-0.41156-0.07950
  -2  -3  -5  651.75  135.54   1-0.26637-0.60138-0.95703-0.66247-0.11454-0.44661
   2   3   5  553.23   82.81   1-0.78379-0.44907 0.27244-0.01948 0.55806 0.89328
   2   3   5  521.37   59.57   1-0.53271-0.19822-0.67385-0.96442-0.51198-0.17490
  -2  -3  -5  566.03   49.44   1-0.01877-0.35413-0.94077-0.64855-0.33850-0.67376
   2   3   611445.19  358.06   1-0.62686-0.28871-0.66403-0.95711-0.40756-0.02392
  -2  -3  -612013.41  456.62   1-0.22922-0.56736-0.96957-0.67649-0.08588-0.46952
   2   3   612757.36  401.26   1-0.74555-0.40802 0.42080 0.13063 0.51678 0.90357
   2   3   610029.76  229.53   1-0.57352-0.23620-0.68081-0.96939-0.45558-0.06692
   2   3   611408.85  284.68   1 0.15946 0.49774-0.41032-0.70078-0.89788-0.51103
  -2  -3  -611061.34  205.47   1-0.04381-0.38209-0.96989-0.67944-0.23953-0.62639
   2   3   7  893.29   88.27   1-0.62493-0.28365-0.66687-0.95847-0.40588 0.02932
  -2  -3  -7  878.08  160.45   1-0.19164-0.53292-0.97980-0.68819-0.05710-0.49232
   2   3   7 1029.79  117.21   1-0.68392-0.34360 0.56763 0.27922 0.45829 0.89664
   2   3   7  831.16   73.38   1-0.58700-0.24686-0.68245-0.96903-0.43553 0.00470
   2   3   7  953.75   86.06   1 0.14748 0.48868-0.46915-0.75784-0.87071-0.43227
  -2  -3  -7  955.33   62.88   1-0.06528-0.40691-0.98639-0.69791-0.15089-0.58934
   2   3   8 7317.90  319.01   1-0.62538-0.28097-0.66620-0.95633-0.40627 0.08050
   2   3   8 7734.70  343.75   1-0.60183-0.25746 0.69918 0.41137 0.38593 0.87434
   2   3   8 6659.88  271.59   1-0.58940-0.24643-0.68270-0.96730-0.43187 0.05993
   2   3   8 7144.09  284.17   1 0.13779 0.48190-0.51323-0.80015-0.84711-0.35708
  -2  -3  -8 6402.00  221.41   1-0.08349-0.42805-0.99384-0.70713-0.07274-0.56278
   2   3   9 6226.98  341.97   1-0.62795-0.28040-0.66240-0.95105-0.40851 0.12984
   2   3   9 4996.86  380.45   1-0.49085-0.14355 0.82048 0.53432 0.29302 0.83300
   2   3   9 4903.68  265.89   1-0.58585-0.24006-0.68232-0.96493-0.43726 0.10613
   2   3   9 6497.61  338.30   1 0.13021 0.47725-0.54569-0.83086-0.82780-0.28618
  -2  -3  -9 5757.82  282.97   1-0.09930-0.44679-0.99505-0.71010-0.00254-0.54417
   2   3  10  258.08   73.00   1-0.63239-0.28170-0.65575-0.94292-0.41238 0.17755
   2   3  10  120.54   78.19   1-0.35356-0.00332 0.91739 0.63287 0.18270 0.77424
   2   3  10  163.93   44.91   1-0.57852-0.22990-0.68146-0.96208-0.44823 0.14673
   2   3  10  231.03   51.22   1 0.12453 0.47448-0.56902-0.85242-0.81283-0.21962
  -2  -3 -10  154.25   24.83   1-0.11320-0.46361-0.99168-0.70849 0.06116-0.53206
   2   3  11  128.51   47.61   1-0.63846-0.28464-0.64644-0.93214-0.41770 0.22381
   2   3  11   93.43   35.30   1-0.56845-0.21700-0.68011-0.95874-0.46293 0.18361
   2   3  11   66.08   48.64   1 0.12048 0.47336-0.58509-0.86673-0.80196-0.15716
  -2  -3 -11   76.64   30.91   1-0.12557-0.47891-0.98484-0.70341 0.11961-0.52520
   2   3  12   10.66   39.34   1-0.64595-0.28900-0.63459-0.91881-0.42429 0.26879
   2   3  12  -10.13   32.21   1-0.55620-0.20193-0.67821-0.95486-0.48027 0.21786
   2   3  12   49.53   45.48   1 0.11785 0.47365-0.59532-0.87519-0.79479-0.09840
   2   3  13   42.18   46.16   1-0.65468-0.29459-0.62028-0.90303-0.43201 0.31265
   2   3  13    4.99   30.62   1-0.54210-0.18499-0.67570-0.95036-0.49954 0.25016
   2   3  13   -1.98   51.84   1 0.11644 0.47516-0.60074-0.87885-0.79091-0.04293
   2   3  14  454.64   89.10   1-0.66446-0.30123-0.60353-0.88479-0.44072 0.35551
   2   3  14  441.63   84.50   1 0.11608 0.47771-0.60211-0.87845-0.78992 0.00964
   2   4 -16 2919.48  304.51   1-0.12309 0.25447 0.99238 0.63934 0.00513-0.72558
  -2  -4  16 3903.69  167.19   1-0.54177-0.92053-0.67564-0.31777-0.49998 0.22721
  -2  -4  16 3942.68  152.38   1-0.07576-0.45381-0.99144-0.63685-0.10627 0.62327
   2   4 -15  691.81  106.61   1-0.25347 0.12383 0.96227 0.61301-0.09893-0.78030
   2   4 -15  905.51  208.00   1-0.08307 0.29743 0.99623 0.64484-0.02490-0.70406
  -2  -4  15  863.82  131.14   1-0.54759-0.92918-0.67672-0.32084-0.49212 0.18350
  -2  -4  15 1011.02  139.51   1-0.08457-0.46555-0.99409-0.64126-0.06800 0.60995
   2   4 -14   69.13   33.62   1-0.31600 0.06435 0.93158 0.58370-0.17967-0.80941
   2   4 -14   23.83   82.44   1-0.04371 0.33973 0.99757 0.64782-0.05423-0.68183
  -2  -4  14  105.16   45.54   1-0.55173-0.93615-0.67745-0.32356-0.48646 0.13758
  -2  -4  14   53.32   33.85   1-0.09347-0.47737-0.99520-0.64413-0.02870 0.59766
   2   4 -13   23.20   25.77   1-0.37823 0.00518 0.88761 0.54109-0.26284-0.84094
   2   4 -13   25.10   51.33   1-0.00506 0.38131 0.99655 0.64845-0.08282-0.65886
  -2  -4  13   29.88   28.50   1-0.55394-0.94118-0.67783-0.32593-0.48340 0.08905
  -2  -4  13   44.42   22.38   1-0.10247-0.48930-0.99466-0.64535 0.01181 0.58659
  -2  -4  12   35.66   39.82   1-0.38117-0.76638-0.90158-0.55579-0.20457 0.32211
   2   4 -12   38.78   34.12   1-0.43888-0.05240 0.82873 0.48359-0.34725-0.87372
  -2  -4  12   39.67   25.43   1-0.55389-0.94396-0.67782-0.32791-0.48347 0.03740
  -2  -4  12   38.93   29.52   1-0.11161-0.50137-0.99229-0.64474 0.05380 0.57699
  -2  -4  11  958.93  160.36   1-0.43213-0.82046-0.86780-0.52349-0.24532 0.22978
   2   4 -11 1664.67  130.01   1-0.49613-0.10660 0.75370 0.40993-0.43102-0.90586
  -2  -4  11 1796.90  119.52   1-0.55111-0.94401-0.67734-0.32942-0.48731-0.01801
  -2  -4  11 1753.80  116.15   1-0.12094-0.51363-0.98785-0.64207 0.09754 0.56914
  -2  -4  10 7201.25  408.75   1-0.45537-0.84683-0.85022-0.50739-0.26410 0.15943
   2   4 -1011387.97  396.39   1-0.54769-0.15511 0.66209 0.31969-0.51152-0.93473
  -2  -4  10 9625.27  297.79   1-0.54492-0.94064-0.67623-0.33029-0.49574-0.07802
  -2  -4  10 8938.94  277.12   1-0.13050-0.52611-0.98102-0.63700 0.14340 0.56340
  -2  -4   933248.78  348.77   1-0.53434-0.93289-0.67418-0.33023-0.50985-0.14371
  -2  -4   933233.82  359.19   1-0.14035-0.53889-0.97134-0.62908 0.19180 0.56022
   2   4  -8 1293.33   96.46   1-0.77848-0.38045 0.19946-0.14090-0.59512-0.91400
  -2  -4   8 1275.21  125.91   1-0.46583-0.86356-0.84183-0.50195-0.27259 0.04778
   2   4  -8 1703.92  101.05   1-0.62439-0.22502 0.43153 0.09168-0.65108-0.97002
  -2  -4   8 1395.93   77.53   1-0.51791-0.91929-0.67066-0.32870-0.53100-0.21644
  -2  -4   8 1432.66   73.59   1-0.15053-0.55200-0.95819-0.61770 0.24329 0.56012
   2   4  -7   10.16   33.99   1-0.80101-0.39995 0.03548-0.30332-0.59759-0.86488
  -2  -4   7  -13.16   39.47   1-0.46075-0.86162-0.84595-0.50755-0.26846 0.00033
   2   4  -7   43.35   40.85   1-0.64459-0.24223 0.30232-0.03609-0.70221-0.96954
  -2  -4   7   -3.59   30.94   1-0.49342-0.89763-0.66468-0.32471-0.56099-0.29801
   2   4  -6   54.01   35.15   1-0.80280-0.39872-0.10705-0.44430-0.58654-0.80225
  -2  -4   6   39.06   36.21   1-0.45108-0.85509-0.85357-0.51665-0.26063-0.04340
  -2  -4   6   74.90   30.60   1-0.45739-0.86442-0.65445-0.31647-0.60206-0.39066
   2   4  -5 3457.11  174.63   1-0.79131-0.38420-0.22735-0.56304-0.56756-0.73168
  -2  -4   5 2989.98  192.57   1-0.43778-0.84492-0.86365-0.52821-0.24988-0.08422
  -2  -4   5 3618.80  157.20   1-0.40417-0.81403-0.63659-0.30059-0.65680-0.49698
   2   4  -411449.75  291.32   1-0.77228-0.36214-0.32673-0.66086-0.54480-0.65734
  -2  -4   4 9488.42  310.08   1-0.42147-0.83175-0.87538-0.54141-0.23676-0.12268
   2   4  -328053.86  791.08   1-0.74987-0.33670-0.40755-0.74013-0.52114-0.58209
  -2  -4   326713.99  605.78   1-0.40264-0.81605-0.88810-0.55561-0.22168-0.15917
   2   4  -2 6919.30  236.32   1-0.72685-0.31065-0.47250-0.80351-0.49842-0.50778
  -2  -4   2 5598.06  266.37   1-0.38165-0.79820-0.90129-0.57028-0.20495-0.19402
   2   4  -1 3779.80  193.31   1-0.70501-0.28578-0.52415-0.85361-0.47771-0.43550
  -2  -4   1 3077.31  191.22   1-0.35880-0.77848-0.91452-0.58498-0.18684-0.22748
   2   4   0 1181.18   90.40   1-0.68537-0.26311-0.56482-0.89272-0.45960-0.36580
  -2  -4   0 1160.21  107.16   1-0.33431-0.75713-0.92744-0.59939-0.16754-0.25976
  -2  -4   0 1249.08   94.77   1 0.13527-0.28918-0.52420-0.19749-0.84077-0.93668
   2   4   1  333.95   62.41   1-0.66894-0.24298-0.59558-0.92216-0.44474-0.30094
  -2  -4  -1  408.39   72.41   1-0.30839-0.73434-0.93979-0.61321-0.14723-0.29102
  -2  -4  -1  450.64   52.00   1 0.09332-0.33405-0.68304-0.35809-0.72439-0.87188
   2   4   2 4238.88  179.85   1-0.65496-0.22587-0.61980-0.94491-0.43226-0.23689
  -2  -4  -2 3709.96  241.88   1-0.28120-0.71029-0.95133-0.62622-0.12605-0.32142
   2   4   2 4123.50  148.67   1-0.78464-0.35467-0.16743-0.49035 0.59691 0.79608
  -2  -4  -2 4182.62  149.81   1 0.05123-0.37905-0.80512-0.48193-0.59088-0.78997
   2   4   3 7140.11  242.09   1-0.64395-0.21173-0.63780-0.96142-0.42252-0.17558
  -2  -4  -3 7355.77  399.00   1-0.25289-0.68511-0.96187-0.63824-0.10412-0.35106
   2   4   3 7329.08  246.99   1-0.79907-0.36631-0.05964-0.38080 0.59826 0.84900
  -2  -4  -3 7068.11  208.50   1 0.01283-0.42037-0.88942-0.56800-0.45690-0.70757
   2   4   436713.07  601.80   1-0.63579-0.20043-0.65056-0.97271-0.41536-0.11684
  -2  -4  -436642.39  968.79   1-0.22357-0.65893-0.97127-0.64912-0.08154-0.38006
   2   4   435757.45  563.72   1-0.80401-0.36844 0.06294-0.25645 0.59127 0.89357
  -2  -4  -436506.26  437.47   1-0.02019-0.45632-0.94270-0.62304-0.33302-0.63528
   2   4   516213.86  392.60   1-0.63030-0.19181-0.65889-0.97956-0.41056-0.06047
   2   4   516300.75  412.17   1-0.79509-0.35673 0.19926-0.11836 0.57280 0.92667
  -2  -4  -514280.61  267.66   1-0.04783-0.48688-0.97359-0.65570-0.22321-0.57705
   2   4   6  612.73   80.59   1-0.62728-0.18565-0.66340-0.98259-0.40793-0.00626
   2   4   6  529.63   73.99   1-0.76732-0.32616 0.34682 0.03095 0.53937 0.94480
   2   4   6  507.60   64.36   1-0.54668-0.10572-0.67655-0.99068-0.49336-0.08579
  -2  -4  -6  520.93   50.17   1-0.07115-0.51359-0.98947-0.67364-0.12600-0.53143
   2   4   7 2940.03  225.63   1-0.62650-0.18174-0.66455-0.98227-0.40725 0.04599
   2   4   7 3302.52  237.99   1-0.71507-0.27110 0.50133 0.18723 0.48716 0.94416
   2   4   7 2417.03  168.66   1-0.56822-0.12444-0.68007-0.99221-0.46325-0.00411
  -2  -4  -7 2139.54  132.46   1-0.09043-0.53579-0.99500-0.68094-0.04221-0.49923
   2   4   8 1495.69  160.02   1-0.62775-0.17985-0.66271-0.97895-0.40833 0.09648
   2   4   8 1826.11  143.02   1-0.63182-0.18506 0.65661 0.34426 0.41189 0.92045
   2   4   8 1509.32  104.75   1-0.57181-0.12519-0.68058-0.99073-0.45808 0.05264
  -2  -4  -8 1493.75   91.16   1-0.10682-0.55511-0.99377-0.68146 0.03170-0.47691
   2   4   9 1380.54  120.39   1-0.63081-0.17977-0.65814-0.97290-0.41100 0.14538
   2   4   9 1160.15  110.33   1-0.56755-0.11811-0.67998-0.98814-0.46422 0.09808
   2   4   9 1534.64  128.17   1 0.16082 0.61155-0.40328-0.71412-0.90082-0.34062
  -2  -4  -9  991.46   72.61   1-0.12099-0.57220-0.98782-0.67728 0.09775-0.46244
   2   4  10 1365.42  129.00   1-0.63548-0.18131-0.65104-0.96432-0.41509 0.19287
   2   4  10 1252.21  111.53   1-0.55876-0.10649-0.67863-0.98480-0.47670 0.13718
   2   4  10 1680.98  124.86   1 0.15443 0.60808-0.43566-0.74473-0.88676-0.27497
  -2  -4 -10 1278.03   92.92   1-0.13341-0.58756-0.97845-0.66967 0.15758-0.45421
   2   4  11  387.51  109.49   1-0.64159-0.18428-0.64154-0.95334-0.42045 0.23909
   2   4  11  606.26  116.56   1 0.14959 0.60615-0.45918-0.76649-0.87565-0.21227
   2   4  12   70.10   55.21   1-0.64896-0.18852-0.62972-0.94005-0.42695 0.28417
   2   4  12   89.11   47.48   1 0.14614 0.60562-0.47544-0.78098-0.86752-0.15255
   2   5 -15  194.47   78.94   1-0.09063 0.39355 0.99569 0.61855-0.01924-0.68008
  -2  -5  15   77.42   53.61   1-0.47278-0.95801-0.65902-0.27759-0.58494 0.07176
  -2  -5  15   -3.25   41.29   1-0.07641-0.56111-0.99169-0.61327-0.10346 0.55591
   2   5 -14  330.91  124.18   1-0.05645 0.43066 0.99740 0.62190-0.04476-0.65403
  -2  -5  14  717.98   69.73   1-0.47194-0.95999-0.65877-0.27934-0.58590 0.01923
  -2  -5  14  479.07   69.10   1-0.08457-0.57220-0.99409-0.61743-0.06802 0.53977
   2   5 -13   -3.36   27.06   1-0.41506 0.07194 0.85401 0.48137-0.31364-0.87355
  -2  -5  13    4.75   34.65   1-0.46834-0.95922-0.65773-0.28028-0.58994-0.03639
  -2  -5  13   -4.65   35.33   1-0.09277-0.58332-0.99517-0.62028-0.03182 0.52438
   2   5 -12 1264.04   97.74   1-0.47841 0.01165 0.77938 0.40811-0.40458-0.91285
  -2  -5  12 1226.06   89.98   1-0.46144-0.95515-0.65568-0.28022-0.59761-0.09563
  -2  -5  12  984.19   69.22   1-0.10103-0.59451-0.99486-0.62173 0.00528 0.50989
  -2  -5  11  139.84  147.30   1-0.19497-0.68679-0.97899-0.60857-0.05965 0.39743
   2   5 -11  967.66   85.94   1-0.53455-0.04143 0.68830 0.31840-0.49040-0.94704
  -2  -5  11  908.22   84.34   1-0.45052-0.94706-0.65232-0.27885-0.60950-0.15911
  -2  -5  11  863.47   56.18   1-0.10938-0.60579-0.99304-0.62167 0.04348 0.49651
  -2  -5  10  290.21  160.75   1-0.25018-0.74513-0.96280-0.59386-0.10203 0.30347
   2   5 -10  801.79   77.65   1-0.58235-0.08535 0.57960 0.21075-0.57002-0.97380
  -2  -5  10  800.85   59.10   1-0.43456-0.93392-0.64717-0.27568-0.62635-0.22754
  -2  -5  10  802.44   62.34   1-0.11787-0.61721-0.98954-0.61993 0.08304 0.48448
   2   5  -9 2611.09  185.63   1-0.77697-0.27855 0.20670-0.16132-0.59463-0.94677
  -2  -5   9 1095.80  202.11   1-0.28103-0.77912-0.95140-0.58393-0.12591 0.22800
   2   5  -9 3057.66  184.77   1-0.61746-0.11748 0.46237 0.09495-0.63635-0.98852
  -2  -5   9 2567.72  151.69   1-0.41216-0.91436-0.63946-0.26997-0.64899-0.30176
  -2  -5   9 2849.84  159.15   1-0.12654-0.62880-0.98414-0.61629 0.12425 0.47410
   2   5  -8 2163.60  118.26   1-0.80032-0.29887 0.04482-0.32164-0.59789-0.89845
  -2  -5   8 1163.65  217.74   1-0.29808-0.79930-0.94433-0.57835-0.13918 0.16316
   2   5  -8 2527.51  128.84   1-0.64032-0.13736 0.33831-0.02767-0.68958-0.99013
  -2  -5   8 2194.83  112.72   1-0.38137-0.88638-0.62803-0.26052-0.67832-0.38267
  -2  -5   8 2099.52   93.42   1-0.13544-0.64063-0.97651-0.61043 0.16752 0.46578
   2   5  -7  667.15   73.12   1-0.80335-0.29888-0.09322-0.45813-0.58815-0.83712
  -2  -5   7  561.08  111.49   1-0.30601-0.81037-0.94085-0.57635-0.14538 0.10539
  -2  -5   7  683.10   58.71   1-0.14465-0.65277-0.96620-0.60188 0.21336 0.46002
   2   5  -6  185.45   48.95   1-0.79387-0.28637-0.20889-0.57224-0.57106-0.76845
  -2  -5   6   30.51   52.40   1-0.30739-0.81488-0.94024-0.57721-0.14645 0.05274
  -2  -5   6  130.35   29.36   1-0.15424-0.66529-0.95254-0.58998 0.26242 0.45750
   2   5  -5 9985.37  280.40   1-0.77731-0.26679-0.30456-0.66635-0.55046-0.69626
  -2  -5   5 7110.51  387.97   1-0.30375-0.81438-0.94186-0.58030-0.14361 0.00401
   2   5  -4 1270.57   96.35   1-0.75739-0.24384-0.38293-0.74316-0.52887-0.62309
  -2  -5   4  982.99  129.61   1-0.29613-0.80989-0.94517-0.58509-0.13766-0.04161
   2   5  -319943.57  352.12   1-0.73658-0.22000-0.44663-0.80530-0.50789-0.55052
  -2  -5   316310.81  627.00   1-0.28522-0.80212-0.94971-0.59111-0.12917-0.08470
   2   5  -2 1392.62  109.22   1-0.71647-0.19685-0.49804-0.85515-0.48849-0.47954
  -2  -5   2  946.62  161.56   1-0.27157-0.79160-0.95508-0.59796-0.11857-0.12567
   2   5  -1   -8.81   42.09   1-0.69800-0.17536-0.53920-0.89475-0.47121-0.41068
  -2  -5   1   18.40   55.40   1-0.25556-0.77873-0.96094-0.60529-0.10619-0.16486
  -2  -5   1   20.49   30.08   1 0.13629-0.38893-0.51977-0.16562-0.84335-0.90625
   2   5   0  220.12   64.07   1-0.68174-0.15607-0.57184-0.92583-0.45630-0.34418
  -2  -5   0  144.09   93.89   1-0.23752-0.76382-0.96698-0.61282-0.09227-0.20252
  -2  -5   0  137.28   34.13   1 0.09223-0.43590-0.68662-0.33423-0.72114-0.83562
   2   5   1  203.40   59.80   1-0.66845-0.13901-0.59645-0.94914-0.44430-0.28247
  -2  -5  -1  225.19   77.28   1-0.21768-0.74712-0.97297-0.62028-0.07702-0.23885
  -2  -5  -1  203.48   41.23   1 0.04575-0.48531-0.81866-0.46804-0.57244-0.73851
   2   5   2   38.43   46.99   1-0.65716-0.12458-0.61611-0.96732-0.43421-0.22081
   2   5   2  -12.76   31.73   1-0.78320-0.24959-0.17532-0.52395 0.59653 0.81435
  -2  -5  -2   13.75   23.32   1 0.00225-0.53173-0.90841-0.55955-0.41807-0.63573
   2   5   3 7757.29  295.40   1-0.64837-0.11266-0.63069-0.98042-0.42642-0.16144
   2   5   3 7937.97  233.05   1-0.79753-0.26112-0.07571-0.42257 0.59850 0.86789
   2   5   417026.49  811.85   1-0.64198-0.10313-0.64093-0.98918-0.42079-0.10424
   2   5   415736.47  733.13   1-0.80399-0.26479 0.03866-0.30642 0.59337 0.91432
  -2  -5  -412862.92  608.83   1-0.06563-0.60595-0.98659-0.64165-0.14938-0.47021
   2   5   5 1576.37  116.42   1-0.63784-0.09586-0.64740-0.99418-0.41715-0.04903
   2   5   5 1651.49  139.39   1-0.79849-0.25648 0.16819-0.17514 0.57803 0.95054
  -2  -5  -5 1027.16   82.57   1-0.08970-0.63294-0.99493-0.65175-0.04543-0.41785
   2   5   6  396.55   92.23   1-0.63579-0.09067-0.65056-0.99587-0.41536 0.00433
   2   5   6  385.55   68.55   1-0.77558-0.23077 0.31245-0.02911 0.54849 0.97257
  -2  -5  -6  258.68   47.41   1-0.10906-0.65523-0.99314-0.65172 0.04201-0.38198
   2   5   7 4327.11  242.69   1-0.63566-0.08741-0.65077-0.99459-0.41524 0.05602
   2   5   8   60.02   46.49   1-0.63727-0.08589-0.64828-0.99062-0.41666 0.10618
   2   5   9  280.54   64.95   1-0.64047-0.08595-0.64330-0.98417-0.41946 0.15495
   2   5  10  756.22   83.73   1-0.64509-0.08743-0.63598-0.97537-0.42353 0.20247
   2   6 -13    0.66   69.45   1-0.05000 0.54373 0.99751 0.59790-0.04955-0.58894
  -2  -6  13   67.29   49.17   1-0.36853-0.96305-0.62299-0.21999-0.68997-0.15532
  -2  -6  13   -1.84   32.14   1-0.07859-0.67288-0.99246-0.59197-0.09402 0.44361
   2   6 -12 3914.61  288.62   1-0.02249 0.57418 0.99729 0.59932-0.06995-0.55778
  -2  -6  12 4315.25  152.03   1-0.08569-0.68291-0.99432-0.59559-0.06308 0.42296
   2   6 -11 1386.33  136.01   1-0.56003 0.03667 0.63523 0.23920-0.53182-0.97027
  -2  -6  11 1204.14  109.73   1-0.09275-0.69288-0.99517-0.59821-0.03191 0.40254
   2   6 -10  108.72   43.44   1-0.76571-0.16691 0.25499-0.14068-0.59047-0.97588
   2   6 -10  111.51   40.14   1-0.60260-0.00202 0.51807 0.12309-0.60701-0.99239
  -2  -6  10   82.60   31.03   1-0.09976-0.70283-0.99501-0.59981-0.00043 0.38242
   2   6  -9  413.35   85.36   1-0.79605-0.19421 0.08937-0.30474-0.59859-0.93242
   2   6  -9  440.17   81.45   1-0.63093-0.02736 0.39819 0.00464-0.66584-0.99961
  -2  -6   9  352.44   62.35   1-0.10676-0.71275-0.99378-0.60035 0.03142 0.36270
   2   6  -8  920.88   95.34   1-0.80406-0.19920-0.04918-0.44174-0.59250-0.87474
  -2  -6   8  412.06  172.48   1-0.15857-0.76328-0.98683-0.59473-0.03195 0.25237
  -2  -6   8  748.95   57.35   1-0.11376-0.72268-0.99145-0.59978 0.06380 0.34349
   2   6  -7 2547.14  135.28   1-0.79883-0.19095-0.16455-0.55555-0.57860-0.80925
  -2  -6   7 1035.21  223.76   1-0.17510-0.78294-0.98354-0.59292-0.04450 0.18824
  -2  -6   7 2643.32  105.28   1-0.12080-0.73264-0.98794-0.59802 0.09685 0.32495
   2   6  -6   48.38   46.00   1-0.78603-0.17511-0.26012-0.64956-0.56079-0.73986
  -2  -6   6   57.63   91.91   1-0.18412-0.79510-0.98155-0.59241-0.05137 0.12979
  -2  -6   6   70.59   23.23   1-0.12790-0.74267-0.98312-0.59497 0.13080 0.30731
   2   6  -510548.27  359.80   1-0.76932-0.15537-0.33893-0.72681-0.54154-0.66903
  -2  -6   510612.48  214.33   1-0.13513-0.75283-0.97682-0.59043 0.16599 0.29090
   2   6  -4   -6.72   53.12   1-0.75111-0.13414-0.40363-0.78995-0.52240-0.59830
  -2  -6   4   70.84   86.91   1-0.18615-0.80339-0.98109-0.59491-0.05291 0.02510
  -2  -6   4   14.03   22.00   1-0.14257-0.76320-0.96876-0.58413 0.20291 0.27623
   2   6  -3 1144.68  102.34   1-0.73295-0.11295-0.45652-0.84128-0.50433-0.52865
  -2  -6   3  620.62  174.13   1-0.18114-0.80153-0.98222-0.59752-0.04910-0.02266
  -2  -6   3  944.55   68.82   1-0.15035-0.77391-0.95846-0.57559 0.24235 0.26409
   2   6  -2   16.33   43.56   1-0.71584-0.09281-0.49952-0.88272-0.48789-0.46063
  -2  -6   2   23.81   31.91   1 0.12613-0.49986-0.56252-0.18093-0.81710-0.84699
   2   6  -1   24.51   32.86   1-0.70036-0.07430-0.53422-0.91587-0.47339-0.39454
  -2  -6   1   33.93   25.07   1 0.07591-0.55301-0.73758-0.35775-0.67097-0.75245
   2   6   0 1302.84  119.97   1-0.68683-0.05775-0.56194-0.94203-0.46094-0.33050
  -2  -6   0 1029.27   96.90   1 0.01911-0.61272-0.87729-0.49922-0.47957-0.61264
   2   6   1  253.88   71.48   1-0.67542-0.04331-0.58376-0.96228-0.45058-0.26855
  -2  -6  -1  172.71   52.30   1-0.03644-0.67121-0.96240-0.58610-0.26915-0.45381
   2   6   254837.01  850.06   1-0.66667-0.03061-0.59962-0.97694-0.44271-0.21127
   2   6   255832.48  636.72   1-0.78643-0.14918-0.15717-0.53149 0.59734 0.83381
   2   6   3   81.52   68.31   1-0.65950-0.02030-0.61212-0.98797-0.43629-0.15329
   2   6   3  147.71   43.90   1-0.79882-0.15878-0.06237-0.43494 0.59831 0.88634
   2   6   4  906.35   92.50   1-0.65435-0.01202-0.62083-0.99519-0.43172-0.09714
   2   6   5  947.03  155.74   1-0.65113-0.00566-0.62618-0.99907-0.42886-0.04270
   2   6   6  333.55   85.85   1-0.64969-0.00109-0.62853-0.99994-0.42759 0.01013
   2   6   7 1571.08  171.59   1-0.64991 0.00181-0.62817-0.99810-0.42779 0.06151
  -2  -7  11   74.00   30.41   1-0.06981-0.77367-0.98882-0.56627-0.13171 0.28417
   2   7 -10  571.79  154.23   1-0.01778 0.68845 0.99714 0.57670-0.07344-0.43982
  -2  -7  10  481.51   45.07   1-0.07466-0.78145-0.99101-0.57022-0.11098 0.25331
  -2  -7   9  786.78   69.21   1-0.07909-0.78881-0.99262-0.57359-0.09188 0.22081
   2   7  -8  330.97   65.69   1-0.80323-0.09495-0.09673-0.51538-0.58775-0.85167
  -2  -7   8  298.20   45.72   1-0.08298-0.79563-0.99372-0.57646-0.07495 0.18615
   2   7  -7 2329.51  202.57   1-0.79553-0.08423-0.19563-0.61273-0.57345-0.78578
  -2  -7   7 2263.72  168.71   1-0.08617-0.80175-0.99441-0.57890-0.06099 0.14853
   2   7  -6  829.42  135.08   1-0.78284-0.06851-0.27746-0.69299-0.55692-0.71767
   2   7  -5 6334.81  466.57   1-0.76775-0.05039-0.34513-0.75910-0.53984-0.64901
   2   7  -4    1.49   54.40   1-0.75193-0.03155-0.40099-0.81341-0.52324-0.58083
   2   7  -3  123.72   48.64   1-0.73646-0.01305-0.44697-0.85782-0.50777-0.51377
   2   7  -2  610.39  113.80   1-0.72202 0.00442-0.48462-0.89392-0.49377-0.44819
   2   7  -1  424.68   89.88   1-0.70902 0.02045-0.51524-0.92298-0.48146-0.38429
   2   7   0 1532.83  172.03   1-0.69769 0.03480-0.53986-0.94604-0.47092-0.32216
   2   7   1 9709.64  364.32   1-0.68815 0.04737-0.55933-0.96395-0.46215-0.26181
   2   7   2 8997.85  360.11   1-0.68043 0.05812-0.57435-0.97741-0.45511-0.20319
   2   7   3  -12.57   76.74   1-0.67450 0.06708-0.58546-0.98697-0.44974-0.14623
   2   7   4  123.62   46.35   1-0.67029 0.07431-0.59314-0.99308-0.44596-0.09086
  -3   9  -2   58.09   45.13   1-0.35781 0.55398-0.91506-0.81757-0.18606-0.15707
  -3   9  -2   31.42   62.88   1-0.55689 0.35564 0.75426 0.85468 0.34779 0.37819
  -3   9  -3   36.67   54.00   1-0.36846 0.54020-0.90907-0.81305-0.19448-0.21707
  -3   9  -3   32.53   57.23   1-0.53696 0.37263 0.77590 0.87467 0.33112 0.30996
  -3   9  -4  406.56   71.40   1-0.38369 0.52184-0.90006-0.80552-0.20657-0.28073
  -3   9  -4  407.33   86.19   1-0.52084 0.38581 0.79231 0.88944 0.31773 0.24501
  -3   9  -5  533.45   92.98   1-0.40436 0.49802-0.88698-0.79392-0.22305-0.34879
  -3   9  -5  437.73   99.93   1-0.50820 0.39552 0.80455 0.90003 0.30728 0.18300
  -3   9  -6   30.97   50.39   1-0.49872 0.40207 0.81338 0.90722 0.29947 0.12364
  -3   8   5 7810.96  433.68   1-0.29533 0.53492-0.94551-0.81157-0.13704 0.23494
  -3   8   4  540.18  124.26   1-0.28431 0.54281-0.95008-0.81762-0.12846 0.19194
  -3   8   342654.35 1431.16   1-0.27507 0.54891-0.95374-0.82275-0.12129 0.14753
  -3   8   2 5357.26  442.85   1-0.26786 0.55299-0.95648-0.82697-0.11570 0.10155
  -3   8   2 4085.25  355.43   1-0.66674 0.15325 0.59949 0.73286 0.44277 0.66288
  -3   8   1  695.10  155.18   1-0.26295 0.55476-0.95829-0.83026-0.11190 0.05378
  -3   8   1  536.24  127.99   1-0.62753 0.18966 0.66302 0.79463 0.40815 0.57670
  -3   8   0  153.17   97.74   1-0.26067 0.55390-0.95912-0.83256-0.11013 0.00396
  -3   8   0  249.68   71.24   1-0.59230 0.22242 0.71166 0.84113 0.37777 0.49297
  -3   8  -1  -52.16   70.73   1-0.26144 0.55000-0.95884-0.83376-0.11073-0.04819
  -3   8  -1   -9.24   46.67   1-0.56370 0.24808 0.74649 0.87431 0.35352 0.41716
  -3   8  -2  790.63  130.31   1-0.26575 0.54255-0.95726-0.83366-0.11407-0.10311
  -3   8  -2  653.24  123.65   1-0.53989 0.26896 0.77281 0.89899 0.33356 0.34564
  -3   8  -3   31.88   70.70   1-0.27425 0.53092-0.95405-0.83193-0.12066-0.16127
  -3   8  -3   10.46   40.14   1-0.52048 0.28543 0.79267 0.91720 0.31742 0.27794
  -3   8  -4 6525.89  382.54   1-0.28776 0.51427-0.94867-0.82803-0.13115-0.22334
  -3   8  -4 5414.05  304.26   1-0.50508 0.29789 0.80748 0.93037 0.30471 0.21367
  -3   8  -5 3311.97  190.54   1-0.30737 0.49152-0.94025-0.82108-0.14644-0.29021
  -3   8  -5 2738.47  215.62   1-0.49333 0.30671 0.81827 0.93951 0.29505 0.15245
  -3   8  -6   32.11   56.44   1-0.33460 0.46116-0.92730-0.80961-0.16777-0.36311
  -3   8  -6   64.97   71.70   1-0.48488 0.31222 0.82575 0.94534 0.28813 0.09397
  -3   8  -7  202.06   74.62   1-0.37165 0.42097-0.90722-0.79100-0.19702-0.44393
  -3   8  -7  232.59   61.59   1-0.47943 0.31474 0.83046 0.94841 0.28367 0.03795
  -3   8  -8  279.77   68.17   1-0.47669 0.31454 0.83280 0.94910 0.28144-0.01584
  -3   8  -9  127.81   57.31   1-0.47640 0.31189 0.83304 0.94770 0.28120-0.06763
   3  -8   9  231.21   74.20   1 0.15340-0.63532-0.44072-0.55552-0.88443-0.53643
  -3   8 -10  -30.44   49.41   1-0.47835 0.30701 0.83138 0.94441 0.28279-0.11761
   3  -8  10   28.37   50.71   1 0.14051-0.64529-0.50115-0.61418-0.85387-0.45428
  -3   8 -11  523.85  108.42   1-0.48231 0.30011 0.82798 0.93936 0.28603-0.16593
   3  -8  11  591.48  129.14   1 0.13009-0.65279-0.54618-0.65745-0.82749-0.37631
  -3   7   8 3114.74  252.21   1-0.26833 0.46784-0.95630-0.79182-0.11607 0.39260
  -3   7   7    5.48  121.83   1-0.24965 0.48338-0.96298-0.79998-0.10162 0.35547
  -3   7   6 3682.29  385.02   1-0.23214 0.49776-0.96867-0.80715-0.08813 0.31739
  -3   7   5  996.74  143.09   1-0.21595 0.51081-0.97346-0.81341-0.07570 0.27825
  -3   7   4  702.95  125.08   1-0.20125 0.52238-0.97741-0.81884-0.06444 0.23793
  -3   7   4  809.03  120.64   1-0.75399-0.03203 0.39431 0.55691 0.52535 0.82995
  -3   7   3 3830.36  326.98   1-0.18824 0.53225-0.98060-0.82351-0.05451 0.19628
  -3   7   3 3753.33  248.48   1-0.70704 0.01211 0.51966 0.68049 0.47962 0.73264
  -3   7   2 2020.47  282.67   1-0.17716 0.54020-0.98310-0.82748-0.04607 0.15315
  -3   7   2 1753.96  136.55   1-0.66241 0.05394 0.60710 0.76617 0.43889 0.64036
  -3   7   1   41.73   98.57   1-0.16831 0.54592-0.98494-0.83080-0.03934 0.10830
  -3   7   1   62.54   35.63   1-0.47586 0.23913 0.78287 0.93764-0.40081-0.25227
  -3   7   1  161.43   51.26   1-0.62248 0.09107 0.67043 0.82774 0.40375 0.55366
  -3   7   0   -9.49   81.02   1-0.16203 0.54906-0.98617-0.83351-0.03457 0.06150
  -3   7   0    1.29   32.96   1-0.48739 0.22455 0.76668 0.92007-0.41791-0.32100
  -3   7   0   -4.49   46.85   1-0.58678 0.12426 0.71868 0.87390 0.37306 0.46994
  -3   7  -1 1012.47  184.57   1-0.15877 0.54918-0.98679-0.83560-0.03210 0.01239
  -3   7  -1  607.42   76.43   1-0.50323 0.20565 0.74268 0.89470-0.44178-0.39650
  -3   7  -1  807.60   98.18   1-0.55782 0.15028 0.75321 0.90678 0.34857 0.39388
  -3   7  -2  464.98  125.43   1-0.15908 0.54574-0.98673-0.83702-0.03233-0.03941
  -3   7  -2  300.37   75.75   1-0.52425 0.18157 0.70732 0.85797-0.47417-0.48052
  -3   7  -2  348.25   71.66   1-0.53392 0.17124 0.77907 0.93100 0.32859 0.32234
  -3   7  -3 1287.36  223.67   1-0.16368 0.53800-0.98586-0.83762-0.03582-0.09447
  -3   7  -3  863.30  143.64   1-0.55133 0.15144 0.65442 0.80370-0.51745-0.57543
  -3   7  -3 1217.66  128.50   1-0.51469 0.18753 0.79833 0.94862 0.31264 0.25483
  -3   7  -3  998.03   85.07   1-0.14398 0.55838-0.96704-0.81538 0.20997 0.15278
  -3   7  -4  710.94  151.72   1-0.17352 0.52502-0.98387-0.83712-0.04330-0.15353
  -3   7  -4  450.38   89.14   1-0.58342 0.11645 0.57665 0.72376-0.57191-0.68014
  -3   7  -4  728.30  121.72   1-0.49973 0.19956 0.81245 0.96109 0.30030 0.19093
  -3   7  -4  504.81   80.42   1-0.13768 0.56175-0.97425-0.82435 0.17855 0.06977
  -3   7  -5 2023.39  197.42   1-0.18991 0.50550-0.98021-0.83493-0.05578-0.21758
  -3   7  -5 1777.53  155.40   1-0.62247 0.07442 0.44048 0.58616-0.64691-0.80676
  -3   7  -5 2336.68  160.29   1-0.48862 0.20774 0.82247 0.96947 0.29119 0.13026
  -3   7  -5 1726.14  107.53   1-0.13584 0.56066-0.97612-0.82799 0.16948 0.00912
  -3   7  -6   45.83   65.65   1-0.21472 0.47756-0.97380-0.83000-0.07475-0.28813
  -3   7  -6  107.93   61.25   1-0.48098 0.21243 0.82912 0.97448 0.28494 0.07245
  -3   7  -6   36.38   20.36   1-0.13627 0.55730-0.97569-0.82932 0.17160-0.04035
  -3   7  -7 2743.18  223.22   1-0.25082 0.43832-0.96258-0.82026-0.10252-0.36747
  -3   7  -7 2430.84  155.58   1-0.47649 0.21400 0.83297 0.97668 0.28127 0.01722
   3  -7   7 2623.87  175.52   1 0.15752-0.53335-0.42021-0.56421-0.89364-0.63024
  -3   7  -7 2010.51  112.06   1-0.13803 0.55261-0.97387-0.82926 0.18030-0.08323
  -3   7  -8  114.85   41.53   1-0.75769-0.07091 0.28491 0.42508-0.58712-0.90236
  -3   7  -8  136.76   54.93   1-0.30306 0.38295-0.94216-0.80132-0.14307-0.45960
  -3   7  -8   83.76   53.60   1-0.47481 0.21274 0.83438 0.97645 0.27990-0.03570
   3  -7   8  127.83   47.56   1 0.14147-0.54648-0.49684-0.63907-0.85622-0.54123
  -3   7  -8   83.86   23.12   1-0.14065 0.54707-0.97101-0.82816 0.19328-0.12185
  -3   7  -9  325.60   70.42   1-0.38110 0.30177-0.90162-0.76225-0.20451-0.57261
  -3   7  -9  278.49   82.73   1-0.47567 0.20894 0.83366 0.97408 0.28060-0.08656
   3  -7   9  411.41   80.93   1 0.12827-0.55676-0.55375-0.69421-0.82274-0.45615
  -3   7  -9  228.67   44.44   1-0.14382 0.54097-0.96723-0.82615 0.20919-0.15752
  -3   7 -10  431.43   79.30   1-0.47880 0.20287 0.83099 0.96977 0.28317-0.13556
   3  -7  10  461.05   66.03   1 0.11765-0.56446-0.59611-0.73482-0.79422-0.37605
  -3   7 -11  125.44   81.46   1-0.48400 0.19474 0.82652 0.96365 0.28741-0.18288
   3  -7  11  197.33   60.35   1 0.10926-0.56993-0.62761-0.76454-0.77082-0.30105
  -3   7 -12  -16.58   44.47   1-0.49104 0.18476 0.82031 0.95580 0.29317-0.22867
   3  -7  12   47.90   45.81   1 0.10278-0.57349-0.65082-0.78599-0.75224-0.23089
  -3   7 -13   47.77   52.70   1-0.49975 0.17312 0.81243 0.94628 0.30032-0.27309
   3  -7  13  105.45   65.82   1 0.09792-0.57543-0.66759-0.80100-0.73805-0.16511
  -3   6  10   53.65   90.94   1-0.24279 0.39617-0.96528-0.77173-0.09633 0.49746
  -3   6   9   76.84  110.35   1-0.21821 0.41761-0.97282-0.78075-0.07743 0.46478
  -3   6   8   17.85  103.99   1-0.19441 0.43827-0.97912-0.78853-0.05922 0.43142
  -3   6   8   -4.60   23.52   1-0.04075 0.59022-0.96689-0.77075-0.25191 0.23993
  -3   6   715068.99  691.95   1-0.17149 0.45806-0.98430-0.79518-0.04175 0.39731
  -3   6   713866.27  267.37   1-0.05231 0.57574-0.97738-0.78301-0.20487 0.23538
  -3   6   612814.41  766.39   1-0.14955 0.47687-0.98843-0.80079-0.02511 0.36237
  -3   6   6 9596.92  305.58   1-0.78587-0.16193-0.16043 0.03140 0.59721 0.98630
  -3   6   612356.42  248.93   1-0.06580 0.55917-0.98669-0.79358-0.14867 0.23988
  -3   6   555386.12 1764.52   1-0.12873 0.49455-0.99163-0.80547-0.00938 0.32653
  -3   6   556616.85 1102.90   1-0.79800-0.17687 0.17320 0.36326 0.57722 0.91474
  -3   6   558930.37 5257.64   1-0.08106 0.54099-0.99321-0.80187-0.08334 0.25362
  -3   6   4  318.04  184.01   1-0.10918 0.51096-0.99400-0.80932 0.00532 0.28967
  -3   6   4  521.53  106.44   1-0.76228-0.14396 0.36575 0.55405 0.53399 0.81993
  -3   6   4  588.96   88.58   1 0.14196 0.76126-0.49462-0.30555-0.85743-0.57194
  -3   6   4  452.48   71.69   1-0.10003 0.51909-0.99498-0.80540 0.00074 0.28612
  -3   6   3 1079.10  179.64   1-0.09110 0.52590-0.99566-0.81245 0.01889 0.25165
  -3   6   3  863.70   96.42   1-0.46847 0.14905 0.79276 0.97639-0.38995-0.15635
  -3   6   3 1168.22  179.47   1-0.71729-0.10177 0.49607 0.68260 0.48927 0.72366
  -3   6   3 1149.54  153.92   1 0.10218 0.71856-0.65291-0.46560-0.75050-0.51660
  -3   6   3  891.35   70.75   1-0.12490 0.49130-0.98531-0.79749 0.11638 0.35016
  -3   6   2  773.85  192.71   1-0.07471 0.53916-0.99671-0.81499 0.03114 0.21234
  -3   6   2  675.04   77.28   1-0.47524 0.13922 0.78372 0.96598-0.39989-0.21792
  -3   6   2  896.65  115.39   1-0.67274-0.06002 0.58870 0.77347 0.44816 0.63098
  -3   6   2  977.03   68.23   1 0.05877 0.67223-0.78564-0.60009-0.61587-0.43356
  -3   6   1  370.64  204.95   1-0.06028 0.55045-0.99730-0.81705 0.04190 0.17152
  -3   6   1  357.46   63.65   1-0.48549 0.12591 0.76940 0.95029-0.41509-0.28474
  -3   6   1  330.53   69.07   1-0.63212-0.02219 0.65616 0.83917 0.41214 0.54340
  -3   6   1  423.61   46.07   1 0.01997 0.63052-0.87557-0.69179-0.48266-0.35193
  -3   6   0 5979.98  505.52   1-0.04816 0.55945-0.99754-0.81876 0.05092 0.12897
  -3   6   0 5204.37  269.31   1-0.49993 0.10842 0.74787 0.92738-0.43676-0.35804
  -3   6   0 7389.08  309.28   1-0.59570 0.01165 0.70725 0.88823 0.38068 0.45923
  -3   6   0 7018.64  184.10   1-0.00972 0.59789-0.92771-0.74569-0.37316-0.29403
  -3   6  -1 6182.90  571.57   1-0.03876 0.56571-0.99756-0.82027 0.05790 0.08437
  -3   6  -1 5201.23  226.71   1-0.51932 0.08597 0.71601 0.89416-0.46649-0.43941
  -3   6  -1 7383.23  277.07   1-0.56599 0.03843 0.74384 0.92318 0.35545 0.38243
  -3   6  -1 6239.11  163.97   1-0.03146 0.57323-0.95682-0.77657-0.28895-0.26140
  -3   6  -231886.32 1202.58   1-0.03263 0.56870-0.99751-0.82169 0.06244 0.03734
  -3   6  -232022.97  392.89   1-0.04794 0.55383-0.97368-0.79520-0.22277-0.24682
  -3   6  -3 1535.24  301.68   1-0.03050 0.56769-0.99748-0.82314 0.06402-0.01265
  -3   6  -3 1440.95  101.66   1-0.57445 0.02481 0.60048 0.77516-0.55625-0.63127
  -3   6  -3 1661.93  125.05   1-0.52212 0.07642 0.79104 0.96709 0.31878 0.24265
  -3   6  -3 1723.27   83.46   1-0.06068 0.53795-0.98353-0.80629-0.17020-0.24595
  -3   6  -4  -28.13  114.00   1-0.03334 0.56172-0.99752-0.82466 0.06192-0.06633
  -3   6  -4   16.74   29.57   1-0.61095-0.01466 0.48821 0.66146-0.62320-0.74983
  -3   6  -4   50.81   45.58   1-0.50719 0.08842 0.80550 0.97991 0.30645 0.17875
  -3   6  -4    4.55   16.45   1-0.07194 0.52376-0.98984-0.81435-0.12263-0.24998
  -3   6  -5 2155.53  330.37   1-0.04251 0.54941-0.99757-0.82618 0.05512-0.12470
  -3   6  -5 2065.85  176.19   1-0.64537-0.05206 0.29465 0.46647-0.70475-0.88300
  -3   6  -5 2160.09  150.66   1-0.49635 0.09632 0.81553 0.98829 0.29753 0.11827
  -3   6  -5 2440.16  112.33   1-0.37288 0.22068-0.62471-0.45216-0.68606-0.86420
  -3   6  -5 2075.67   94.66   1-0.08184 0.51093-0.99343-0.81971-0.07993-0.25887
  -3   6  -6  639.58  182.28   1-0.06005 0.52874-0.99730-0.82739 0.04207-0.18932
  -3   6  -6 1253.41  108.47   1-0.48920 0.10054 0.82195 0.99307 0.29166 0.06085
   3  -6   6 1369.67  110.13   1 0.15166-0.43843-0.44921-0.62064-0.88045-0.65005
  -3   6  -6  921.34   69.85   1-0.09080 0.49904-0.99504-0.82308-0.04055-0.27108
  -3   6  -7 4773.67  272.87   1-0.75273-0.16633 0.30207 0.46989-0.58492-0.86690
  -3   6  -7 3508.11  419.63   1-0.08922 0.49644-0.99580-0.82737 0.02030-0.26267
  -3   6  -7 5224.97  273.38   1-0.48534 0.10146 0.82534 0.99482 0.28851 0.00613
   3  -6   7 5651.65  260.95   1 0.13476-0.45241-0.52640-0.69606-0.83948-0.55749
  -3   6  -7 4652.05  192.88   1-0.09908 0.48784-0.99507-0.82487-0.00352-0.28563
  -3   6  -8 1981.02  158.78   1-0.79041-0.20704 0.13217 0.29843-0.59813-0.93170
  -3   6  -8 1192.63  252.58   1-0.13579 0.44673-0.99062-0.82367-0.01471-0.34926
  -3   6  -8 2020.71  164.57   1-0.48443 0.09943 0.82614 0.99397 0.28776-0.04617
   3  -6   8 2481.74  153.66   1 0.12083-0.46343-0.58374-0.75164-0.80289-0.46931
  -3   6  -8 1919.80  101.01   1-0.10684 0.47715-0.99376-0.82533 0.03179-0.30191
  -3   6  -9 1700.61  163.64   1-0.80314-0.22280-0.09900 0.06569-0.58749-0.97264
  -3   6  -9 1976.31  204.54   1-0.21221 0.36718-0.97450-0.80902-0.07283-0.45896
  -3   6  -9 2105.48  195.10   1-0.48615 0.09478 0.82464 0.99082 0.28917-0.09633
   3  -6   9 2171.55  160.91   1 0.10961-0.47172-0.62630-0.79244-0.77183-0.38666
  -3   6  -9 1614.89  114.24   1-0.11420 0.46687-0.99127-0.82460 0.06582-0.31946
  -3   6 -10  468.10   73.08   1-0.73969-0.16236-0.43791-0.27477-0.51095-0.94770
  -3   6 -10  455.54   76.48   1-0.36113 0.21514-0.91322-0.74922-0.18868-0.62640
  -3   6 -10  613.19   84.28   1-0.49021 0.08778 0.82105 0.98559 0.29249-0.14456
   3  -6  10  646.00   83.76   1 0.10078-0.47764-0.65779-0.82216-0.74642-0.30966
  -3   6 -10  343.77   42.76   1-0.12122 0.45692-0.98768-0.82277 0.09886-0.33801
  -3   6 -11  409.54   94.89   1-0.49637 0.07869 0.81552 0.97841 0.29754-0.19107
   3  -6  11  359.16   74.26   1 0.09397-0.48153-0.68088-0.84349-0.72633-0.23799
  -3   6 -12  386.36   86.33   1-0.50439 0.06772 0.80813 0.96938 0.30414-0.23603
   3  -6  12  512.53   70.95   1 0.08889-0.48369-0.69749-0.85834-0.71104-0.17111
  -3   6 -13 1468.98  166.49   1-0.51408 0.05510 0.79892 0.95853 0.31213-0.27960
   3  -6  13 1700.26  173.86   1 0.08527-0.48439-0.70901-0.86809-0.70002-0.10849
  -3   6 -14 2234.39  188.44   1-0.52525 0.04099 0.78792 0.94587 0.32138-0.32192
   3  -6  14 2395.67  151.38   1 0.08289-0.48385-0.71642-0.87374-0.69272-0.04961
  -3   6 -15  118.81   77.08   1-0.53774 0.02557 0.77508 0.93140 0.33177-0.36309
   3  -6  15  191.35   75.10   1 0.08158-0.48224-0.72046-0.87601-0.68867 0.00602
  -3   5  12  522.19  129.12   1-0.23289 0.30885-0.96844-0.74583-0.08871 0.59020
  -3   5  12  409.72   43.01   1-0.04681 0.49214-0.97268-0.74382-0.22736 0.45224
  -3   5  11 4160.09  434.58   1-0.20262 0.33599-0.97706-0.75593-0.06549 0.56184
  -3   5  11 3960.93  267.31   1-0.05888 0.47699-0.98232-0.75481-0.17768 0.45024
  -3   5  10 7418.49  419.05   1-0.17274 0.36273-0.98403-0.76438-0.04271 0.53305
  -3   5  10 7578.86  178.65   1-0.07133 0.46162-0.98955-0.76381-0.12524 0.45109
  -3   5   9  407.49  169.60   1-0.14333 0.38900-0.98946-0.77128-0.02041 0.50377
  -3   5   9  447.64   78.44   1-0.08454 0.44548-0.99408-0.77010-0.06815 0.45659
  -3   5   8 4129.23  451.29   1-0.11444 0.41476-0.99342-0.77672 0.00137 0.47398
  -3   5   8 5031.89  140.20   1-0.09875 0.42834-0.99509-0.77288-0.00500 0.46816
  -3   5   7 3491.40  547.03   1-0.08615 0.43992-0.99602-0.78080 0.02260 0.44363
   3  -5  -7 4988.08  251.31   1-0.04816-0.57431 0.98747 0.77223 0.15024-0.27168
  -3   5   7 4901.50  244.18   1-0.11426 0.40990-0.99124-0.77078 0.06613 0.48770
  -3   5   6 8962.13  664.33   1-0.05853 0.46439-0.99734-0.78360 0.04320 0.41267
   3  -5  -6 9500.85  197.19   1-0.06254-0.58564 0.98907 0.77520 0.13349-0.23680
  -3   5   6 8702.93  194.92   1-0.13140 0.38984-0.98025-0.76156 0.14774 0.51772
  -3   5   512713.68  927.07   1-0.03171 0.48809-0.99750-0.78523 0.06313 0.38102
  -3   5   510165.40  322.21   1-0.47565 0.04438 0.78315 0.99565-0.40051-0.08184
  -3   5   512548.52  412.22   1-0.80334-0.28586 0.09352 0.30929 0.58812 0.90698
  -3   5   511547.07  254.58   1-0.15045 0.36786-0.95831-0.74138 0.24287 0.56126
  -3   5   4 1387.14  234.52   1-0.00579 0.51087-0.99659-0.78579 0.08229 0.34860
   3  -5  -4 1464.13   77.74   1-0.08770-0.60469 0.99070 0.77958 0.10395-0.16308
  -3   5   4 1171.16  118.40   1-0.47904 0.03794 0.77851 0.98963-0.40550-0.13846
  -3   5   4 1392.18  141.46   1-0.78003-0.26535 0.29168 0.50568 0.55359 0.82089
   3  -5  -3  328.67   37.22   1-0.09799-0.61193 0.99094 0.78118 0.09177-0.12363
  -3   5   3  246.29   52.46   1-0.48525 0.02867 0.76975 0.97951-0.41472-0.19931
  -3   5   3  343.61   71.37   1-0.74117-0.22929 0.43367 0.64591 0.51242 0.72815
   3  -5  -3  265.63   87.13   1-0.04451-0.55700 0.99756 0.78589-0.05363-0.26854
   3  -5  -2  574.87   57.44   1-0.10628-0.61716 0.99095 0.78256 0.08193-0.08184
  -3   5   2  557.58   69.31   1-0.49485 0.01602 0.75564 0.96402-0.42909-0.26531
  -3   5   2  612.39   95.68   1-0.69889-0.18981 0.53732 0.74780 0.47203 0.63621
   3  -5  -2  438.82  110.14   1-0.07712-0.58667 0.99658 0.78656-0.02934-0.19269
  -3   5   2  612.77   58.52   1 0.14823 0.65799-0.46565-0.25444-0.87246-0.70873
   3  -5  -1 1700.31  101.73   1-0.11202-0.61984 0.99086 0.78385 0.07509-0.03705
  -3   5   1 1527.95  144.05   1-0.50848-0.00066 0.73426 0.94127-0.44977-0.33763
  -3   5   1 1889.82  158.38   1-0.65855-0.15227 0.61374 0.82246 0.43545 0.54806
   3  -5  -1 1236.30  240.53   1-0.09774-0.60436 0.99511 0.78672-0.01391-0.12569
  -3   5   1 1854.45  103.72   1 0.11527 0.62211-0.60522-0.39577-0.78766-0.67552
   3  -5   0   86.23   27.03   1-0.11441-0.61918 0.99080 0.78515 0.07224 0.01172
  -3   5   0   32.33   30.67   1-0.52683-0.02207 0.70267 0.90831-0.47821-0.41770
  -3   5   0   90.98   41.80   1-0.62249-0.11901 0.67042 0.87737 0.40376 0.46481
   3  -5   0    9.46   63.06   1-0.10950-0.61318 0.99397 0.78723-0.00508-0.06530
  -3   5   0   36.56   24.02   1 0.08142 0.58535-0.72095-0.51326-0.68818-0.62763
   3  -5   1  209.61   32.67   1-0.11223-0.61394 0.99085 0.78658 0.07484 0.06595
  -3   5  -1  196.38   35.87   1-0.55052-0.04881 0.65614 0.86041-0.51613-0.50724
  -3   5  -1  249.66   70.67   1-0.59108-0.09034 0.71322 0.91831 0.37673 0.38539
   3  -5   1  101.31   77.28   1-0.11441-0.61516 0.99343 0.78833-0.00139-0.01005
  -3   5  -1  242.00   33.50   1 0.04989 0.55089-0.80849-0.60256-0.58639-0.57742
   3  -5   2  395.41   51.84   1-0.10347-0.60213 0.99097 0.78806 0.08527 0.12801
  -3   5  -2  355.60   63.07   1-0.57854-0.07988 0.58984 0.79209-0.56335-0.60515
  -3   5  -2  413.21   63.00   1-0.56580-0.06799 0.74406 0.94751 0.35529 0.31238
   3  -5   2  299.97  111.43   1-0.11386-0.61167 0.99349 0.79004-0.00181 0.04108
  -3   5  -2  427.27   40.21   1 0.02227 0.52036-0.87095-0.66679-0.49085-0.53348
   3  -5   3 3420.39  145.63   1-0.08454-0.58014 0.99058 0.78905 0.10767 0.20205
  -3   5  -3 3034.87  156.10   1-0.61169-0.11601 0.48539 0.68620-0.62467-0.71809
  -3   5  -3 3777.65  196.38   1-0.54565-0.05078 0.76666 0.96846 0.33837 0.24390
   3  -5   3 2926.69  345.47   1-0.10883-0.60370 0.99404 0.79223-0.00559 0.08887
  -3   5  -3 3422.79  115.30   1-0.00125 0.49391-0.91430-0.71191-0.40501-0.49923
   3  -5   4 1781.41  110.14   1-0.04817-0.54071 0.98747 0.78731 0.15023 0.29623
  -3   5  -4 1720.89  130.26   1-0.64257-0.14987 0.32038 0.51976-0.69602-0.84106
  -3   5  -4 1863.06  138.35   1-0.53025-0.03832 0.78284 0.98300 0.32554 0.17951
   3  -5   4 1491.63  257.89   1-0.10006-0.59200 0.99490 0.79474-0.01217 0.13384
  -3   5  -4 2063.07   98.72   1-0.02124 0.47100-0.94410-0.74347-0.32896-0.47476
  -3   5  -5 3160.02  198.71   1-0.51919-0.03019 0.79394 0.99246 0.31636 0.11878
   3  -5   5 2315.81  325.04   1-0.08812-0.57711 0.99588 0.79736-0.02112 0.17645
   3  -5   5 3092.12  164.27   1 0.15182-0.33750-0.44845-0.64731-0.88081-0.68342
  -3   5  -5 2902.87  114.46   1-0.03838 0.45094-0.96446-0.76559-0.26142-0.45881
  -3   5  -6  291.90   55.04   1-0.75918-0.27317 0.27958 0.47506-0.58776-0.83647
  -3   5  -6  384.89   52.85   1-0.51202-0.02596 0.80090 0.99778 0.31043 0.06129
   3  -5   6  210.91  131.03   1-0.07343-0.55949 0.99678 0.79991-0.03210 0.21704
  -3   5  -6  444.61   50.60   1-0.41709 0.07000-0.64120-0.44508-0.64411-0.89274
   3  -5   6  318.52   60.31   1 0.13369-0.35271-0.53097-0.72807-0.83677-0.58779
  -3   5  -6  416.48   35.23   1-0.05329 0.43311-0.97817-0.78107-0.20083-0.44982
  -3   5  -7 5160.95  206.58   1-0.79264-0.30966 0.11655 0.31046-0.59843-0.89873
  -3   5  -7 5915.37  262.75   1-0.50833-0.02520 0.80443 0.99966 0.30739 0.00668
   3  -5   7 3512.97  369.82   1-0.05635-0.53948 0.99740 0.80217-0.04483 0.25587
  -3   5  -7 6360.97  174.77   1-0.47264 0.01162-0.65898-0.46485-0.58510-0.88531
   3  -5   7 5799.05  210.13   1 0.11860-0.36488-0.59242-0.78776-0.79684-0.49627
  -3   5  -7 5350.52  126.50   1-0.06625 0.41694-0.98694-0.79116-0.14677-0.44746
  -3   5  -8 2695.24  156.73   1-0.80350-0.32354-0.08878 0.10356-0.58864-0.94052
  -3   5  -8 2708.51  181.22   1-0.50772-0.02753 0.80500 0.99858 0.30688-0.04537
   3  -5   8 1242.09  233.74   1-0.03717-0.51736 0.99756 0.80397-0.05908 0.29318
  -3   5  -8 2927.03  105.79   1-0.52288-0.04143-0.67177-0.47963-0.52470-0.87649
   3  -5   8 2698.36  129.55   1 0.10640-0.37417-0.63797-0.83155-0.76266-0.41050
  -3   5  -8 2434.00   91.10   1-0.07812 0.40215-0.99230-0.79827-0.09608-0.44835
  -3   5  -9  465.47   70.02   1-0.76898-0.29205-0.34026-0.14947-0.54118-0.94464
  -3   5  -9  463.46   75.32   1-0.50985-0.03260 0.80298 0.99492 0.30864-0.09518
   3  -5   9  529.29   71.37   1 0.09674-0.38090-0.67159-0.86340-0.73457-0.33082
  -3   5  -9  461.37   46.45   1-0.08892 0.38842-0.99483-0.80257-0.04889-0.45276
  -3   5 -10    6.58   31.17   1-0.64157-0.16880-0.64156-0.45145-0.42043-0.87618
  -3   5 -10  -20.25  120.34   1-0.03374 0.43903-0.99752-0.80741 0.06162-0.39411
  -3   5 -10  -38.55   43.25   1-0.51440-0.04009 0.79861 0.98891 0.31240-0.14298
   3  -5  10   -5.66   36.61   1 0.08929-0.38543-0.69619-0.88623-0.71227-0.25694
  -3   5 -10   -0.86   20.39   1-0.09886 0.37555-0.99509-0.80459-0.00453-0.45998
  -3   5 -11  366.50   78.62   1-0.52109-0.04972 0.79206 0.98071 0.31794-0.18900
   3  -5  11  504.24   80.88   1 0.08371-0.38810-0.71389-0.90217-0.69523-0.18830
  -3   5 -12 4020.98  244.14   1-0.52968-0.06124 0.78343 0.97043 0.32506-0.23344
   3  -5  12 4058.31  156.30   1 0.07970-0.38919-0.72621-0.91272-0.68283-0.12431
  -3   5 -13  548.95   92.62   1-0.53993-0.07443 0.77277 0.95813 0.33359-0.27647
   3  -5  13  609.31   70.48   1 0.07703-0.38894-0.73425-0.91900-0.67448-0.06438
  -3   5 -14  141.73   68.63   1-0.55165-0.08908 0.76009 0.94381 0.34339-0.31823
   3  -5  14  164.83   44.50   1 0.07549-0.38756-0.73882-0.92180-0.66965-0.00796
  -3   5 -15   46.45   50.92   1-0.56466-0.10503 0.74538 0.92746 0.35433-0.35886
   3  -5  15   24.62   45.64   1 0.07492-0.38521-0.74048-0.92171-0.66787 0.04540
  -3   5 -16 1270.42  139.16   1-0.57879-0.12209 0.72858 0.90901 0.36627-0.39847
   3  -5  16 1693.66  135.05   1 0.07520-0.38201-0.73968-0.91914-0.66873 0.09613
  -3   4  14 2440.36  249.19   1-0.24056 0.20396-0.96600-0.71433-0.09461 0.66941
  -3   4  14 2161.51  114.21   1-0.05614 0.38479-0.98035-0.72197-0.18907 0.57505
  -3   4  13  202.69  110.40   1-0.20474 0.23665-0.97651-0.72631-0.06711 0.64534
  -3   4  13  134.90   33.53   1-0.06796 0.37004-0.98787-0.73126-0.13954 0.57299
  -3   4  12  159.21  136.88   1-0.16899 0.26926-0.98480-0.73609-0.03986 0.62102
  -3   4  12  170.46   36.81   1-0.08018 0.35489-0.99296-0.73810-0.08715 0.57380
  -3   4  11  183.24  111.98   1-0.13333 0.30179-0.99098-0.74374-0.01285 0.59645
   3  -4 -11   90.50   30.46   1-0.05113-0.48592 0.98784 0.74099 0.14679-0.46346
  -3   4  11  161.68   39.75   1-0.09289 0.33925-0.99518-0.74209-0.03125 0.57810
  -3   4  10 1146.63  295.12   1-0.09776 0.33422-0.99511-0.74934 0.01390 0.57163
   3  -4 -10 1233.94   87.24   1-0.07287-0.50461 0.98992 0.74444 0.12140-0.43722
  -3   4  10 1380.97   75.13   1-0.10622 0.32300-0.99392-0.74259 0.02893 0.58670
  -3   4   9 3319.13  403.94   1-0.06232 0.36653-0.99723-0.75295 0.04039 0.54654
   3  -4  -9 4206.96  222.93   1-0.09430-0.52298 0.99089 0.74678 0.09614-0.41085
  -3   4   9 3296.48  171.85   1-0.12028 0.30601-0.98823-0.73866 0.09442 0.60060
  -3   4   835483.21 1614.03   1-0.02703 0.39868-0.99741-0.75460 0.06659 0.52117
   3  -4  -846006.78 1196.35   1-0.11542-0.54104 0.99077 0.74803 0.07103-0.38432
  -3   4   842995.02 1107.74   1-0.13521 0.28815-0.97674-0.72893 0.16638 0.62097
  -3   4   717685.62  377.65   1-0.49481-0.07224 0.75569 0.99706-0.42904-0.02530
   3  -4  -714628.27  969.00   1-0.07397-0.49452 0.99675 0.75274-0.03170-0.43453
  -3   4   717731.28  241.47   1-0.15110 0.26933-0.95736-0.71131 0.24621 0.64921
   3  -4  -6  229.36   35.23   1-0.15664-0.57616 0.98742 0.74742 0.02136-0.33074
  -3   4   6  175.07   34.26   1-0.49595-0.07644 0.75397 0.99396-0.43076-0.07865
   3  -4  -6   97.93   89.80   1-0.18792-0.60554 0.98068 0.73831 0.05427-0.29699
   3  -4  -5 1508.05   84.22   1-0.17671-0.59316 0.98425 0.74563-0.00313-0.30361
  -3   4   5 1225.01  118.72   1-0.49941-0.08295 0.74867 0.98729-0.43597-0.13550
  -3   4   5 1035.15  118.96   1-0.80128-0.38744-0.03152 0.20994 0.59745 0.89766
   3  -4  -5 1017.65  152.13   1-0.24541-0.66009 0.96441 0.72369 0.09834-0.20135
   3  -4  -4    6.15   15.85   1-0.19637-0.60977 0.98014 0.74289-0.02735-0.27619
  -3   4   4   48.15   32.34   1-0.50562-0.09222 0.73889 0.97614-0.44540-0.19656
  -3   4   4   -9.22   26.56   1-0.79847-0.38743 0.16839 0.40810 0.57799 0.82665
   3  -4  -4  -16.25   37.44   1-0.27738-0.68913 0.95284 0.71376 0.12308-0.12504
   3  -4  -3   15.28   22.40   1-0.21557-0.62592 0.97514 0.73926-0.05121-0.24843
  -3   4   3   16.97   28.98   1-0.51508-0.10474 0.72328 0.95916-0.45993-0.26271
  -3   4   3  -29.85   27.41   1-0.77303-0.36479 0.32355 0.56149 0.54563 0.74272
   3  -4  -3   -1.20   37.15   1-0.29429-0.70310 0.94595 0.70852 0.13623-0.06034
   3  -4  -220450.86  465.29   1-0.23425-0.64154 0.96930 0.73479-0.07463-0.22022
  -3   4   217211.83  501.53   1-0.52836-0.12107 0.69988 0.93439-0.48062-0.33503
  -3   4   224147.33  654.37   1-0.73813-0.33269 0.44233 0.67850 0.50941 0.65493
   3  -4  -217319.07  631.87   1-0.30108-0.70695 0.94303 0.70724 0.14152-0.00348
   3  -4  -194690.85  562.71   1-0.25232-0.65655 0.96271 0.72957-0.09748-0.19143
   3  -4  -197667.68 1381.65   1-0.30052-0.70345 0.94328 0.70913 0.14109 0.04763
   3  -4   061895.92  514.41   1-0.26963-0.67081 0.95551 0.72373-0.11956-0.16188
  -3   4   059516.21  540.99   1 0.13160 0.53184-0.53986-0.30650-0.83139-0.78943
   3  -4   1  148.90   29.25   1-0.28599-0.68411 0.94786 0.71746-0.14060-0.13129
  -3   4  -1  129.96   29.84   1-0.59375-0.19569 0.54658 0.77639-0.59050-0.59909
  -3   4  -1  185.40   42.61   1-0.63511-0.23806 0.65161 0.88250 0.41476 0.40559
   3  -4   1  184.57   64.94   1-0.28366-0.68072 0.95034 0.71949 0.12796 0.13763
  -3   4  -1  145.84   33.84   1 0.10023 0.49754-0.65969-0.42809-0.74481-0.75443
   3  -4   2  277.61   34.38   1-0.30105-0.69612 0.94006 0.71103-0.16013-0.09919
  -3   4  -2  238.83   43.63   1-0.62213-0.22705 0.44204 0.67042-0.64617-0.70638
  -3   4  -2  336.06   64.49   1-0.60875-0.21463 0.68981 0.91902 0.39188 0.33065
   3  -4   2  192.04   53.10   1-0.26932-0.66344 0.95593 0.72672 0.11683 0.17806
  -3   4  -2  288.44   40.77   1 0.06990 0.46430-0.75504-0.52521-0.65193-0.71314
   3  -4   312087.78  234.47   1-0.31427-0.70628 0.93260 0.70494-0.17740-0.06483
  -3   4  -311328.77  284.14   1-0.64600-0.25391 0.28807 0.51502-0.70688-0.81870
  -3   4  -313706.24  335.97   1-0.58767-0.19649 0.71755 0.94511 0.37383 0.26104
   3  -4   310513.48  572.05   1-0.25190-0.64309 0.96221 0.73465 0.10335 0.21614
  -3   4  -312044.83  205.60   1 0.04214 0.43362-0.82730-0.59923-0.56016-0.67296
   3  -4   413012.35  236.14   1-0.32461-0.71356 0.92636 0.70007-0.19099-0.02679
  -3   4  -414498.51  347.23   1-0.57139-0.18313 0.73750 0.96341 0.36000 0.19565
   3  -4   410400.48  547.48   1-0.23186-0.62011 0.96876 0.74284 0.08791 0.25226
   3  -4   412990.24  293.76   1 0.15836-0.23019-0.41596-0.64226-0.89548-0.73110
  -3   4  -413857.16  225.72   1 0.01747 0.40603-0.88052-0.65421-0.47368-0.63806
   3  -4   512875.58  349.14   1-0.32982-0.71572 0.92307 0.69815-0.19787 0.01795
  -3   4  -512125.67  394.87   1-0.55955-0.17423 0.75125 0.97552 0.35002 0.13411
   3  -4   510382.19  609.31   1-0.20955-0.59486 0.97523 0.75095 0.07079 0.28670
   3  -4   511146.16  336.35   1 0.13885-0.24678-0.50854-0.73307-0.84976-0.63379
  -3   4  -511960.71  295.53   1-0.00419 0.38144-0.91909-0.69455-0.39402-0.60999
  -3   4  -638794.44  880.07   1-0.79929-0.41669 0.05722 0.27878-0.59820-0.86524
   3  -4   641589.06  874.91   1-0.32374-0.70659 0.92689 0.70335-0.18985 0.07760
  -3   4  -639162.37  914.15   1-0.55176-0.16938 0.75998 0.98261 0.34348 0.07601
  -3   4  -638906.49  821.69   1-0.42275-0.03929-0.64317-0.42150-0.63844-0.90597
   3  -4   637265.48  854.66   1 0.12225-0.26046-0.57813-0.80091-0.80672-0.53916
  -3   4  -637558.85  757.46   1-0.02323 0.35948-0.94671-0.72394-0.32122-0.58879
  -3   4  -7   21.03   24.01   1-0.80152-0.42195-0.13042 0.08958-0.58356-0.90217
   3  -4   7   20.02   30.93   1-0.27419-0.65399 0.95346 0.73127-0.12541 0.19369
  -3   4  -7   13.21   39.24   1-0.54759-0.16815 0.76455 0.98553 0.33999 0.02096
   3  -4   7   12.25   50.48   1-0.15920-0.53864 0.98671 0.76572 0.03242 0.35146
  -3   4  -7   69.35   36.71   1-0.48443-0.10380-0.66228-0.44260-0.57157-0.89068
   3  -4   7   14.35   33.53   1 0.10862-0.27117-0.62992-0.85092-0.76902-0.44987
  -3   4  -7   33.76   20.79   1-0.04006 0.33973-0.96619-0.74518-0.25467-0.57382
  -3   4  -8  257.70   46.12   1-0.76928-0.39274-0.33908-0.12064-0.54150-0.91170
  -3   4  -8  193.53   60.82   1-0.54665-0.17014 0.76557 0.98491 0.33920-0.03138
   3  -4   8  173.59   73.62   1-0.13158-0.50808 0.99123 0.77189 0.01153 0.38213
  -3   4  -8  277.64   40.94   1-0.53887-0.16106-0.67508-0.45739-0.50386-0.87455
   3  -4   8  281.90   53.65   1 0.09775-0.27913-0.66819-0.88743-0.73753-0.36679
  -3   4  -8  217.53   26.22   1-0.05491 0.32163-0.97943-0.75981-0.19415-0.56500
  -3   4  -9    2.94   30.28   1-0.69082-0.31731-0.55399-0.33710-0.46459-0.88638
  -3   4  -9    8.68   48.74   1-0.54855-0.17498 0.76350 0.98120 0.34079-0.08135
   3  -4   9  -10.79   72.00   1-0.10255-0.47612 0.99467 0.77697-0.01031 0.41184
  -3   4  -9  -10.36   30.96   1-0.58634-0.21137-0.68238-0.46667-0.43652-0.85879
   3  -4   9   22.23   37.39   1 0.08927-0.28468-0.69625-0.91373-0.71221-0.28988
  -3   4  -9  -10.47   26.93   1-0.06844 0.30517-0.98813-0.77028-0.13750-0.55994
  -3   4 -10  677.19   73.17   1-0.55753-0.18824-0.75353-0.53731-0.34833-0.82210
  -3   4 -10  666.57   71.90   1-0.55296-0.18233 0.75865 0.97470 0.34449-0.12922
   3  -4  10  464.50  166.49   1-0.07223-0.44287 0.99684 0.78078-0.03299 0.44071
  -3   4 -10  756.53   58.24   1-0.62737-0.25522-0.68498-0.47126-0.37040-0.84425
   3  -4  10  809.95   71.51   1 0.08285-0.28819-0.71655-0.93227-0.69259-0.21867
  -3   4 -10  717.49   51.84   1-0.08075 0.28993-0.99313-0.77704-0.08466-0.55869
  -3   4 -11 2089.67  176.09   1-0.36771-0.00155-0.90950-0.69475-0.19389-0.71924
  -3   4 -11 2049.09  141.23   1-0.55956-0.19186 0.75124 0.96564 0.35003-0.17524
   3  -4  11 2331.54  136.13   1 0.07816-0.28995-0.73085-0.94480-0.67804-0.15253
  -3   4 -12   80.74  312.12   1-0.10524 0.25779-0.99441-0.78113 0.00829-0.56865
  -3   4 -12  886.15  151.22   1-0.56808-0.20332 0.74139 0.95416 0.35721-0.21962
   3  -4  12  981.21   88.37   1 0.07494-0.29025-0.74044-0.95262-0.66793-0.09083
  -3   4 -13 4217.71  241.84   1-0.57828-0.21646 0.72920 0.94032 0.36584-0.26255
   3  -4  13 4611.50  186.40   1 0.07296-0.28932-0.74624-0.95666-0.66166-0.03297
  -3   4 -14 2902.99  209.42   1-0.58994-0.23105 0.71468 0.92416 0.37575-0.30420
   3  -4  14 3532.04  158.65   1 0.07203-0.28733-0.74892-0.95758-0.65872 0.02155
  -3   4 -15  194.74   54.98   1-0.60284-0.24689 0.69782 0.90565 0.38680-0.34472
   3  -4  15  143.17   45.62   1 0.07201-0.28443-0.74900-0.95589-0.65864 0.07321
  -3   4 -16 2817.60  202.99   1-0.61511-0.26006 0.68097 0.88541 0.39737-0.38524
   3  -4  16 3651.92  177.26   1 0.07276-0.28076-0.74681-0.95194-0.66104 0.12240
  -3   3  15  321.16  108.30   1-0.22708 0.11710-0.97022-0.69096-0.08423 0.71333
  -3   3  15  270.67   43.29   1-0.06804 0.27208-0.98792-0.70219-0.13920 0.65794
  -3   3  14  409.28  148.33   1-0.18556 0.15548-0.98123-0.70344-0.05247 0.69353
   3  -3 -14  433.79   45.51   1-0.04317-0.38354 0.98680 0.70971 0.15602-0.59092
  -3   3  14  439.37   50.15   1-0.07978 0.25741-0.99284-0.70887-0.08887 0.65668
  -3   3  1314747.14  839.73   1-0.14379 0.19411-0.98939-0.71308-0.02075 0.67366
   3  -3 -1313920.20  291.92   1-0.06946-0.40677 0.98967 0.71395 0.12540-0.56991
  -3   3  1314823.36  254.90   1-0.09184 0.24243-0.99512-0.71291-0.03596 0.65800
  -3   3  12 5382.33  577.66   1-0.10174 0.23302-0.99475-0.71992 0.01091 0.65376
   3  -3 -12 6604.86  197.69   1-0.09572-0.42998 0.99091 0.71656 0.09446-0.54922
  -3   3  12 6338.15  176.02   1-0.10427 0.22707-0.99434-0.71390 0.02002 0.66240
  -3   3  11  980.55  258.18   1-0.05941 0.27223-0.99732-0.72397 0.04256 0.63383
   3  -3 -11 1117.33   73.62   1-0.12200-0.45321 0.99051 0.71754 0.06316-0.52890
  -3   3  11  980.84   59.34   1-0.11715 0.21126-0.98991-0.71122 0.07967 0.67046
  -3   3  10 1672.29  368.97   1-0.01676 0.31173-0.99710-0.72522 0.07418 0.61389
   3  -3 -10 2535.94  109.27   1-0.14836-0.47650 0.98843 0.71682 0.03141-0.50901
   3  -3 -10 2230.33  316.74   1-0.33526-0.66103 0.92697 0.65218 0.16829-0.37104
  -3   3  10 2248.76   88.61   1-0.13056 0.19493-0.98097-0.70405 0.14366 0.68286
   3  -3  -9 2390.80   92.76   1-0.17484-0.49993 0.98459 0.71436-0.00084-0.48964
   3  -3  -9 2218.23  185.78   1-0.49237-0.81511 0.81913 0.54607 0.29426-0.19335
  -3   3   9 2194.99   91.50   1-0.14454 0.17803-0.96634-0.69119 0.21279 0.70040
   3  -3  -836034.37  723.87   1-0.53782-0.85763 0.77499 0.50358 0.33184-0.10421
   3  -3  -7 9351.50  287.69   1-0.22844-0.54742 0.97122 0.70373-0.06732-0.45286
  -3   3   7 8512.07  323.86   1-0.52435-0.20537 0.70715 0.97464-0.47432-0.08878
   3  -3  -7 8502.24  374.13   1-0.55765-0.87452 0.75340 0.48363 0.34843-0.03606
   3  -3  -6 1572.81   93.22   1-0.25572-0.57164 0.96137 0.69525-0.10180-0.43571
  -3   3   6 1531.66  133.36   1-0.52829-0.21237 0.70000 0.96612-0.48051-0.14660
   3  -3  -6 1575.32  143.62   1-0.56440-0.87834 0.74568 0.47755 0.35411 0.02118
   3  -3  -5 3852.20  135.42   1-0.28345-0.59631 0.94910 0.68435-0.13732-0.41960
  -3   3   5 3560.48  191.94   1-0.53485-0.22198 0.68772 0.95247-0.49088-0.20860
  -3   3   5 3800.28  187.01   1-0.78184-0.47164-0.18254 0.08462 0.59614 0.87771
   3  -3  -5 3623.84  257.76   1-0.56274-0.87374 0.74759 0.48111 0.35271 0.07134
   3  -3  -4 3518.48  113.56   1-0.31175-0.62156 0.93407 0.67069-0.17410-0.40474
  -3   3   4 3256.26  131.45   1-0.54443-0.23461 0.66882 0.93220-0.50622-0.27558
  -3   3   4 3506.05  164.27   1-0.80313-0.49573 0.00351 0.26892 0.59578 0.82578
   3  -3  -4 3459.44  214.06   1-0.55494-0.86300 0.75644 0.49160 0.34615 0.11634
   3  -3  -3  692.39   58.46   1-0.34077-0.64753 0.91583 0.65382-0.21241-0.39142
  -3   3   3  621.09   55.98   1-0.55738-0.25063 0.64120 0.90321-0.52742-0.34840
  -3   3   3  814.38   81.02   1-0.79896-0.49436 0.16316 0.42680 0.57881 0.75725
   3  -3  -3  779.38   95.72   1-0.54229-0.84742 0.77026 0.50707 0.33557 0.15732
   3  -3  -2  419.87   40.80   1-0.37068-0.67438 0.89375 0.63311-0.25257-0.37996
  -3   3   2  373.41   42.98   1-0.57353-0.27012 0.60281 0.86305-0.55467-0.42681
  -3   3   2  507.27   66.17   1-0.77939-0.47759 0.29477 0.55665 0.55285 0.67973
   3  -3  -2  326.31   61.47   1-0.52564-0.82783 0.78752 0.52598 0.32171 0.19502
   3  -3  -1  630.46   53.74   1-0.40166-0.70230 0.86697 0.60770-0.29500-0.37075
  -3   3   1  509.14   63.09   1-0.59341-0.29297 0.54762 0.80643-0.58988-0.51363
  -3   3   1  711.95   94.39   1-0.75217-0.45317 0.40024 0.66035 0.52349 0.59880
   3  -3  -1  548.75   79.78   1-0.50558-0.80483 0.80702 0.54711 0.30512 0.22999
   3  -3   0 1087.20   68.27   1-0.43390-0.73149 0.83427 0.57637-0.34017-0.36429
  -3   3   0  939.23   72.44   1-0.61556-0.31810 0.47018 0.72755-0.63246-0.60783
  -3   3   0 1350.42  116.88   1-0.72267-0.42646 0.48302 0.74138 0.49439 0.51814
   3  -3   0 1151.19  128.01   1-0.48257-0.77888 0.82776 0.56950 0.28624 0.26267
  -3   3   0 1240.08   86.18   1 0.16085 0.45740-0.40313-0.14410-0.90089-0.87750
   3  -3   1   16.79   21.31   1-0.46754-0.76207 0.79396 0.53744-0.38860-0.36109
  -3   3  -1   -5.91   19.82   1-0.63692-0.34245 0.36224 0.61819-0.68051-0.70750
  -3   3  -1    8.44   33.43   1-0.69425-0.40084 0.54701 0.80360 0.46774 0.43993
   3  -3   1  -14.22   29.49   1-0.45698-0.75036 0.84895 0.59234 0.26541 0.29340
  -3   3  -1   16.06   26.02   1 0.13174 0.42536-0.53928-0.28201-0.83175-0.85995
   3  -3   2  109.89   28.13   1-0.50257-0.79404 0.74373 0.48858-0.44076-0.36162
  -3   3  -2  109.92   42.68   1-0.66883-0.37823 0.59577 0.85059 0.44464 0.36527
   3  -3   2   64.98   48.37   1-0.42913-0.71957 0.86996 0.61499 0.24291 0.32247
  -3   3  -2   72.69   34.61   1 0.10158 0.39228-0.65500-0.39950-0.74876-0.82855
  -3   3  -3 2604.68  128.26   1-0.76783-0.47957 0.24652 0.49886-0.59131-0.72190
   3  -3   3 2846.21  130.75   1-0.53855-0.82697 0.68055 0.42676-0.49679-0.36602
  -3   3  -3 3212.58  149.04   1-0.64735-0.35955 0.63234 0.88540 0.42552 0.29458
   3  -3   3 2444.07  230.06   1-0.39930-0.68680 0.89027 0.63695 0.21900 0.35012
  -3   3  -3 2508.58  101.84   1 0.07240 0.36018-0.74787-0.49413-0.65988-0.79126
  -3   3  -4 6387.60  220.09   1-0.79306-0.50782 0.11349 0.36427-0.59847-0.78065
   3  -3   4 6845.20  179.01   1-0.57328-0.85880 0.60345 0.35180-0.55423-0.37240
  -3   3  -4 7509.61  220.50   1-0.63012-0.34512 0.65916 0.91046 0.41040 0.22790
   3  -3   4 6782.46  244.39   1 0.15060-0.13426-0.45436-0.70633-0.87799-0.69502
  -3   3  -4 7050.80  180.95   1 0.04539 0.33025-0.81954-0.56757-0.57121-0.75418
  -3   3  -530234.70  416.93   1-0.80401-0.52180-0.04004 0.20916-0.59326-0.82702
   3  -3   530351.65  406.39   1-0.60632-0.88886 0.50518 0.25496-0.61413-0.38067
  -3   3  -529220.30  399.49   1-0.37056-0.08792-0.62380-0.37460-0.68814-0.92300
   3  -3   529253.59  471.96   1 0.13238-0.14955-0.53655-0.78676-0.83341-0.59885
  -3   3  -532290.22  342.56   1 0.02101 0.30295-0.87351-0.62330-0.48635-0.72091
  -3   3  -621388.10  344.80   1-0.79391-0.51472-0.20863 0.03901-0.57111-0.85646
   3  -3   619058.27  375.54   1-0.63276-0.91232 0.38786 0.13907-0.67019-0.38512
  -3   3  -621734.40  487.07   1-0.60899-0.33030 0.68948 0.93787 0.39209 0.10629
   3  -3   617047.03  625.88   1-0.30002-0.57872 0.94349 0.69510 0.14070 0.42650
  -3   3  -621551.93  328.25   1-0.44749-0.16768-0.65137-0.40415-0.61274-0.89918
   3  -3   619201.43  357.32   1 0.11702-0.16199-0.59851-0.84696-0.79251-0.50636
  -3   3  -619529.46  246.84   1-0.00075 0.27827-0.91347-0.66503-0.40688-0.69303
  -3   3  -7 3686.77  166.41   1-0.75743-0.48127-0.38282-0.13672-0.52890-0.86583
  -3   3  -7 3920.05  187.48   1-0.60376-0.32800 0.69659 0.94334 0.38758 0.05022
   3  -3   7 3084.95  309.70   1-0.26426-0.54002 0.95781 0.71107 0.11291 0.45027
  -3   3  -7 3515.53  133.94   1-0.51412-0.23713-0.66979-0.42456-0.53577-0.87378
   3  -3   7 3447.65  167.01   1 0.10451-0.17159-0.64469-0.89137-0.75725-0.41952
  -3   3  -7 3885.24  133.25   1-0.02015 0.25595-0.94265-0.69597-0.33317-0.67090
  -3   3  -8  448.50   48.91   1-0.69251-0.41939-0.55056-0.30602-0.46615-0.85466
  -3   3  -8  530.70   66.36   1-0.60179-0.32896 0.69923 0.94433 0.38589-0.00302
   3  -3   8  264.75   88.01   1-0.22739-0.50021 0.97013 0.72503 0.08448 0.47340
  -3   3  -8  413.90   42.80   1-0.57090-0.29674-0.68045-0.43722-0.45938-0.84898
   3  -3   8  377.51   57.87   1 0.09459-0.17859-0.67881-0.92372-0.72819-0.33886
  -3   3  -8  472.46   39.76   1-0.03750 0.23568-0.96354-0.71862-0.26491-0.65424
  -3   3  -9 8316.50  200.63   1-0.60099-0.33206-0.70029-0.45648-0.38521-0.82544
   3  -3   9 7946.09  225.23   1-0.04956-0.31964 0.98765 0.74209 0.14862 0.58917
  -3   3  -9 8714.41  269.08   1-0.60272-0.33283 0.69799 0.94145 0.38669-0.05378
   3  -3   9 6944.38  412.80   1-0.18952-0.45941 0.98030 0.73685 0.05549 0.49597
  -3   3  -9 8683.02  177.60   1-0.61875-0.34742-0.68476-0.44352-0.38501-0.82618
   3  -3   9 8442.17  238.50   1 0.08694-0.18332-0.70372-0.94687-0.70513-0.26421
  -3   3  -9 8642.24  171.34   1-0.05311 0.21715-0.97803-0.73487-0.20157-0.64249
  -3   3 -10 1112.65   87.57   1-0.48962-0.22382-0.82157-0.57924-0.29201-0.78381
   3  -3  10  750.05   63.15   1-0.14937-0.41639 0.98831 0.74413 0.03019 0.52237
  -3   3 -10  814.38  103.54   1-0.60620-0.33925 0.69329 0.93510 0.38968-0.10235
   3  -3  10  591.29  163.42   1-0.15074-0.41769 0.98822 0.74641 0.02601 0.51806
   3  -3  10  851.22   79.87   1 0.08122-0.18613-0.72158-0.96297-0.68754-0.19504
  -3   3 -10  898.90   51.81   1-0.06716 0.19979-0.98745-0.74577-0.14293-0.63553
  -3   3 -11 1164.68  154.77   1-0.36493-0.10227-0.91108-0.67023-0.19169-0.73506
   3  -3  11 1001.64   90.76   1-0.22857-0.49254 0.97118 0.72836-0.06749 0.47631
  -3   3 -11 1185.53  106.02   1-0.61191-0.34790 0.68544 0.92561 0.39460-0.14899
   3  -3  11  684.03  178.73   1-0.11112-0.37513 0.99379 0.75363-0.00387 0.53973
   3  -3  11 1120.96   96.90   1 0.07713-0.18729-0.73394-0.97356-0.67481-0.13072
  -3   3 -12 7887.80  709.19   1-0.23353 0.02598-0.96824-0.72887-0.08920-0.68415
   3  -3  12 7825.88  292.21   1-0.29245-0.55337 0.94460 0.70315-0.14896 0.44648
  -3   3 -1211416.64  373.78   1-0.61796-0.35535 0.67693 0.91412 0.39984-0.19517
   3  -3  13  684.93   91.24   1-0.34527-0.60313 0.91273 0.67265-0.21840 0.42866
  -3   3 -13  908.16  111.37   1-0.62723-0.36742 0.66347 0.89890 0.40788-0.23868
   3  -3  13 1085.60   83.95   1 0.07290-0.18569-0.74641-0.98250-0.66148-0.01421
  -3   3 -14 7580.65  259.11   1-0.63795-0.38093 0.64723 0.88090 0.41725-0.28088
   3  -3  14 9331.67  240.23   1 0.07237-0.18330-0.74795-0.98228-0.65979 0.03906
  -3   3 -15   15.62   53.97   1-0.64989-0.39568 0.62821 0.86011 0.42776-0.32193
   3  -3  15  -32.83   42.16   1 0.07270-0.18005-0.74700-0.97956-0.66083 0.08961
  -3   3 -16  900.44   97.08   1-0.66285-0.41144 0.60633 0.83647 0.43929-0.36197
   3  -3  16 1492.09  115.41   1 0.07377-0.17606-0.74388-0.97468-0.66422 0.13781
  -3   3 -17  126.81   64.73   1-0.67664-0.42803 0.58148 0.80985 0.45168-0.40114
  -3   2  16  346.82  112.36   1-0.22593 0.01789-0.97057-0.66372-0.08335 0.74776
   3  -2 -16  334.73   46.27   1-0.04216-0.28505 0.98666 0.68070 0.15720-0.67481
  -3   2  16  359.94   59.31   1-0.07404 0.16528-0.99076-0.67767-0.11362 0.71654
  -3   2  15 3142.97  294.53   1-0.17803 0.06265-0.98291-0.67754-0.04673 0.73281
   3  -2 -15 3381.54  152.62   1-0.07210-0.31194 0.98987 0.68528 0.12230-0.65808
  -3   2  15 3714.86  152.17   1-0.08551 0.15088-0.99428-0.68296-0.06388 0.71469
  -3   2  14  -87.81  187.08   1-0.12953 0.10802-0.99152-0.68763-0.00999 0.71797
   3  -2 -14   43.60   31.67   1-0.10218-0.33896 0.99097 0.68775 0.08680-0.64194
  -3   2  14   17.59   26.59   1-0.09722 0.13625-0.99519-0.68563-0.01190 0.71508
  -3   2  13  112.08  205.88   1-0.08037 0.15404-0.99640-0.69398 0.02691 0.70331
   3  -2 -13  239.53   49.42   1-0.13245-0.36617 0.98989 0.68804 0.05062-0.62650
   3  -2 -13  344.34   94.93   1-0.23040-0.46121 0.96921 0.66381 0.08679-0.58874
  -3   2  13  425.33   69.71   1-0.10921 0.12134-0.99310-0.68530 0.04267 0.71807
  -3   2  12  462.60  259.85   1-0.03050 0.20078-0.99748-0.69654 0.06402 0.68884
   3  -2 -12  840.30   71.70   1-0.16298-0.39365 0.98653 0.68606 0.01364-0.61184
   3  -2 -12  669.35   88.49   1-0.77003-0.99619 0.33604 0.03083 0.54232-0.08154
   3  -2 -12  856.66  148.21   1-0.07686-0.30473 0.99660 0.69285-0.02954-0.65352
  -3   2  12  817.50   58.35   1-0.12152 0.10609-0.98750-0.68147 0.10030 0.72411
   3  -2 -11  551.81   54.49   1-0.19386-0.42147 0.98072 0.68162-0.02425-0.59811
   3  -2 -11  421.09   68.85   1-0.77636-0.99972 0.30893 0.00548 0.54937-0.02292
  -3   2  11  436.50   41.99   1-0.13421 0.09048-0.97771-0.67343 0.16146 0.73368
   3  -2 -1015407.06  277.64   1-0.22516-0.44972 0.97226 0.67453-0.06321-0.58544
  -3   2  1012635.78  309.52   1-0.55521-0.33065 0.64601 0.94375-0.52383-0.00159
   3  -2 -1013006.46  423.11   1-0.77893-0.99949 0.29699-0.00469 0.55232 0.03158
  -3   2  1013987.69  226.91   1-0.14729 0.07447-0.96275-0.66025 0.22671 0.74734
   3  -2  -9 2034.99  102.03   1-0.25698-0.47848 0.96086 0.66450-0.10340-0.57400
  -3   2   9 1615.75   97.27   1-0.55590-0.33440 0.64450 0.94086-0.52496-0.05436
   3  -2  -9 1692.55  157.17   1-0.77879-0.99654 0.29767-0.00225 0.55215 0.08298
   3  -2  -8 2317.09  113.89   1-0.28939-0.50784 0.94616 0.65117-0.14500-0.56397
  -3   2   8 1854.72  123.17   1-0.55837-0.33992 0.63899 0.93398-0.52906-0.11008
   3  -2  -8 1942.51  163.48   1-0.77627-0.99123 0.30935 0.01119 0.54927 0.13166
   3  -2  -7  340.99   36.59   1-0.32250-0.53789 0.92766 0.63404-0.18822-0.55556
   3  -2  -7  338.06   72.01   1-0.77132-0.98348 0.33075 0.03435 0.54374 0.17769
   3  -2  -6 1198.24   71.25   1-0.35639-0.56872 0.90474 0.61249-0.23328-0.54900
  -3   2   6  981.60   82.42   1-0.56974-0.35798 0.61227 0.90438-0.54818-0.23225
   3  -2  -6  918.28  115.97   1-0.76368-0.97303 0.36064 0.06600 0.53547 0.22098
   3  -2  -5 9826.66  233.33   1-0.39109-0.60037 0.87658 0.58570-0.28043-0.54451
  -3   2   5 9456.34  217.83   1-0.57905-0.37027 0.58849 0.87917-0.56423-0.29992
   3  -2  -510107.53  387.26   1-0.75296-0.95952 0.39767 0.10480 0.52430 0.26138
   3  -2  -4  733.27   65.10   1-0.42662-0.63284 0.84212 0.55261-0.32987-0.54232
  -3   2   4  705.47   72.58   1-0.59098-0.38518 0.55496 0.84420-0.58544-0.37275
  -3   2   4  788.93   64.71   1-0.78255-0.57879-0.17882 0.11228 0.59635 0.80770
   3  -2  -4  800.01  114.09   1-0.73882-0.94258 0.44038 0.14927 0.51009 0.29873
  -3   2   3233720.1 1346.44   1-0.60531-0.40250 0.50874 0.79654-0.61218-0.45110
   3  -2  -3247216.3 1843.93   1-0.72097-0.92194 0.48719 0.19784 0.49278 0.33298
   3  -2  -2 6039.65  181.47   1-0.49947-0.69958 0.74857 0.46180-0.43607-0.54526
  -3   2   2 5413.44  183.44   1-0.62126-0.42143 0.44596 0.73233-0.64432-0.53485
  -3   2   2 7226.15  196.93   1-0.80311-0.60495 0.09990 0.38748 0.58739 0.69562
   3  -2  -2 5376.90  275.07   1-0.69928-0.89745 0.53650 0.24891 0.47239 0.36417
   3  -2  -1  176.15   34.49   1-0.53584-0.73289 0.68582 0.40043-0.49245-0.55001
  -3   2   1  131.65   32.22   1-0.63698-0.44013 0.36188 0.64682-0.68065-0.62281
  -3   2   1  167.30   31.74   1-0.79321-0.59785 0.21385 0.49967 0.57014 0.62681
   3  -2  -1  161.09   46.22   1-0.67377-0.86914 0.58679 0.30098 0.44909 0.39242
  -3   2   0 3253.62  121.28   1-0.74831-0.55437 0.31660 0.59971-0.58291-0.57707
   3  -2   0 3226.17  125.88   1-0.57054-0.76440 0.61031 0.32679-0.54954-0.55577
  -3   2   0 4111.05  162.30   1-0.77633-0.58376 0.30907 0.59312 0.54934 0.55444
   3  -2   0 3268.34  201.39   1-0.64462-0.83718 0.63673 0.35268 0.42311 0.41801
  -3   2  -1  237.96   38.84   1-0.77423-0.58332 0.21931 0.50085-0.59369-0.63943
   3  -2   1  206.61   36.75   1-0.60225-0.79313 0.51925 0.23716-0.60635-0.56096
  -3   2  -1  235.91   42.54   1-0.75633-0.56657 0.38654 0.66883 0.52776 0.48130
   3  -2   1  226.66   44.27   1-0.61233-0.80203 0.68486 0.40249 0.39497 0.44129
  -3   2  -1  224.25   47.56   1 0.15042 0.34036-0.45518-0.17224-0.87759-0.92438
  -3   2  -2101946.7  809.20   1-0.79417-0.60629 0.10490 0.38489-0.59855-0.69588
   3  -2   293660.88  690.04   1-0.62823-0.81612 0.41260 0.13195-0.65960-0.56260
   3  -2   295268.58  979.75   1-0.57708-0.76383 0.73067 0.44994 0.36482 0.46270
  -3   2  -293914.49  682.66   1 0.12127 0.30829-0.58198-0.30081-0.80410-0.90247
  -3   2  -310514.64  231.41   1-0.80377-0.61892-0.02467 0.25375-0.59442-0.74333
   3  -2   311095.12  255.98   1-0.64559-0.83050 0.29243 0.01321-0.70547-0.55685
   3  -2   3 9883.74  319.58   1-0.53919-0.72302 0.77355 0.49447 0.33298 0.48242
  -3   2  -310945.71  216.52   1 0.09191 0.27600-0.68768-0.40827-0.72017-0.87013
  -3   2  -463949.64  835.93   1-0.79878-0.61696-0.16509 0.11177-0.57851-0.77901
  -3   2  -471265.47  985.48   1-0.70117-0.51980 0.53249 0.80949 0.47414 0.27299
   3  -2   466294.24 1151.77   1-0.49906-0.67995 0.81306 0.53562 0.29976 0.50076
   3  -2   463950.50  951.34   1 0.14917-0.03200-0.46119-0.73884-0.87466-0.67311
  -3   2  -465848.26  806.63   1 0.06386 0.24504-0.77192-0.49427-0.63250-0.83405
   3  -2   514702.36  336.47   1-0.76262-0.94142 0.26689-0.00841-0.58921-0.33713
  -3   2  -517521.05  334.54   1-0.77615-0.59736-0.30986-0.03455-0.54914-0.80122
  -3   2  -519479.64  474.95   1-0.68818-0.50961 0.55927 0.83451 0.46217 0.20946
   3  -2   516240.61  451.07   1-0.45702-0.63497 0.84892 0.57313 0.26544 0.51800
  -3   2  -516734.22  313.01   1-0.41441-0.23541-0.64026-0.36551-0.64678-0.90054
   3  -2   514971.63  339.78   1 0.13210-0.04614-0.53774-0.81362-0.83269-0.57955
  -3   2  -518041.33  315.84   1 0.03796 0.21622-0.83703-0.56115-0.54583-0.79897
   3  -2   6  268.90   42.01   1-0.77810-0.95387 0.20130-0.07245-0.59500-0.29133
  -3   2  -6  297.42   45.49   1-0.73485-0.55908-0.45140-0.17765-0.50618-0.80985
  -3   2  -6  250.88   43.62   1-0.67849-0.50273 0.57801 0.85149 0.45336 0.14908
   3  -2   6  185.82   58.32   1-0.41337-0.58838 0.88096 0.60681 0.23026 0.53438
  -3   2  -6  198.91   37.15   1-0.49736-0.32118-0.66570-0.39293-0.55630-0.86164
   3  -2   6  238.85   41.20   1 0.11771-0.05762-0.59588-0.87000-0.79439-0.48966
  -3   2  -6  241.72   35.68   1 0.01447 0.18981-0.88631-0.61220-0.46285-0.76758
   3  -2   7 1008.00   86.46   1-0.78875-0.96149 0.14302-0.12917-0.59784-0.24259
  -3   2  -7  986.02   74.56   1-0.67608-0.50334-0.58253-0.31033-0.45117-0.80642
  -3   2  -7  850.15  103.30   1-0.67203-0.49906 0.58998 0.86169 0.44752 0.09168
   3  -2   7  904.38  139.54   1-0.36838-0.54046 0.90911 0.63661 0.19442 0.55011
  -3   2  -7  820.07   59.96   1-0.56558-0.39223-0.67969-0.40891-0.46705-0.82397
   3  -2   7  813.97   77.51   1 0.10598-0.06643-0.63948-0.91183-0.76146-0.40514
  -3   2  -7  981.30   63.57   1-0.00665 0.16575-0.92299-0.65064-0.38475-0.74107
   3  -2   8 6660.39  257.23   1-0.79558-0.96529 0.09336-0.17727-0.59860-0.19176
  -3   2  -8 6007.10  197.29   1-0.60280-0.43422-0.69788-0.42648-0.38676-0.79344
  -3   2  -8 6329.34  293.79   1-0.66860-0.49843 0.59618 0.86613 0.44444 0.03703
   3  -2   8 6835.17  391.21   1-0.32227-0.49141 0.93335 0.66249 0.15809 0.56534
  -3   2  -8 6310.13  185.37   1-0.62085-0.45032-0.68483-0.41605-0.38149-0.79000
   3  -2   8 5595.25  228.38   1 0.09668-0.07281-0.67180-0.94239-0.73438-0.32648
  -3   2  -8 6386.10  184.21   1-0.02565 0.14384-0.94980-0.67921-0.31179-0.71970
   3  -2   9 3287.29  174.44   1-0.79965-0.96633 0.05302-0.21605-0.59811-0.13969
  -3   2  -9 2609.52  194.59   1-0.66793-0.50056 0.59737 0.86556 0.44384-0.01512
   3  -2   9 1860.26  250.00   1-0.27521-0.44141 0.95368 0.68447 0.12140 0.58021
   3  -2   9 2346.33  151.38   1 0.08952-0.07705-0.69544-0.96426-0.71298-0.25348
  -3   2  -9 2692.86  115.43   1-0.04277 0.12380-0.96889-0.70006-0.24376-0.70326
   3  -2  10 7915.04  257.89   1-0.80187-0.96552 0.02220-0.24531-0.59708-0.08707
  -3   2 -10 7658.00  273.75   1-0.42952-0.26721-0.86968-0.60124-0.24323-0.75306
   3  -2  10 6280.89  188.76   1-0.04334-0.20677 0.98683 0.71651 0.15583 0.66621
  -3   2 -10 6983.22  249.34   1-0.66974-0.50517 0.59413 0.86056 0.44546-0.06506
   3  -2  10 5528.27  446.28   1-0.22734-0.39061 0.97014 0.70257 0.08444 0.59481
   3  -2  10 6673.59  210.05   1 0.08421-0.07944-0.71233-0.97939-0.69677-0.18568
  -3   2 -10 6759.91  150.63   1-0.05822 0.10501-0.98186-0.71459-0.18044-0.69161
  -3   2 -1125636.55  587.56   1-0.33636-0.17719-0.92641-0.65945-0.16915-0.73056
   3  -2  1124413.83  380.09   1-0.11329-0.27367 0.99083 0.72189 0.07358 0.63559
  -3   2 -1127957.41  582.60   1-0.67373-0.51196 0.58687 0.85153 0.44905-0.11303
   3  -2  1127911.59  373.45   1 0.08045-0.08028-0.72392-0.98921-0.68517-0.12250
   3  -2  12  579.23   72.01   1-0.80342-0.96101-0.01151-0.27591-0.59530 0.01787
  -3   2 -12  206.70  127.84   1-0.24233-0.08629-0.96543-0.69995-0.09597-0.70895
   3  -2  12  359.97   48.18   1-0.17482-0.33214 0.98460 0.71702-0.00081 0.61282
  -3   2 -12  331.74   64.73   1-0.67962-0.52065 0.57588 0.83877 0.45438-0.15927
   3  -2  12  338.13  128.42   1-0.12957-0.28697 0.99151 0.72723 0.01002 0.62351
   3  -2  12  469.69   70.12   1 0.07802-0.07979-0.73126-0.99479-0.67761-0.06335
   3  -2  13   75.03   40.70   1-0.80352-0.95809-0.01500-0.27784-0.59507 0.06968
  -3   2 -13   72.36  104.42   1-0.14897 0.00392-0.98853-0.72452-0.02467-0.68923
   3  -2  13   72.36   27.92   1-0.22933-0.38360 0.97093 0.70473-0.06845 0.59681
  -3   2 -13   77.21   43.02   1-0.68714-0.53097 0.56133 0.82246 0.46122-0.20399
   3  -2  13   21.22   63.46   1-0.07979-0.23425 0.99643 0.73379-0.02735 0.63770
   3  -2  13   95.94   38.18   1 0.07673-0.07816-0.73514-0.99690-0.67355-0.00770
   3  -2  14 2879.73  187.74   1-0.80336-0.95490-0.00988-0.27116-0.59540 0.12094
  -3   2 -14  474.86  492.43   1-0.05711 0.09265-0.99738-0.73485 0.04426-0.67186
   3  -2  14 2145.74  145.41   1-0.27809-0.42930 0.95165 0.68682-0.13041 0.58648
  -3   2 -14 2602.54  186.20   1-0.69603-0.54266 0.54332 0.80269 0.46939-0.24739
   3  -2  14 3016.78  143.22   1 0.07640-0.07558-0.73612-0.99612-0.67251 0.04492
   3  -2  15  908.30  168.15   1-0.80282-0.95133 0.00386-0.25585-0.59619 0.17173
  -3   2 -15 1086.17   99.50   1-0.70606-0.55548 0.52183 0.77944 0.47870-0.28964
   3  -2  15 1095.20   96.53   1 0.07690-0.07215-0.73462-0.99286-0.67409 0.09493
  -3   2 -16  584.90  114.08   1-0.71698-0.56921 0.49680 0.75265 0.48898-0.33092
   3  -2  16 1002.65  102.96   1 0.07813-0.06801-0.73095-0.98742-0.67793 0.14268
  -3   2 -17 1283.15  159.15   1-0.72858-0.58360 0.46805 0.72213 0.50009-0.37138
  -3   1  16 1840.38  276.37   1-0.18618-0.04583-0.98108-0.64813-0.05294 0.76014
   3  -1 -16 1886.63  132.29   1-0.09263-0.23194 0.99085 0.65876 0.09812-0.71569
  -3   1  16 1902.67   93.87   1-0.08679 0.04881-0.99452-0.65584-0.05828 0.75331
  -3   1  15 8462.92  853.21   1-0.12991 0.00729-0.99147-0.65999-0.01027 0.75123
   3  -1 -1511879.00  768.05   1-0.12637-0.26262 0.99028 0.65957 0.05792-0.70426
  -3   1  1511278.69  704.66   1-0.09809 0.03458-0.99514-0.65823-0.00799 0.75201
  -3   1  14  891.43  271.16   1-0.07259 0.06148-0.99682-0.66682 0.03273 0.74267
   3  -1 -14 1849.63  113.65   1-0.16044-0.29364 0.98690 0.65755 0.01673-0.69382
   3  -1 -14 1990.02  222.10   1-0.11516-0.24522 0.99334 0.66054-0.00083-0.70960
  -3   1  14 1684.00   77.78   1-0.10960 0.02015-0.99298-0.65783 0.04447 0.75289
  -3   1  13 1378.00  342.21   1-0.01412 0.11681-0.99699-0.66847 0.07614 0.73450
   3  -1 -13 1465.67   86.32   1-0.19493-0.32507 0.98048 0.65250-0.02558-0.68451
   3  -1 -13 1132.58   98.90   1-0.80066-0.92598-0.04024-0.37292 0.59775-0.05902
   3  -1 -13 1669.66  211.61   1-0.01561-0.14273 0.99705 0.66590-0.07504-0.73225
  -3   1  13 1420.65   74.63   1-0.12134 0.00547-0.98761-0.65423 0.09944 0.75627
   3  -1 -12  631.87   53.79   1-0.22991-0.35699 0.97074 0.64414-0.06918-0.67648
   3  -1 -12  472.29   66.95   1-0.79935-0.92187-0.05651-0.38743 0.59819-0.00702
  -3   1  12  566.66   50.92   1-0.13336-0.00946-0.97850-0.64688 0.15729 0.76253
   3  -1 -11 2623.54  140.96   1-0.26545-0.38948 0.95733 0.63210-0.11421-0.66988
  -3   1  11 2075.58  136.95   1-0.58975-0.46666 0.55860 0.88400-0.58322-0.02760
   3  -1 -11 1609.01  114.51   1-0.79868-0.91839-0.06397-0.39312 0.59834 0.04468
  -3   1  11 2419.23  114.22   1-0.14565-0.02468-0.96492-0.63506 0.21841 0.77206
   3  -1 -1035249.69  380.34   1-0.30161-0.42258 0.93976 0.61590-0.16085-0.66489
  -3   1  1032006.92  519.36   1-0.59120-0.47110 0.55430 0.87827-0.58585-0.08185
   3  -1 -1033094.57  485.58   1-0.79879-0.91571-0.06275-0.39014 0.59832 0.09623
   3  -1  -9  680.33   71.63   1-0.33841-0.45632 0.91743 0.59494-0.20926-0.66167
  -3   1   9  657.11   65.80   1-0.59417-0.47705 0.54529 0.86782-0.59127-0.13889
   3  -1  -9  621.35   76.56   1-0.79967-0.91379-0.05279-0.37842 0.59810 0.14758
   3  -1  -8 9400.52  261.10   1-0.37583-0.49069 0.88959 0.56847-0.25957-0.66034
  -3   1   8 8305.80  239.07   1-0.59882-0.48468 0.53062 0.85172-0.59987-0.19911
   3  -1  -8 8264.46  277.80   1-0.80111-0.91243-0.03394-0.35780 0.59754 0.19857
   3  -1  -7 5743.93  199.81   1-0.41379-0.52559 0.85528 0.53553-0.31187-0.66102
  -3   1   7 5045.77  216.14   1-0.60522-0.49406 0.50906 0.82873-0.61201-0.26286
   3  -1  -7 5576.60  243.36   1-0.80273-0.91124-0.00602-0.32812 0.59631 0.24891
   3  -1  -6 8129.58  199.87   1-0.45208-0.56082 0.81335 0.49498-0.36616-0.66367
  -3   1   6 7546.35  225.09   1-0.61334-0.50517 0.47900 0.79724-0.62797-0.33044
   3  -1  -6 7881.26  285.63   1-0.80389-0.90961 0.03099-0.28934 0.59396 0.29812
   3  -1  -5  116.78   25.66   1-0.49028-0.59597 0.76245 0.44544-0.42223-0.66812
   3  -1  -5  152.41   35.27   1-0.80380-0.90672 0.07692-0.24164 0.58990 0.34562
   3  -1  -4   21.58   34.88   1-0.52772-0.63035 0.70105 0.38541-0.47961-0.67387
  -3   1   4   17.11   36.12   1-0.63329-0.53108 0.38480 0.70018-0.67146-0.47716
   3  -1  -4   15.85   32.05   1-0.80147-0.90159 0.13122-0.18558 0.58345 0.39074
  -3   1   312834.20  282.05   1-0.75351-0.65390 0.29943 0.61331-0.58527-0.44300
   3  -1  -312930.63  269.61   1-0.56342-0.66264 0.62742 0.31347-0.53749-0.68017
  -3   1   312480.98  278.96   1-0.64316-0.54394 0.31532 0.62927-0.69778-0.55510
   3  -1  -314267.11  408.42   1-0.79586-0.89318 0.19289-0.12215 0.57393 0.43278
   3  -1  -2    1.74   29.77   1-0.59561-0.69185 0.54082 0.22831-0.59392-0.68498
  -3   1   2    4.83   18.32   1-0.79277-0.69825-0.11564 0.19764 0.59844 0.68802
   3  -1  -2   -9.57   26.93   1-0.78596-0.88048 0.26051-0.05276 0.56070 0.47112
  -3   1   1 1877.83  108.85   1-0.78908-0.69553 0.14087 0.45163-0.59790-0.55879
   3  -1  -1 1822.24   96.00   1-0.62244-0.71569 0.44063 0.12955-0.64684-0.68628
  -3   1   1 1983.10   96.52   1-0.80263-0.71091-0.00804 0.30347 0.59641 0.63443
   3  -1  -1 2075.74  130.35   1-0.77095-0.86268 0.33227 0.02075 0.54333 0.50531
  -3   1   020343.31  356.10   1-0.80052-0.71000 0.04214 0.35134-0.59781-0.61029
   3  -1   019189.31  308.96   1-0.64164-0.73192 0.32803 0.01838-0.69331-0.68114
   3  -1   019868.75  473.54   1-0.75031-0.83924 0.40614 0.09638 0.52160 0.53514
   3  -1   117922.32  319.18   1-0.76256-0.85005 0.26711-0.04052-0.58918-0.52512
  -3   1  -119584.09  320.65   1-0.80396-0.71647-0.06731 0.24032-0.59085-0.65491
   3  -1   118643.74  487.94   1-0.72385-0.80997 0.48008 0.17209 0.49553 0.56064
  -3   1  -118589.45  322.74   1 0.15985 0.24609-0.40831-0.09970-0.89873-0.96410
   3  -1   219417.14  308.20   1-0.78285-0.86731 0.17722-0.12885-0.59643-0.48078
  -3   1  -219016.08  304.20   1-0.79686-0.71239-0.18405 0.12202-0.57544-0.69108
  -3   1  -221625.09  372.66   1-0.78890-0.70558 0.24302 0.54925 0.56441 0.44774
   3  -1   216558.37  467.07   1-0.69170-0.77503 0.55220 0.24597 0.46540 0.58207
  -3   1  -219009.01  316.54   1 0.13164 0.21496-0.53970-0.23285-0.83149-0.94845
  -3   1  -391389.93  672.25   1-0.77753-0.69609-0.30356 0.00095-0.55071-0.71794
   3  -1   385803.78  867.57   1-0.65429-0.73482 0.62093 0.31646 0.43166 0.59990
  -3   1  -392389.36  695.43   1 0.10249 0.18289-0.65182-0.34674-0.75140-0.91995
   3  -1   442296.91  440.39   1-0.80216-0.88057 0.01717-0.28579-0.59685-0.37804
  -3   1  -441093.10  437.23   1-0.74551-0.66710-0.42092-0.11796-0.51674-0.73556
   3  -1   437777.67  640.01   1-0.61341-0.69062 0.68335 0.38016 0.39590 0.61523
  -3   1  -439425.98  412.94   1-0.39012-0.31193-0.63137-0.32909-0.67019-0.89128
   3  -1   438540.48  525.54   1 0.15356 0.07608-0.43994-0.74325-0.88479-0.66466
  -3   1  -440316.89  434.74   1 0.07405 0.15153-0.74306-0.43974-0.66511-0.88524
   3  -1   5 1093.31   76.13   1-0.80406-0.87944-0.04905-0.35045-0.59251-0.32211
  -3   1  -5  964.91   72.88   1-0.70155-0.62617-0.53165-0.23025-0.47450-0.74490
  -3   1  -5 1062.71  112.34   1-0.75731-0.68238 0.38322 0.68416 0.52878 0.25742
   3  -1   5  900.56  100.06   1-0.56762-0.64188 0.74194 0.44039 0.35682 0.62772
  -3   1  -5  879.05   61.80   1-0.49611-0.42075-0.66538-0.36508-0.55779-0.83047
   3  -1   5  978.56   80.20   1 0.13753 0.06297-0.51434-0.81589-0.84648-0.57476
  -3   1  -5 1018.35   66.91   1 0.04734 0.12191-0.81478-0.51323-0.57782-0.84954
   3  -1   6  190.29   40.41   1-0.80290-0.87525-0.10486-0.40471-0.58680-0.26482
  -3   1  -6  152.90   32.91   1-0.64731-0.57595-0.63240-0.33194-0.42549-0.74705
  -3   1  -6  226.74   43.48   1-0.74915-0.67702 0.40978 0.70896 0.52042 0.19749
   3  -1   6  153.02   47.88   1-0.51849-0.58982 0.79463 0.49472 0.31578 0.63823
  -3   1  -6  124.67   25.73   1-0.57815-0.50562-0.68142-0.38310-0.44877-0.77302
   3  -1   6  208.30   50.68   1 0.12389 0.05224-0.57159-0.87137-0.81113-0.48782
  -3   1  -6  149.18   32.60   1 0.02284 0.09448-0.86980-0.57001-0.49287-0.81618
   3  -1   711118.52  319.29   1-0.80008-0.86940-0.15027-0.44856-0.58076-0.20719
  -3   1  -712442.81  335.48   1-0.58528-0.51705-0.72056-0.42158-0.37179-0.74493
  -3   1  -712662.55  401.94   1-0.74305-0.67372 0.42822 0.72563 0.51428 0.13980
   3  -1   7 9894.84  378.64   1-0.46665-0.53505 0.84116 0.54290 0.27327 0.64728
[truncated: 2,211,040 more chars]
