# Supplementary material for: The crystal structures of four N-(4-halophen­yl)-4-oxo-4H-chromene-3-carboxamides
Source: Acta Crystallogr E Crystallogr Commun. 2015 Jan 1;71(Pt 1):88–93. doi: 10.1107/S2056989014027054 (PMC4331845; doi:10.1107/S2056989014027054)
Supplement: Supplementary file 2 [file e-71-00088-1sup2.hkl]

#
# h,k,l, Fc-squared, Fo-squared, sigma(Fo-squared), status flag
#
data_1
_shelx_title ' F13251 - EXOR               New: P-1'
_shelx_refln_list_code          4
_shelx_F_calc_maximum       88.09
_exptl_crystal_F_000       292.00
_reflns_d_resolution_high  0.7704

loop_
 _space_group_symop_operation_xyz
 'x, y, z'
 '-x, -y, -z'

_cell_length_a     6.6213
_cell_length_b     7.0517
_cell_length_c    14.0864
_cell_angle_alpha 101.957
_cell_angle_beta   90.047
_cell_angle_gamma 106.657

_shelx_F_squared_multiplier     1.000

loop_
 _refln_index_h
 _refln_index_k
 _refln_index_l
 _refln_F_squared_calc
 _refln_F_squared_meas
 _refln_F_squared_sigma
 _refln_observed_status
   1   0   0        880.71        817.70        19.52 o
   2   0   0        312.60        294.41         7.26 o
   4   0   0         82.09         84.09         3.17 o
   5   0   0        102.11        103.27         3.39 o
   6   0   0         57.87         60.26         2.49 o
   7   0   0         13.93         11.72         0.93 o
   8   0   0         51.57         60.52         2.96 o
  -8   1   0         68.70         81.31         2.63 o
  -7   1   0          0.37          0.30         0.81 o
  -6   1   0         12.47         11.17         0.80 o
  -5   1   0        191.21        186.79         6.05 o
  -4   1   0          7.10          3.81         0.34 o
  -3   1   0        290.09        305.71         4.70 o
  -2   1   0        293.10        299.61        14.52 o
  -1   1   0          9.84         11.44         0.52 o
   0   1   0        616.17        656.24        12.02 o
   1   1   0         93.55         96.06         2.83 o
   2   1   0        179.06        203.35        11.54 o
   3   1   0        111.89        132.28         2.95 o
   4   1   0         45.88         45.52         1.30 o
   5   1   0          3.75          3.86         0.47 o
   6   1   0          0.02          0.70         0.70 o
   7   1   0          3.08          0.73         0.94 o
  -8   2   0          0.01         -0.08         0.54 o
  -7   2   0         10.74         12.31         0.83 o
  -6   2   0        259.38        272.18         3.76 o
  -5   2   0         10.43          9.84         0.51 o
  -4   2   0          9.50         11.48         0.69 o
  -3   2   0         48.21         53.43         2.82 o
  -2   2   0         15.51         15.25         0.62 o
  -1   2   0        447.41        453.12         3.34 o
   0   2   0         23.09         20.09         1.54 o
   1   2   0         16.55         14.36         0.67 o
   2   2   0       1111.98       1221.46        31.39 o
   3   2   0         60.95         52.34         2.06 o
   4   2   0         32.92         33.55         1.18 o
   5   2   0         54.43         41.54         1.56 o
   6   2   0          4.34          3.10         0.63 o
   7   2   0          0.57          1.74         0.91 o
  -8   3   0          2.95          2.82         0.56 o
  -7   3   0         11.87         13.71         0.87 o
  -6   3   0        681.84        723.79        19.26 o
  -5   3   0        245.71        251.84        18.02 o
  -4   3   0         57.43         60.28         3.81 o
  -3   3   0         17.25         17.45         0.91 o
  -2   3   0        149.11        153.97         3.04 o
  -1   3   0         36.11         35.97         2.25 o
   0   3   0         53.55         57.63         2.61 o
   1   3   0        223.94        224.63         7.05 o
   2   3   0        242.43        245.51         3.78 o
   3   3   0          0.06          0.05         0.22 o
   4   3   0          5.22          5.49         0.45 o
   5   3   0         89.20         85.86         6.47 o
   6   3   0         21.30         18.81         1.84 o
  -8   4   0         72.13         76.84        12.58 o
  -7   4   0         21.62         20.58         4.48 o
  -6   4   0         17.74         20.21         1.13 o
  -5   4   0        434.39        449.07        27.67 o
  -4   4   0         90.19         97.61         4.06 o
  -3   4   0        824.84        941.70        18.43 o
  -2   4   0        209.81        221.19         3.87 o
  -1   4   0         23.50         23.01         1.67 o
   0   4   0         48.82         45.33         2.23 o
   1   4   0         59.84         60.74         1.35 o
   2   4   0         19.30         18.59         0.86 o
   3   4   0         75.75         74.73         3.49 o
   4   4   0          4.78          3.94         0.74 o
   5   4   0          0.55         -0.52         0.52 o
   6   4   0         28.06         24.72         1.89 o
  -8   5   0          2.50          2.17         0.72 o
  -7   5   0         22.25         24.73         3.52 o
  -6   5   0          2.89          3.37         0.41 o
  -5   5   0          1.40          1.89         0.30 o
  -4   5   0         17.59         18.98         0.79 o
  -3   5   0          1.58          0.84         0.24 o
  -2   5   0         12.39         12.56         0.91 o
  -1   5   0         55.77         52.97         2.42 o
   0   5   0          9.32          8.49         0.66 o
   1   5   0         23.14         19.21         0.84 o
   2   5   0          2.86          2.48         0.44 o
   3   5   0         46.04         44.18         1.59 o
   4   5   0         45.24         38.30         3.15 o
   5   5   0          1.68          2.27         1.01 o
  -7   6   0         78.25         77.52         5.42 o
  -6   6   0          8.86          9.41         0.63 o
  -5   6   0          3.42          2.78         0.38 o
  -4   6   0          9.07          9.19         0.76 o
  -3   6   0         93.79        103.59         7.21 o
  -2   6   0          0.40         -0.20         0.31 o
  -1   6   0        125.80        122.12         6.42 o
   0   6   0        706.56        723.53        21.26 o
   1   6   0         26.32         26.07         1.29 o
   2   6   0         21.63         17.86         2.12 o
   3   6   0         32.09         32.90         1.99 o
   4   6   0          1.83          2.02         0.63 o
  -7   7   0          0.01          0.34         0.51 o
  -6   7   0         20.65         20.80         1.63 o
  -5   7   0          0.14          0.09         0.26 o
  -4   7   0         32.15         30.64         1.84 o
  -3   7   0          0.01         -0.04         0.40 o
  -2   7   0         14.26         13.17         2.24 o
  -1   7   0          9.88          9.41         0.66 o
   0   7   0          0.02          0.54         0.43 o
   1   7   0          5.67          6.12         0.88 o
   2   7   0         24.45         23.75         2.66 o
   3   7   0         10.62         12.34         1.42 o
  -5   8   0          1.49          0.25         0.77 o
  -4   8   0          0.47          0.38         0.56 o
  -3   8   0          3.70          3.29         0.89 o
  -2   8   0          1.84          1.48         0.58 o
  -1   8   0         44.09         43.10         3.22 o
   0   8   0          1.15          1.65         0.61 o
   1   8   0         59.94         57.84         4.62 o
  -1  -8   1         16.06         19.04         1.53 o
   0  -8   1         28.76         24.75         3.13 o
   1  -8   1         74.70         84.26        11.29 o
   2  -8   1         16.32         16.12         1.58 o
   3  -8   1          0.00         -0.41         0.60 o
   4  -8   1          7.14          8.26         1.28 o
   5  -8   1         15.92         16.49         1.95 o
   6  -8   1          5.60          5.22         1.24 o
  -3  -7   1        132.23        127.08         5.92 o
  -2  -7   1          6.82          6.58         1.39 o
  -1  -7   1          2.21          1.78         0.65 o
   0  -7   1          1.46          1.13         0.30 o
   1  -7   1         11.91         10.02         1.01 o
   2  -7   1          1.84          1.88         0.44 o
   3  -7   1         11.18         11.46         1.73 o
   4  -7   1          0.19          0.51         0.32 o
   5  -7   1          1.86          2.06         0.47 o
   6  -7   1          3.99          3.65         0.75 o
   7  -7   1         20.63         20.07         1.42 o
  -4  -6   1         20.87         19.19         1.68 o
  -3  -6   1         62.50         60.69         2.68 o
  -2  -6   1          0.40          0.46         0.31 o
  -1  -6   1          3.34          3.41         0.44 o
   0  -6   1         23.72         24.53         0.91 o
   1  -6   1          6.08          7.40         0.63 o
   2  -6   1          0.05          0.07         0.30 o
   3  -6   1         98.26         96.79         5.04 o
   4  -6   1        346.88        368.39        17.87 o
   5  -6   1        106.35        107.01         7.65 o
   6  -6   1        349.27        354.46         6.27 o
   7  -6   1        207.76        207.39         9.97 o
  -5  -5   1         92.63         91.85         3.62 o
  -4  -5   1         18.78         17.19         1.04 o
  -3  -5   1          9.09          8.34         0.97 o
  -2  -5   1          0.23          0.17         0.35 o
  -1  -5   1         51.67         50.98         1.05 o
   0  -5   1          4.60          5.80         0.56 o
   1  -5   1        137.91        146.29         5.16 o
   2  -5   1        208.07        207.82        18.16 o
   3  -5   1          2.51          3.31         0.31 o
   4  -5   1         38.12         41.66         2.42 o
   5  -5   1          7.52          8.56         0.72 o
   6  -5   1          0.96          0.66         0.32 o
   7  -5   1          0.52          0.25         0.50 o
   8  -5   1          3.15          2.62         0.59 o
  -6  -4   1          1.55          0.75         0.96 o
  -5  -4   1        355.14        358.58         6.32 o
  -4  -4   1          0.64          0.63         0.45 o
  -3  -4   1         31.47         28.17         1.96 o
  -2  -4   1         54.31         53.61         5.44 o
  -1  -4   1          5.30          6.24         0.51 o
   0  -4   1          0.54          0.76         0.35 o
   1  -4   1          5.87          6.18         0.54 o
   2  -4   1         71.56         72.87         2.40 o
   3  -4   1          1.85          2.36         0.25 o
   4  -4   1         58.00         55.96         3.10 o
   5  -4   1        220.53        249.80        11.60 o
   6  -4   1        731.95        823.82         8.64 o
   7  -4   1         31.06         31.51         3.01 o
   8  -4   1         90.18        103.04        15.23 o
  -6  -3   1          1.73          2.12         0.72 o
  -5  -3   1          2.31          2.41         0.58 o
  -4  -3   1          2.99          2.67         0.42 o
  -3  -3   1        376.35        394.22         5.31 o
  -2  -3   1        435.71        450.73         5.27 o
  -1  -3   1        140.01        137.08         6.07 o
   0  -3   1          6.05          5.34         0.53 o
   1  -3   1        232.25        235.64        11.04 o
   2  -3   1        542.09        568.64         9.86 o
   3  -3   1          0.32          0.07         0.17 o
   4  -3   1         10.09         12.76         0.85 o
   5  -3   1        239.83        249.74        10.18 o
   6  -3   1        364.37        375.78         6.26 o
   7  -3   1          8.43          8.89         1.07 o
   8  -3   1          7.83          8.52         1.04 o
  -7  -2   1          1.02          0.15         0.86 o
  -6  -2   1        266.79        269.03         5.44 o
  -5  -2   1          5.70          8.61         1.03 o
  -4  -2   1         15.09         18.67         0.83 o
  -3  -2   1        477.83        589.70        18.74 o
  -2  -2   1        101.69        106.07         2.36 o
  -1  -2   1        281.21        254.40         3.82 o
   0  -2   1       1786.90       1615.23        68.94 o
   1  -2   1       4423.83       4004.61        63.35 o
   2  -2   1        356.47        378.35        13.77 o
   3  -2   1          3.43          3.50         0.29 o
   4  -2   1         73.51         87.98         2.83 o
   5  -2   1          2.10          1.73         0.25 o
   6  -2   1         63.71         70.46         2.22 o
   7  -2   1         14.70         15.65         1.93 o
   8  -2   1          9.62          8.62         1.17 o
  -7  -1   1         14.27         15.97         1.26 o
  -6  -1   1          0.01         -0.58         0.65 o
  -5  -1   1          0.76          1.55         0.37 o
  -4  -1   1          2.54          3.05         0.34 o
  -3  -1   1        525.89        614.87        17.39 o
  -2  -1   1        284.03        292.81         5.08 o
  -1  -1   1         78.43         73.05         4.74 o
   0  -1   1         13.42         11.77         0.80 o
   1  -1   1        117.19        110.48         5.06 o
   2  -1   1        267.61        281.33         3.23 o
   3  -1   1        252.84        289.87         4.14 o
   4  -1   1        184.95        200.53         2.09 o
   5  -1   1          1.26          1.11         0.26 o
   6  -1   1         17.72         22.01         1.38 o
   7  -1   1         23.12         21.91         1.45 o
   8  -1   1          0.21          0.83         0.79 o
  -8   0   1         48.71         52.09         2.40 o
  -7   0   1         13.33         13.14         1.20 o
  -6   0   1         52.80         57.40         2.65 o
  -5   0   1          9.66         11.20         0.67 o
  -4   0   1          0.42          0.28         0.34 o
  -3   0   1        346.41        359.02         8.00 o
  -2   0   1       1631.56       1622.89        18.67 o
  -1   0   1       5554.79       4669.67        22.44 o
   1   0   1       1456.59       1236.74        12.54 o
   2   0   1        857.48        814.48        15.59 o
   3   0   1       1407.43       1485.52         8.41 o
   4   0   1         40.29         63.43         2.57 o
   5   0   1         58.22         54.39         1.43 o
   6   0   1        224.65        214.02         4.86 o
   7   0   1         70.80         67.63         3.07 o
   8   0   1          9.48         11.63         1.16 o
  -8   1   1          5.58          8.01         1.11 o
  -7   1   1          1.74          1.95         0.84 o
  -6   1   1         77.89         77.45         3.01 o
  -5   1   1        803.60        750.77        27.74 o
  -4   1   1         74.47         84.03         2.91 o
  -3   1   1         37.30         29.89         0.82 o
  -2   1   1        491.41        503.63         5.89 o
   0   1   1         42.37         38.69         1.91 o
   1   1   1        156.17        163.19         2.21 o
   2   1   1        208.32        271.61         7.93 o
   3   1   1       1246.95       1455.21        20.02 o
   4   1   1          9.89         13.02         0.63 o
   5   1   1          7.22          7.11         0.47 o
   6   1   1          5.61          3.55         0.90 o
   7   1   1         10.89         13.40         2.01 o
  -8   2   1        160.10        202.28        13.30 o
  -7   2   1          8.27          8.30         1.22 o
  -6   2   1        130.43        128.17        10.93 o
  -5   2   1       1481.30       1600.99        31.21 o
  -4   2   1        106.79        102.92         5.01 o
  -3   2   1          2.19          2.48         0.27 o
  -2   2   1          4.53          8.41         0.59 o
  -1   2   1          0.41          0.27         0.18 o
   0   2   1          0.50          0.57         0.24 o
   1   2   1         81.22         83.49         1.60 o
   2   2   1         97.89        111.49         2.41 o
   3   2   1         86.87        108.16         1.69 o
   4   2   1          9.72         10.25         0.56 o
   5   2   1        274.98        239.37         8.56 o
   6   2   1        191.00        180.63         4.00 o
   7   2   1         12.99         16.14         1.56 o
  -8   3   1          0.01         -0.09         0.84 o
  -7   3   1          6.85          6.54         0.75 o
  -6   3   1          0.29         -0.21         0.29 o
  -5   3   1          1.08          0.77         0.28 o
  -4   3   1         89.94        102.57         5.71 o
  -3   3   1          6.03          9.28         0.64 o
  -2   3   1        200.48        213.14         8.14 o
  -1   3   1       1085.17        889.69        25.29 o
   0   3   1          6.02          4.30         0.98 o
   1   3   1         71.68         79.88         3.00 o
   2   3   1         17.41         18.64         0.79 o
   3   3   1         47.08         46.70         1.78 o
   4   3   1         12.15         11.60         0.58 o
   5   3   1        170.66        162.56        15.77 o
   6   3   1          9.59          9.75         1.65 o
  -8   4   1         65.44         67.94        11.31 o
  -7   4   1         36.08         35.32         3.10 o
  -6   4   1       1047.10        804.97       159.40 o
  -5   4   1         37.42         41.49         2.73 o
  -4   4   1         47.86         59.97         4.87 o
  -3   4   1       1426.81       1473.62        23.06 o
  -2   4   1         10.07          9.94         0.66 o
  -1   4   1         78.98         69.23         3.05 o
   0   4   1          0.30          0.29         0.25 o
   1   4   1         13.29         13.47         0.63 o
   2   4   1          6.98          6.36         0.54 o
   3   4   1         65.06         65.17         2.60 o
   4   4   1         54.50         51.26         3.66 o
   5   4   1         25.38         24.14         1.50 o
   6   4   1          0.82          1.27         1.05 o
  -8   5   1         20.75         24.39         4.03 o
  -7   5   1          8.07          7.43         0.82 o
  -6   5   1         38.93         43.41         2.47 o
  -5   5   1          6.37          7.62         0.57 o
  -4   5   1         10.07         13.12         1.23 o
  -3   5   1         26.23         26.90         1.57 o
  -2   5   1          9.68          9.30         0.88 o
  -1   5   1        124.52        120.10         2.92 o
   0   5   1          0.96          1.58         0.37 o
   1   5   1         25.81         24.69         1.45 o
   2   5   1          3.48          3.21         0.48 o
   3   5   1        118.13        112.00         4.47 o
   4   5   1         79.92         75.87         3.31 o
   5   5   1          0.03         -0.01         0.80 o
  -7   6   1         21.01         19.14         1.20 o
  -6   6   1         18.22         19.35         0.82 o
  -5   6   1          4.21          4.47         0.48 o
  -4   6   1         59.00         59.30         5.11 o
  -3   6   1          5.30          6.02         0.50 o
  -2   6   1          8.00          6.18         0.79 o
  -1   6   1        374.29        352.67        16.29 o
   0   6   1          0.08          0.06         0.35 o
   1   6   1          2.64          2.87         0.48 o
   2   6   1          4.35          3.23         0.65 o
   3   6   1        262.28        261.92         7.14 o
   4   6   1          0.94          1.85         0.80 o
  -6   7   1         40.04         37.66         1.65 o
  -5   7   1         12.18         12.15         1.96 o
  -4   7   1         11.92          9.60         1.85 o
  -3   7   1          1.62          1.45         0.55 o
  -2   7   1          2.71          1.88         0.49 o
  -1   7   1          5.37          5.02         0.65 o
   0   7   1          0.44          0.44         0.42 o
   1   7   1          4.84          4.80         0.87 o
   2   7   1        146.05        150.41         5.64 o
  -5   8   1         17.92         18.15         1.89 o
  -4   8   1          0.20          0.49         0.54 o
  -3   8   1          9.73          9.46         1.53 o
  -2   8   1          6.20          6.21         1.69 o
  -1   8   1          1.17          0.99         0.78 o
   0   8   1         13.77         16.26         1.45 o
   1   8   1         38.21         34.23         3.84 o
   2  -9   2          4.93          3.88         0.91 o
   3  -9   2          0.43          0.73         0.57 o
  -1  -8   2          5.36          6.28         0.91 o
   0  -8   2         78.41         77.75         7.62 o
   1  -8   2        233.10        252.37        12.93 o
   2  -8   2          0.17          0.11         0.61 o
   3  -8   2         12.73         11.23         1.39 o
   4  -8   2         45.21         40.98         3.59 o
   5  -8   2          0.50          0.87         0.89 o
   6  -8   2         13.96         11.13         1.73 o
  -3  -7   2          0.02         -0.11         0.96 o
  -2  -7   2          8.21          9.46         1.76 o
  -1  -7   2          0.29          0.89         0.59 o
   0  -7   2          2.24          1.80         0.31 o
   1  -7   2         20.48         20.69         1.01 o
   2  -7   2          1.58          2.14         0.46 o
   3  -7   2          7.00          5.49         0.74 o
   4  -7   2          8.94          8.33         1.00 o
   5  -7   2          1.18          1.00         0.32 o
   6  -7   2          0.22          0.04         0.35 o
   7  -7   2          3.81          3.04         0.55 o
  -4  -6   2          4.10          4.57         0.84 o
  -3  -6   2         23.08         21.33         1.81 o
  -2  -6   2          0.19          0.32         0.40 o
  -1  -6   2         18.85         18.52         0.98 o
   0  -6   2          1.34          1.11         0.29 o
   1  -6   2          4.04          3.80         0.48 o
   2  -6   2          2.37          2.51         0.44 o
   3  -6   2        525.15        495.87         5.79 o
   4  -6   2          1.31          1.25         0.29 o
   5  -6   2         27.10         30.45         1.84 o
   6  -6   2        170.85        179.07         2.64 o
   7  -6   2         75.47         74.82         7.52 o
  -5  -5   2         65.72         69.97         2.82 o
  -4  -5   2         12.70         14.26         1.47 o
  -3  -5   2          0.00          0.03         0.52 o
  -2  -5   2         19.87         19.94         3.45 o
  -1  -5   2          0.02          0.40         0.46 o
   0  -5   2         93.23        102.70         3.28 o
   1  -5   2         45.65         44.26         1.89 o
   2  -5   2         14.37         13.58         0.77 o
   3  -5   2          6.00          6.23         0.39 o
   4  -5   2          0.01          0.17         0.22 o
   5  -5   2         79.39         86.37         5.14 o
   6  -5   2        346.75        376.90        12.09 o
   7  -5   2         80.38         89.42         6.04 o
   8  -5   2          5.64          5.34         0.61 o
  -6  -4   2         25.37         21.83         1.70 o
  -5  -4   2          9.48          8.70         1.18 o
  -4  -4   2          0.24         -0.06         0.56 o
  -3  -4   2         17.50         18.13         2.41 o
  -2  -4   2         82.72         99.23        10.23 o
  -1  -4   2        208.95        226.47         4.38 o
   0  -4   2        214.03        212.07         9.12 o
   1  -4   2        237.56        253.54         6.38 o
   2  -4   2         27.09         26.80         1.03 o
   3  -4   2          4.76          4.21         0.31 o
   4  -4   2         43.27         46.36         2.46 o
   5  -4   2         81.33         84.16         5.24 o
   6  -4   2         77.31         78.81         6.20 o
   7  -4   2         13.39         14.47         1.85 o
   8  -4   2         21.77         23.61         5.00 o
  -6  -3   2          9.08          5.74         1.22 o
  -5  -3   2          4.77          5.34         1.43 o
  -4  -3   2         18.57         16.60         1.06 o
  -3  -3   2         16.09         16.13         0.79 o
  -2  -3   2         75.95         72.82         2.85 o
  -1  -3   2          0.00         -0.21         0.34 o
   0  -3   2        369.95        382.36         6.69 o
   1  -3   2          6.30          8.01         0.39 o
   2  -3   2         26.98         30.45         1.02 o
   3  -3   2          2.10          1.44         0.28 o
   4  -3   2        264.08        260.14        14.27 o
   5  -3   2        241.07        251.38        12.12 o
   6  -3   2         36.07         37.16         1.31 o
   7  -3   2          0.33          0.49         0.47 o
   8  -3   2         32.51         34.37         4.74 o
  -7  -2   2          0.05          0.82         0.77 o
  -6  -2   2         67.89         64.03         2.54 o
  -5  -2   2         35.21         38.69         3.80 o
  -4  -2   2          0.79          0.33         0.31 o
  -3  -2   2         20.76         17.66         0.85 o
  -2  -2   2       1140.75       1167.59         6.90 o
  -1  -2   2        190.68        192.11         3.10 o
   2  -2   2        475.58        474.91         3.23 o
   3  -2   2       1434.75       1486.52        24.64 o
   4  -2   2         24.26         17.97         0.59 o
   5  -2   2         25.23         24.47         0.76 o
   6  -2   2         92.87        104.85         9.35 o
   7  -2   2         21.46         17.32         3.12 o
   8  -2   2         30.60         33.46         2.83 o
  -7  -1   2         28.11         31.76         1.76 o
  -6  -1   2         20.06         19.67         1.61 o
  -5  -1   2         18.87         17.62         0.72 o
  -4  -1   2         89.36        100.00         1.97 o
  -3  -1   2        285.58        295.44         8.81 o
  -2  -1   2         68.26         64.74         1.56 o
  -1  -1   2         96.90        105.32         1.98 o
   0  -1   2        304.79        271.47         5.86 o
   1  -1   2        214.62        229.03        10.13 o
   2  -1   2         82.54         83.74         2.80 o
   3  -1   2        262.45        300.18         9.04 o
   4  -1   2         30.02         30.73         0.77 o
   5  -1   2          9.60          8.78         0.53 o
   6  -1   2          0.09          0.20         0.44 o
   7  -1   2          0.97          0.81         0.73 o
   8  -1   2          0.14          0.68         0.85 o
  -8   0   2          3.45          4.04         1.17 o
  -7   0   2         12.57         15.91         1.26 o
  -6   0   2        132.82        131.14         3.31 o
  -5   0   2         86.26         84.50         2.07 o
  -4   0   2          0.62          0.36         0.25 o
  -3   0   2        117.43        126.48         4.26 o
  -2   0   2         73.80         76.58         3.38 o
  -1   0   2          0.01          1.27         0.45 o
   0   0   2        626.84        533.36        10.96 o
   1   0   2        707.84        616.28         4.68 o
   2   0   2       1830.98       1874.98         9.44 o
   3   0   2         53.88         78.73         2.79 o
   4   0   2          2.90          1.81         0.24 o
   5   0   2          0.83          5.05         0.52 o
   6   0   2         94.00         81.60         2.97 o
   7   0   2         20.60         17.93         1.64 o
   8   0   2         26.89         28.23         1.49 o
  -8   1   2          0.75          1.50         0.84 o
  -7   1   2          8.87          7.56         1.29 o
  -6   1   2        677.29        686.88        18.04 o
  -5   1   2        571.51        544.11        23.24 o
  -4   1   2        134.73        133.71         6.38 o
  -3   1   2          0.05          0.00         0.21 o
  -2   1   2         20.71         24.71         1.16 o
  -1   1   2         83.38         81.60         4.01 o
   0   1   2         12.84         11.57         0.49 o
   1   1   2        840.02        805.20        16.98 o
   2   1   2        249.79        281.76         9.97 o
   3   1   2        129.77        118.60         3.65 o
   4   1   2          4.10          2.53         0.28 o
   5   1   2         63.83         56.92         2.44 o
   6   1   2         82.28         51.97         2.53 o
   7   1   2         13.77         18.48         1.85 o
  -8   2   2          1.23          2.39         0.63 o
  -7   2   2         59.95         62.59         2.28 o
  -6   2   2        406.06        378.33        26.06 o
  -5   2   2        311.77        318.23        13.93 o
  -4   2   2         22.01         16.80         0.72 o
  -3   2   2         70.42         95.45         6.08 o
  -2   2   2       2204.23       2292.03        19.12 o
  -1   2   2        109.73        125.78         6.45 o
   0   2   2        109.32        103.89         3.55 o
   1   2   2         34.09         35.81         1.66 o
   2   2   2        142.49        141.60         2.92 o
   3   2   2         89.19         86.81         1.44 o
   4   2   2         19.60         22.78         0.77 o
   5   2   2        115.68        112.18         5.42 o
   6   2   2         64.80         56.92         2.44 o
   7   2   2         37.80         53.40         2.25 o
  -8   3   2          2.66          2.18         0.78 o
  -7   3   2         11.90         13.95         0.85 o
  -6   3   2         39.64         40.10         3.36 o
  -5   3   2          0.05         -0.18         0.29 o
  -4   3   2         53.92         59.55         4.29 o
  -3   3   2          6.43          6.33         0.51 o
  -2   3   2          0.12          0.24         0.20 o
  -1   3   2         41.04         43.23         3.03 o
   0   3   2        166.12        150.53         5.39 o
   1   3   2         88.14         81.95         5.52 o
   2   3   2          0.35          0.47         0.22 o
   3   3   2         25.66         24.06         0.85 o
   4   3   2          2.49          2.97         0.43 o
   5   3   2         81.58         77.81         7.65 o
   6   3   2          2.30          1.89         0.71 o
  -8   4   2          0.06          0.48         0.51 o
  -7   4   2         75.08         79.39         6.81 o
  -6   4   2         49.90         45.78         3.51 o
  -5   4   2        127.14        132.57         7.57 o
  -4   4   2         35.61         40.92         3.07 o
  -3   4   2        281.06        308.02        22.51 o
  -2   4   2          0.70          0.31         0.20 o
  -1   4   2         23.59         24.76         1.07 o
   0   4   2       1747.86       1786.60        85.00 o
   1   4   2         75.06         77.65         2.23 o
   2   4   2         64.49         63.88         1.32 o
   3   4   2        241.06        234.37         3.43 o
   4   4   2          0.67          0.52         0.49 o
   5   4   2          0.94          0.85         0.97 o
  -8   5   2         36.84         37.64         3.28 o
  -7   5   2          2.93          2.46         0.58 o
  -6   5   2         27.31         29.92         3.20 o
  -5   5   2          1.36          0.80         0.23 o
  -4   5   2         49.61         54.47         3.24 o
  -3   5   2          9.23          8.97         0.49 o
  -2   5   2         34.40         36.11         3.10 o
  -1   5   2         32.41         36.14         3.92 o
   0   5   2          0.34          0.43         0.29 o
   1   5   2          0.14          0.09         0.89 o
   2   5   2          0.10          0.16         0.27 o
   3   5   2        101.40         92.94         3.84 o
   4   5   2         46.57         48.41         2.70 o
   5   5   2          1.09          2.01         0.90 o
  -7   6   2         13.12         12.81         0.97 o
  -6   6   2         10.66         10.08         0.67 o
  -5   6   2          0.07         -0.05         0.30 o
  -4   6   2          0.00         -0.10         0.22 o
  -3   6   2         11.82         13.49         0.95 o
  -2   6   2          0.06         -0.06         0.33 o
  -1   6   2         10.01          8.96         0.65 o
   0   6   2         45.34         43.31         1.61 o
   1   6   2          2.83          3.19         0.57 o
   2   6   2        846.14        859.44         7.89 o
   3   6   2        100.66         93.16         6.56 o
   4   6   2          1.24          0.56         0.77 o
  -6   7   2         89.33         85.84         2.57 o
  -5   7   2          9.60         10.22         1.01 o
  -4   7   2          5.30          6.99         3.63 o
  -3   7   2         26.38         28.05         2.06 o
  -2   7   2          7.25          8.32         1.31 o
  -1   7   2          0.15          0.21         0.63 o
   0   7   2          5.81          5.65         1.07 o
   1   7   2          1.89          2.21         0.66 o
   2   7   2        142.73        139.39         5.58 o
  -5   8   2          7.20          4.09         2.85 o
  -4   8   2          0.76          0.40         0.82 o
  -3   8   2         69.54         72.31         9.85 o
  -2   8   2         58.74         62.33         3.80 o
  -1   8   2          1.89          1.10         0.73 o
   0   8   2          0.00         -0.51         0.86 o
   2  -9   3          1.35          1.76         0.53 o
   3  -9   3          1.16          0.54         0.61 o
  -1  -8   3          1.39          1.33         0.70 o
   0  -8   3         39.61         37.61         2.75 o
   1  -8   3          3.84          3.25         0.71 o
   2  -8   3          0.66          0.36         0.65 o
   3  -8   3          0.08          0.28         0.54 o
   4  -8   3        160.04        163.70        15.28 o
   5  -8   3          2.73          2.63         0.94 o
   6  -8   3         10.28          9.40         1.91 o
  -3  -7   3          0.01          0.15         0.66 o
  -2  -7   3          2.55          1.92         0.75 o
  -1  -7   3         26.82         25.78         1.71 o
   0  -7   3          9.29          7.24         0.49 o
   1  -7   3         22.23         22.64         1.64 o
   2  -7   3         53.63         55.66         3.94 o
   3  -7   3         19.64         16.46         1.44 o
   4  -7   3         10.77          9.29         0.73 o
   5  -7   3          8.09          8.14         0.57 o
   6  -7   3          9.53          8.58         1.08 o
   7  -7   3          0.02          0.17         0.46 o
  -4  -6   3         46.16         50.04         2.90 o
  -3  -6   3         16.45         15.45         1.28 o
  -2  -6   3         16.49         15.35         2.08 o
  -1  -6   3          0.26          0.09         0.53 o
   0  -6   3          0.97          1.69         0.30 o
   1  -6   3          1.67          1.00         0.27 o
   2  -6   3         13.84         13.23         1.50 o
   3  -6   3         27.04         25.21         0.91 o
   4  -6   3          3.86          4.67         0.36 o
   5  -6   3          0.59          0.87         0.24 o
   6  -6   3        495.83        539.76        41.51 o
   7  -6   3         16.22         15.32         2.00 o
  -5  -5   3         12.19         11.41         1.30 o
  -4  -5   3          0.64          1.14         0.78 o
  -3  -5   3         40.76         39.24         8.27 o
  -2  -5   3        315.45        297.41        28.14 o
  -1  -5   3         21.20         22.16         0.92 o
   0  -5   3          2.74          2.68         0.29 o
   1  -5   3         66.48         67.87         1.77 o
   2  -5   3        101.47        105.57         7.23 o
   3  -5   3         52.82         52.42         1.98 o
   4  -5   3          1.68          1.13         0.27 o
   5  -5   3         32.48         34.81         1.39 o
   6  -5   3        356.21        381.80         5.61 o
   7  -5   3          1.26          1.48         0.55 o
   8  -5   3          0.13          0.05         0.58 o
  -6  -4   3         67.63         69.16         2.92 o
  -5  -4   3         40.52         37.91         2.12 o
  -4  -4   3         30.56         30.31         3.79 o
  -3  -4   3         25.71         31.90         2.94 o
  -2  -4   3        428.47        421.74        10.38 o
  -1  -4   3        198.79        199.39         4.02 o
   0  -4   3        370.51        412.67         8.08 o
   1  -4   3         41.85         46.32         1.10 o
   2  -4   3        139.79        156.95         8.04 o
   3  -4   3        170.58        187.78         6.35 o
   4  -4   3         59.85         61.93         3.38 o
   5  -4   3          4.43          4.36         0.52 o
   6  -4   3         35.90         38.87         3.37 o
   7  -4   3         11.46         14.07         1.04 o
   8  -4   3          0.00         -0.52         0.54 o
  -6  -3   3          9.04          9.02         1.09 o
  -5  -3   3          1.61          1.44         0.38 o
  -4  -3   3          7.73          6.32         0.69 o
  -3  -3   3        172.30        170.65         8.21 o
  -2  -3   3        279.74        275.21         2.77 o
  -1  -3   3         10.22         12.32         0.64 o
   0  -3   3         91.79         95.21         2.13 o
   1  -3   3        106.69        111.37         3.28 o
   2  -3   3        169.48        172.11         6.78 o
   3  -3   3         38.12         42.34         1.91 o
   4  -3   3        139.37        156.26         6.63 o
   5  -3   3         24.59         27.58         1.49 o
   6  -3   3          9.46         10.53         0.64 o
   7  -3   3          3.00          2.23         0.87 o
   8  -3   3          9.57         12.37         3.16 o
  -7  -2   3          1.62          1.78         0.92 o
  -6  -2   3         35.03         37.34         1.92 o
  -5  -2   3         31.02         29.81         1.21 o
  -4  -2   3         18.69         20.52         1.46 o
  -3  -2   3        208.04        236.35         3.05 o
  -2  -2   3        148.94        150.11         2.73 o
  -1  -2   3         14.65         18.68         0.66 o
   0  -2   3       7759.01       6740.44        63.25 o
   1  -2   3       1702.67       1585.75        81.10 o
   2  -2   3        532.11        505.77         8.31 o
   3  -2   3        151.59        165.95         3.67 o
   4  -2   3        398.15        474.47        11.27 o
   5  -2   3          9.64          9.93         0.48 o
   6  -2   3         25.70         21.29         2.61 o
   7  -2   3        232.28        208.25        23.02 o
   8  -2   3         12.22         13.39         1.12 o
  -7  -1   3          5.60          4.68         1.02 o
  -6  -1   3          0.01         -0.32         0.52 o
  -5  -1   3        599.57        613.48        15.71 o
  -4  -1   3          9.12          8.99         0.60 o
  -3  -1   3         41.02         50.17         2.31 o
  -2  -1   3          0.17          0.60         0.33 o
  -1  -1   3       1600.79       1521.59        10.90 o
   0  -1   3        291.76        280.09         5.51 o
   1  -1   3        134.80        137.49         3.15 o
   2  -1   3         37.85         49.97         2.84 o
   3  -1   3       1235.64       1402.13        27.26 o
   4  -1   3        137.65        147.81         6.72 o
   5  -1   3          9.45          7.59         0.44 o
   6  -1   3          1.72          1.26         0.51 o
   7  -1   3          0.23          1.21         0.60 o
   8  -1   3          0.02         -0.02         0.69 o
  -8   0   3         50.69         63.51         2.84 o
  -7   0   3         55.39         64.12         2.97 o
  -6   0   3         31.92         35.45         2.01 o
  -5   0   3       1513.05       1493.82         8.52 o
  -4   0   3         86.42         82.03         3.47 o
  -3   0   3        231.10        231.26         5.07 o
  -2   0   3        113.37        101.23         6.04 o
  -1   0   3          4.81          3.06         0.37 o
   0   0   3          0.03          0.42         0.16 o
   1   0   3         54.49         56.99         2.45 o
   2   0   3          3.18          1.66         0.18 o
   3   0   3        337.98        415.40         5.52 o
   4   0   3          0.23          0.56         0.21 o
   5   0   3         36.14         30.77         1.58 o
   6   0   3        508.51        433.40        17.13 o
   7   0   3          3.16          4.30         1.13 o
  -8   1   3          2.11          3.42         0.80 o
  -7   1   3          9.58          8.65         1.02 o
  -6   1   3          0.71          0.73         0.61 o
  -5   1   3          9.06          8.71         0.62 o
  -4   1   3          9.38          8.73         0.56 o
  -3   1   3        186.05        201.02         4.41 o
  -2   1   3          5.63          5.20         0.41 o
   0   1   3        210.20        203.16         6.10 o
   1   1   3        464.24        473.77         8.14 o
   2   1   3          0.25          0.08         0.18 o
   3   1   3         14.74         13.72         0.52 o
   4   1   3         56.51         60.23         1.47 o
   5   1   3        137.99        111.57         4.41 o
   6   1   3         88.99         55.63         2.26 o
   7   1   3          3.72          1.65         0.82 o
  -8   2   3        109.71        125.79         4.47 o
  -7   2   3         17.58         20.64         1.38 o
  -6   2   3        653.13        627.43        96.03 o
  -5   2   3        355.19        358.90        15.29 o
  -4   2   3        289.10        279.72        12.71 o
  -3   2   3       3529.69       3696.02       104.54 o
  -2   2   3        241.56        291.87         9.40 o
  -1   2   3         20.88         18.04         1.48 o
   0   2   3          6.40          4.89         0.37 o
   1   2   3         17.78         16.19         0.59 o
   2   2   3          3.88          2.54         0.31 o
   3   2   3         46.08         44.42         1.93 o
   4   2   3         80.12         75.30         1.80 o
   5   2   3         37.78         29.43         1.99 o
   6   2   3          8.23         10.70         1.27 o
   7   2   3          4.13          7.71         1.31 o
  -8   3   3          2.05          3.84         0.90 o
  -7   3   3          6.18          8.65         1.00 o
  -6   3   3         95.98         99.74        11.29 o
  -5   3   3         24.55         25.55         1.30 o
  -4   3   3         35.77         39.79         1.70 o
  -3   3   3         11.36         10.94         0.63 o
  -2   3   3        134.38        139.47         6.19 o
  -1   3   3        310.54        299.68        17.38 o
   0   3   3        116.54        114.03         3.09 o
   1   3   3          0.31          1.08         0.22 o
   2   3   3        121.15        120.86         2.43 o
   3   3   3          5.77          6.83         0.48 o
   4   3   3        313.09        277.35         6.03 o
   5   3   3          3.49          2.83         1.12 o
   6   3   3         52.42         65.93         2.90 o
  -8   4   3         12.80         12.54         1.37 o
  -7   4   3         16.71         14.64         0.96 o
  -6   4   3         43.15         40.21         3.65 o
  -5   4   3          1.52          1.74         0.32 o
  -4   4   3        134.94        133.90        11.32 o
  -3   4   3          0.01          0.02         0.21 o
  -2   4   3         13.50         13.12         0.63 o
  -1   4   3        224.71        252.03        11.74 o
   0   4   3        740.50        720.14        18.18 o
   1   4   3        222.13        218.85        13.37 o
   2   4   3        117.15        111.33         1.96 o
   3   4   3        160.72        154.65         3.88 o
   4   4   3        109.54         97.61         5.82 o
   5   4   3          6.16          5.15         1.03 o
  -7   5   3          4.81          3.87         1.14 o
  -6   5   3         29.46         25.70         2.49 o
  -5   5   3         66.88         59.93         5.16 o
  -4   5   3         28.82         26.98         1.87 o
  -3   5   3          5.05          4.78         0.41 o
  -2   5   3          0.00         -0.06         0.17 o
  -1   5   3         15.73         13.02         0.84 o
   0   5   3         13.75         14.67         0.91 o
   1   5   3         23.35         22.46         2.83 o
   2   5   3        119.31        121.91         2.83 o
   3   5   3        207.23        181.37        13.22 o
   4   5   3          7.42          9.19         1.68 o
  -7   6   3          6.48          5.71         0.98 o
  -6   6   3          1.47          1.78         0.45 o
  -5   6   3         35.42         37.38         3.69 o
  -4   6   3          1.72          1.74         0.36 o
  -3   6   3         15.48         14.85         1.06 o
  -2   6   3          9.95         10.49         1.07 o
  -1   6   3          4.37          3.75         0.45 o
   0   6   3         68.52         72.93         8.00 o
   1   6   3         34.39         33.35         1.63 o
   2   6   3          2.82          1.91         0.57 o
   3   6   3        171.69        159.99        10.62 o
  -6   7   3          0.94          0.93         0.52 o
  -5   7   3          3.19          3.36         0.69 o
  -4   7   3         33.14         33.18         2.44 o
  -3   7   3         54.79         58.59         3.06 o
  -2   7   3          4.41          3.87         0.88 o
  -1   7   3         78.68         85.72         3.41 o
   0   7   3         12.63         13.96         1.43 o
   1   7   3          0.82          1.08         0.55 o
   2   7   3          0.03         -0.19         1.19 o
  -4   8   3         23.40         27.32         4.38 o
  -3   8   3        585.56        660.77        22.17 o
  -2   8   3          3.06          3.63         1.01 o
  -1   8   3          0.01         -0.13         0.85 o
   0   8   3          0.16          0.19         0.93 o
   2  -9   4          0.51          0.59         0.61 o
   3  -9   4          7.13          6.30         0.85 o
  -1  -8   4          4.26          4.62         0.92 o
   0  -8   4          0.03          0.03         0.66 o
   1  -8   4          3.28          4.75         0.75 o
   2  -8   4          3.87          4.50         0.70 o
   3  -8   4         86.97         91.32         8.61 o
   4  -8   4         64.48         69.43         6.79 o
   5  -8   4         12.19         10.20         3.68 o
   6  -8   4        185.87        182.87         8.13 o
  -3  -7   4          0.39          0.23         1.00 o
  -2  -7   4          0.20          0.02         0.84 o
  -1  -7   4          1.53          2.43         0.48 o
   0  -7   4         16.30         16.77         0.72 o
   1  -7   4          0.70          0.79         0.24 o
   2  -7   4          3.29          3.52         0.62 o
   3  -7   4          9.33          8.85         1.08 o
   4  -7   4          0.04         -0.15         0.23 o
   5  -7   4          7.68          7.56         0.57 o
   6  -7   4        105.95        112.73         5.62 o
   7  -7   4        106.85         93.10         4.34 o
  -4  -6   4         11.45         12.03         1.80 o
  -3  -6   4          4.51          5.73         0.88 o
  -2  -6   4          0.14          0.27         0.31 o
  -1  -6   4        160.11        167.63        15.05 o
   0  -6   4         27.67         28.15         0.78 o
   1  -6   4         12.36         14.27         0.58 o
   2  -6   4         42.63         46.14         2.97 o
   3  -6   4          0.09          0.21         0.21 o
   4  -6   4         15.72         15.14         0.89 o
   5  -6   4         21.32         23.10         1.06 o
   6  -6   4          7.32          9.17         0.84 o
   7  -6   4         62.02         68.83         6.71 o
  -5  -5   4          0.45          0.41         0.79 o
  -4  -5   4         15.59         16.09         1.35 o
  -3  -5   4          3.02          2.79         0.63 o
  -2  -5   4         20.17         18.35         2.23 o
  -1  -5   4          0.01         -0.01         0.24 o
   0  -5   4         43.81         45.80         1.10 o
   1  -5   4         58.02         65.65         2.04 o
   2  -5   4          8.49          8.23         0.59 o
   3  -5   4         29.28         29.06         1.29 o
   4  -5   4        111.16        114.50         5.77 o
   5  -5   4         25.62         27.31         1.88 o
   6  -5   4        109.39        127.83        13.93 o
   7  -5   4          0.01          0.16         0.45 o
   8  -5   4          6.84          7.25         0.85 o
  -6  -4   4         51.07         43.23         2.15 o
  -5  -4   4         12.51         14.26         1.42 o
  -4  -4   4         14.37         14.07         0.80 o
  -3  -4   4         48.65         52.46         1.62 o
  -2  -4   4        164.58        164.54        15.19 o
  -1  -4   4         31.11         30.06         1.02 o
   0  -4   4        877.72        927.10        18.73 o
   2  -4   4         46.20         38.71         1.94 o
   3  -4   4        188.40        207.59         8.29 o
   4  -4   4        118.48        133.92         7.38 o
   5  -4   4          7.34          9.00         0.47 o
   6  -4   4         97.62        101.27         3.14 o
   7  -4   4         17.65         17.96         1.15 o
   8  -4   4          5.68          7.67         1.14 o
  -6  -3   4          3.49          4.00         0.95 o
  -5  -3   4          3.81          4.44         0.90 o
  -4  -3   4         23.51         24.97         1.21 o
  -3  -3   4          1.55          0.93         0.27 o
  -2  -3   4         10.81          9.38         0.48 o
  -1  -3   4         62.98         61.43         1.47 o
   0  -3   4         97.37        107.62         2.20 o
   1  -3   4         82.28         87.71         4.79 o
   2  -3   4          8.72          7.51         0.38 o
   3  -3   4        107.51        107.53         2.30 o
   4  -3   4          4.77          5.72         0.52 o
   5  -3   4         34.53         36.52         1.14 o
   6  -3   4          2.40          2.37         0.35 o
   7  -3   4          1.50          1.58         0.44 o
   8  -3   4          1.88         -0.21         0.40 o
  -7  -2   4          0.05          0.32         0.70 o
  -6  -2   4         14.71         14.73         2.02 o
  -5  -2   4        224.83        228.52         4.90 o
  -4  -2   4          0.20          0.04         0.24 o
  -3  -2   4         98.03        106.60         4.25 o
  -2  -2   4         58.74         61.59         1.56 o
  -1  -2   4         28.36         28.27         1.09 o
   0  -2   4        100.46        108.47         5.61 o
   1  -2   4         43.17         37.56         1.43 o
   2  -2   4         78.15         90.20         1.90 o
   3  -2   4        863.12       1024.56        15.41 o
   4  -2   4         13.86         10.98         0.46 o
   5  -2   4         71.45         78.61         4.54 o
   6  -2   4        192.98        168.46        13.37 o
   7  -2   4          0.10          0.43         0.57 o
   8  -2   4          0.44          0.53         0.51 o
  -7  -1   4         18.49         16.02         1.20 o
  -6  -1   4        227.70        248.97         5.27 o
  -5  -1   4        964.53        978.55         9.61 o
  -4  -1   4         60.57         59.02         1.27 o
  -3  -1   4        108.12        103.08         1.67 o
  -2  -1   4         34.05         34.44         1.90 o
  -1  -1   4         84.81         86.65         1.84 o
   0  -1   4         64.30         61.18         2.53 o
   1  -1   4        419.51        446.69         6.77 o
   2  -1   4          9.48          6.70         0.30 o
   3  -1   4        591.39        623.31         9.19 o
   4  -1   4          6.85          8.12         0.44 o
   5  -1   4          5.58          6.64         0.50 o
   6  -1   4        111.26         92.04         2.17 o
   7  -1   4          1.53          3.57         0.50 o
   8  -1   4          0.54          0.41         0.86 o
  -8   0   4         19.42         24.32         1.98 o
  -7   0   4         98.12        110.97         3.31 o
  -6   0   4        176.25        177.63         3.67 o
  -5   0   4         74.32         70.23         1.49 o
  -4   0   4        566.49        544.05        11.21 o
  -3   0   4         48.21         55.04         1.33 o
  -2   0   4       1631.27       1748.10        10.76 o
  -1   0   4        105.66         99.65         1.78 o
   0   0   4          0.00          0.02         0.13 o
   1   0   4          4.08          3.65         0.22 o
   2   0   4        193.92        190.91         3.02 o
   3   0   4          6.18          7.14         0.33 o
   4   0   4        152.12        155.34         2.96 o
   5   0   4        180.67        153.43         5.57 o
   6   0   4          0.01          0.14         0.32 o
   7   0   4          6.13          3.50         0.83 o
  -8   1   4         30.76         27.96         2.07 o
  -7   1   4          0.48          1.13         0.70 o
  -6   1   4         72.89         74.41         2.55 o
  -5   1   4         29.08         28.54         1.00 o
  -4   1   4        106.40        107.67         2.61 o
  -3   1   4          1.02          0.28         0.31 o
  -2   1   4          0.09          0.60         0.21 o
  -1   1   4        144.15        156.97         9.08 o
   0   1   4        182.64        184.33         3.33 o
   1   1   4          3.76          5.82         0.31 o
   2   1   4         97.04         96.96         2.41 o
   3   1   4          9.95         15.15         0.79 o
   4   1   4        114.30        112.41         2.24 o
   5   1   4        126.82        115.86         7.05 o
   6   1   4          1.78          1.05         0.56 o
   7   1   4          0.42          1.88         1.06 o
  -8   2   4         11.74         12.32         1.52 o
  -7   2   4          8.62          8.53         0.97 o
  -6   2   4        353.35        344.61        36.10 o
  -5   2   4        188.74        192.08         7.87 o
  -4   2   4          7.64         11.44         0.61 o
  -3   2   4         12.74         11.66         0.57 o
  -2   2   4        264.03        320.40        11.12 o
  -1   2   4        117.00         99.97         5.15 o
   0   2   4       1244.18       1244.61        26.37 o
   1   2   4       1753.01       1791.35        30.85 o
   2   2   4        357.13        347.58         6.90 o
   3   2   4        193.51        183.90         3.87 o
   4   2   4        149.34        151.82         3.42 o
   5   2   4          1.34          1.82         0.77 o
   6   2   4         10.78         11.36         1.07 o
  -8   3   4         86.94        104.73         3.57 o
  -7   3   4          2.08          1.55         0.78 o
  -6   3   4          7.56          7.99         1.64 o
  -5   3   4         11.27          8.53         0.54 o
  -4   3   4         79.14         83.94         2.35 o
  -3   3   4         46.97         53.22         1.11 o
  -2   3   4         70.17         77.42         1.79 o
  -1   3   4         29.36         25.40         2.00 o
   0   3   4         61.47         69.87         2.45 o
   1   3   4         48.15         49.79         1.14 o
   2   3   4          8.61          9.00         0.81 o
   3   3   4        107.03         94.05         7.02 o
   4   3   4          0.04         -0.15         0.36 o
   5   3   4         42.95         44.33         2.62 o
   6   3   4         44.80         48.89         2.56 o
  -8   4   4        134.67        152.02         5.50 o
  -7   4   4          5.90          8.04         0.96 o
  -6   4   4         31.20         28.50         3.41 o
  -5   4   4          2.10          1.91         0.29 o
  -4   4   4          0.09          0.17         0.21 o
  -3   4   4          0.21          0.11         0.18 o
  -2   4   4         84.55         82.92         3.15 o
  -1   4   4         40.84         45.75         2.79 o
   0   4   4        207.48        208.92         5.31 o
   1   4   4         19.68         18.06         1.34 o
   2   4   4        575.07        563.50         4.44 o
   3   4   4       1069.53       1030.74        84.10 o
   4   4   4          0.63          0.32         0.29 o
   5   4   4        109.78        109.80         7.57 o
  -7   5   4         21.48         24.52         3.43 o
  -6   5   4        116.26        101.49        13.48 o
  -5   5   4         81.77         75.74        10.41 o
  -4   5   4         19.57         20.80         2.15 o
  -3   5   4         22.31         21.52         0.89 o
  -2   5   4          3.41          2.82         0.33 o
  -1   5   4         23.70         23.40         2.56 o
   0   5   4          1.81          1.98         0.38 o
   1   5   4         17.09         17.49         1.46 o
   2   5   4        265.86        232.33        17.90 o
   3   5   4         50.82         42.60         6.48 o
   4   5   4          0.08         -0.04         0.89 o
  -7   6   4          3.33          3.10         0.48 o
  -6   6   4         32.62         26.93         1.89 o
  -5   6   4          1.36          1.54         0.34 o
  -4   6   4          7.01          7.19         0.97 o
  -3   6   4          8.01          7.78         0.76 o
  -2   6   4        152.24        156.14         5.12 o
  -1   6   4          0.01          0.17         0.56 o
   0   6   4          0.19          0.51         0.61 o
   1   6   4          1.51          2.31         0.42 o
   2   6   4         12.70         14.04         1.43 o
   3   6   4          0.05         -0.36         0.91 o
  -6   7   4          2.42          2.85         0.68 o
  -5   7   4          1.47          1.31         0.77 o
  -4   7   4        134.49        129.41        10.22 o
  -3   7   4         12.83         11.80         1.35 o
  -2   7   4         60.70         66.50         5.39 o
  -1   7   4         25.43         25.61         2.20 o
   0   7   4          4.78          5.98         1.03 o
   1   7   4         27.74         30.17         2.24 o
   2   7   4          0.25          1.92         0.72 o
  -4   8   4         78.32         83.01         7.46 o
  -3   8   4          7.85          8.37         1.92 o
  -2   8   4         81.18         79.59         4.73 o
  -1   8   4          1.94          2.21         1.03 o
   2  -9   5         11.84         10.08         1.20 o
   3  -9   5          9.78          7.65         1.05 o
  -1  -8   5          2.19          1.67         0.82 o
   0  -8   5          1.03          0.57         0.62 o
   1  -8   5          0.03          0.66         0.58 o
   2  -8   5          0.03          0.04         0.63 o
   3  -8   5         44.34         47.82         4.44 o
   4  -8   5          4.18          3.82         1.01 o
   5  -8   5          0.69          0.98         1.20 o
  -3  -7   5          1.52          1.77         0.67 o
  -2  -7   5        101.00         98.13         7.23 o
  -1  -7   5          7.20          7.02         0.81 o
   0  -7   5         17.81         18.61         0.85 o
   1  -7   5         32.61         32.08         1.15 o
   2  -7   5         26.53         22.70         3.44 o
   3  -7   5         30.59         29.91         1.91 o
   4  -7   5          0.99          0.57         0.33 o
   5  -7   5          7.72          6.61         0.51 o
   6  -7   5        160.66        154.87        11.01 o
  -4  -6   5          2.53          3.09         0.93 o
  -3  -6   5          2.24          1.88         0.65 o
  -2  -6   5        157.52        164.14         2.85 o
  -1  -6   5          1.69          1.64         0.41 o
   0  -6   5          0.07         -0.06         0.22 o
   1  -6   5        180.03        188.21         4.12 o
   2  -6   5        138.38        141.84         7.31 o
   3  -6   5         34.53         34.18         0.93 o
   4  -6   5          0.64          0.57         0.35 o
   5  -6   5          0.56          0.52         0.26 o
   6  -6   5          5.06          4.81         0.77 o
   7  -6   5         15.95         16.44         2.12 o
  -5  -5   5          1.63          2.39         0.85 o
  -4  -5   5          1.70          2.82         0.93 o
  -3  -5   5         15.23         15.69         3.92 o
  -2  -5   5        146.87        142.61        22.27 o
  -1  -5   5          3.95          3.26         0.36 o
   0  -5   5        113.78        123.01         2.33 o
   1  -5   5         27.72         27.87         0.85 o
   2  -5   5         10.15          8.92         0.42 o
   3  -5   5         46.43         46.01         2.31 o
   4  -5   5          3.51          3.50         0.43 o
   5  -5   5         94.69         98.94         2.55 o
   6  -5   5          8.18         10.14         1.64 o
   7  -5   5          0.02         -0.08         0.50 o
  -6  -4   5         30.40         30.09         1.37 o
  -5  -4   5         13.30         14.14         2.11 o
  -4  -4   5          0.22          0.51         0.34 o
  -3  -4   5          2.41          3.16         0.36 o
  -2  -4   5         52.87         52.92         2.45 o
  -1  -4   5        228.03        215.20         8.45 o
   0  -4   5       2604.18       2479.05        53.50 o
   1  -4   5         58.44         62.96         1.53 o
   2  -4   5        105.36        122.51         5.49 o
   3  -4   5        176.40        184.77         5.43 o
   4  -4   5        393.03        461.52        10.07 o
   5  -4   5         11.54         14.18         0.96 o
   6  -4   5          0.51          0.45         0.34 o
   7  -4   5        158.21        153.40         8.89 o
   8  -4   5          1.85          1.31         0.61 o
  -6  -3   5          0.01         -0.02         0.58 o
  -5  -3   5        102.28        112.77         3.72 o
  -4  -3   5        199.86        212.22         2.89 o
  -3  -3   5        108.32        117.78         2.98 o
  -2  -3   5         15.53         11.34         0.93 o
  -1  -3   5        299.02        286.26         3.28 o
   0  -3   5        329.93        319.50         4.27 o
   1  -3   5         40.90         38.73         0.77 o
   2  -3   5          0.75          0.70         0.31 o
   3  -3   5        436.12        472.83         7.43 o
   4  -3   5        211.14        239.53        10.41 o
   5  -3   5          0.00         -0.07         0.22 o
   6  -3   5         14.09         14.21         0.70 o
   7  -3   5          0.29          0.32         0.56 o
   8  -3   5          1.46          1.58         0.50 o
  -7  -2   5        112.77        141.50         3.92 o
  -6  -2   5         44.88         45.09         2.48 o
  -5  -2   5        307.80        314.84         4.10 o
  -4  -2   5        669.10        700.72        13.59 o
  -3  -2   5        177.31        176.18         2.88 o
  -2  -2   5         31.66         34.85         0.98 o
  -1  -2   5         24.64         21.86         1.13 o
   0  -2   5          0.84          3.10         0.68 o
   1  -2   5          2.58          2.34         0.28 o
   2  -2   5        164.98        184.20         6.62 o
   3  -2   5        247.72        260.31         8.31 o
   4  -2   5          5.39          9.17         0.41 o
   5  -2   5          7.08          6.89         0.37 o
   6  -2   5        230.93        210.42         6.39 o
   7  -2   5         77.01         59.28         3.34 o
   8  -2   5          1.58          0.61         0.61 o
  -7  -1   5          7.24          4.69         1.19 o
  -6  -1   5          2.93          3.89         0.78 o
  -5  -1   5          4.43          4.59         0.43 o
  -4  -1   5         12.51         11.95         0.60 o
  -3  -1   5        168.16        185.67         2.87 o
  -2  -1   5          6.43         10.35         0.66 o
  -1  -1   5        687.62        723.82        14.40 o
   0  -1   5       1082.74       1050.17        43.17 o
   1  -1   5        592.36        561.68         5.83 o
   2  -1   5          1.27          1.42         0.17 o
   3  -1   5         17.74         15.23         0.45 o
   4  -1   5         47.35         58.47         2.01 o
   5  -1   5         91.89         75.71         3.36 o
   6  -1   5        188.11        159.49         4.46 o
   7  -1   5          5.47          5.81         1.21 o
  -7   0   5        104.76        120.65         3.29 o
  -6   0   5         67.32         66.22         3.49 o
  -5   0   5       1094.10       1086.72        28.51 o
  -4   0   5        177.06        185.23         5.27 o
  -3   0   5        964.27       1145.62        27.58 o
  -2   0   5       2968.59       2885.76        30.51 o
  -1   0   5         57.49         69.86         1.90 o
   0   0   5        134.48        125.64         2.64 o
   1   0   5        199.96        212.58         6.94 o
   2   0   5         27.47         22.32         1.06 o
   3   0   5         40.59         42.40         0.87 o
   4   0   5         77.18         79.38         2.73 o
   5   0   5         15.83         14.18         0.74 o
   6   0   5         40.19         36.67         5.37 o
   7   0   5          0.98          0.15         0.79 o
  -8   1   5          4.02          2.63         0.97 o
  -7   1   5         16.93         21.06         1.60 o
  -6   1   5         31.51         30.68         1.99 o
  -5   1   5        100.90         92.07         3.13 o
  -4   1   5         49.99         57.11         4.36 o
  -3   1   5          1.13          2.03         0.32 o
  -2   1   5        119.27        117.43         5.21 o
  -1   1   5         55.51         61.11         2.24 o
   0   1   5       1042.93        994.72        26.96 o
   1   1   5         48.60         43.62         1.92 o
   2   1   5        248.36        259.57         5.21 o
   3   1   5          7.61          7.56         0.42 o
   4   1   5        142.98        138.20         3.30 o
   5   1   5        168.22        147.64        19.01 o
   6   1   5          9.49         10.19         1.21 o
   7   1   5         22.55         25.70         1.67 o
  -8   2   5          0.07         -0.41         0.62 o
  -7   2   5          1.64          0.88         0.61 o
  -6   2   5        103.70         95.55        15.18 o
  -5   2   5          1.25          1.08         0.33 o
  -4   2   5         47.07         38.92         1.27 o
  -3   2   5        141.03        150.33         2.83 o
  -2   2   5         29.89         26.86         2.79 o
  -1   2   5         12.31          7.65         0.66 o
   0   2   5       3215.09       3018.61        68.15 o
   1   2   5         60.72         64.90         3.48 o
   2   2   5          1.74          3.49         0.25 o
   3   2   5         53.23         50.89         1.36 o
   4   2   5        395.06        378.37        12.62 o
   5   2   5          2.72          2.74         0.70 o
   6   2   5          0.91          0.23         0.83 o
  -8   3   5         28.32         30.29         2.35 o
  -7   3   5          8.96          8.95         1.13 o
  -6   3   5         31.16         25.14         2.42 o
  -5   3   5         70.55         60.35         3.07 o
  -4   3   5          0.90          1.13         0.34 o
  -3   3   5         65.11         58.15         1.38 o
  -2   3   5         16.94         22.02         1.65 o
  -1   3   5         10.65         11.42         0.77 o
   0   3   5         77.38         80.29         4.44 o
   1   3   5         10.24          8.90         0.45 o
   2   3   5          9.95          8.64         0.48 o
   3   3   5        610.76        603.96        11.51 o
   4   3   5          2.90          2.72         0.47 o
   5   3   5          1.62          1.59         0.75 o
   6   3   5         10.76         10.38         1.32 o
  -7   4   5         40.48         47.86         3.56 o
  -6   4   5         13.49         13.88         2.15 o
  -5   4   5         10.98          7.94         1.12 o
  -4   4   5         26.53         24.93         1.98 o
  -3   4   5         20.46         20.36         1.92 o
  -2   4   5         18.02         18.53         0.64 o
  -1   4   5         18.07         16.66         1.66 o
   0   4   5         36.05         33.60         1.04 o
   1   4   5         26.27         25.62         1.60 o
   2   4   5        249.87        236.59        10.81 o
   3   4   5        254.97        222.42        12.87 o
   4   4   5          3.57          2.89         0.48 o
   5   4   5         12.23         11.51         1.27 o
  -7   5   5          3.46          4.65         0.89 o
  -6   5   5         14.70         14.40         1.68 o
  -5   5   5          0.51          0.09         0.36 o
  -4   5   5          0.56          0.59         0.31 o
  -3   5   5        212.30        177.01         8.48 o
  -2   5   5          1.90          1.40         0.23 o
  -1   5   5         94.05         89.09         5.88 o
   0   5   5          7.32          7.09         0.52 o
   1   5   5         46.05         48.60         2.10 o
   2   5   5         23.49         21.06         3.07 o
   3   5   5          2.35          1.92         0.61 o
   4   5   5          5.02          6.32         1.21 o
  -6   6   5         24.30         18.40         1.26 o
  -5   6   5         75.90         75.12         3.67 o
  -4   6   5          6.17          6.17         0.70 o
  -3   6   5        877.97        873.11        14.26 o
  -2   6   5        354.64        373.78        11.70 o
  -1   6   5         23.86         24.51         1.91 o
   0   6   5         15.11         17.95         1.47 o
   1   6   5         24.07         22.48         1.71 o
   2   6   5         15.18         14.67         2.41 o
   3   6   5         12.63         11.94         1.51 o
  -5   7   5         15.99         16.20         1.13 o
  -4   7   5          0.05         -0.29         2.05 o
  -3   7   5         14.98         15.44         2.22 o
  -2   7   5          0.04         -0.09         1.00 o
  -1   7   5         16.88         15.23         2.59 o
   0   7   5         14.78         17.16         1.99 o
   1   7   5         16.23         17.44         1.83 o
  -3   8   5        108.92        121.00         6.72 o
  -2   8   5          7.13          8.56         1.52 o
   2  -9   6          2.18          2.35         1.02 o
   3  -9   6          0.09          0.48         0.78 o
  -1  -8   6         47.85         42.02         2.30 o
   0  -8   6          1.89          2.35         0.60 o
   1  -8   6          2.55          3.14         0.73 o
   2  -8   6         31.30         31.12         3.25 o
   3  -8   6          0.13          0.72         0.69 o
   4  -8   6          0.11          0.11         0.78 o
   5  -8   6          0.02          0.32         0.70 o
  -3  -7   6          0.03         -0.04         0.69 o
  -2  -7   6         11.85         12.85         2.09 o
  -1  -7   6          1.48          1.03         0.35 o
   0  -7   6          2.24          1.80         0.29 o
   1  -7   6         31.30         31.97         1.27 o
   2  -7   6          0.17          0.37         0.32 o
   3  -7   6          0.32          0.82         0.29 o
   4  -7   6          5.43          4.05         0.57 o
   5  -7   6          2.38          2.44         0.31 o
   6  -7   6         87.69         81.58         4.16 o
  -4  -6   6          2.16          2.15         0.97 o
  -3  -6   6          2.87          3.68         0.44 o
  -2  -6   6          1.08          0.97         0.31 o
  -1  -6   6        121.09        120.20        13.42 o
   0  -6   6          1.73          2.65         0.50 o
   1  -6   6       2195.62       2255.83        54.45 o
   2  -6   6        396.41        425.73        10.98 o
   3  -6   6         16.21         17.19         2.37 o
   4  -6   6        200.80        187.85        10.03 o
   5  -6   6          2.79          2.88         0.32 o
   6  -6   6         30.56         31.87         1.61 o
   7  -6   6         19.64         19.36         2.06 o
  -5  -5   6          4.42          3.65         0.82 o
  -4  -5   6          0.00          0.84         0.63 o
  -3  -5   6         15.19         15.93         4.56 o
  -2  -5   6          2.20          1.94         0.58 o
  -1  -5   6          0.98          0.67         0.27 o
   0  -5   6         37.02         40.47         1.37 o
   1  -5   6         48.43         53.39         2.29 o
   2  -5   6          4.36          3.69         0.36 o
   3  -5   6          6.37          6.00         0.50 o
   4  -5   6         17.91         17.43         0.62 o
   5  -5   6          7.89          8.17         0.57 o
   6  -5   6          0.12         -0.06         0.25 o
   7  -5   6          0.34          0.50         0.42 o
  -6  -4   6          0.57          0.12         0.62 o
  -5  -4   6        139.75        133.35        12.63 o
  -4  -4   6         21.60         21.62         1.01 o
  -3  -4   6         28.67         28.86         0.95 o
  -2  -4   6          0.87          0.88         0.30 o
  -1  -4   6          6.54          5.82         0.37 o
   0  -4   6         80.55         78.23         1.68 o
   1  -4   6         77.29         85.83         1.53 o
   2  -4   6         44.59         43.98         1.75 o
   3  -4   6        508.51        601.77         6.97 o
   4  -4   6         28.09         36.75         1.31 o
   5  -4   6         15.87         16.69         0.64 o
   6  -4   6         40.08         37.81         2.80 o
   7  -4   6         75.92         72.22         9.54 o
   8  -4   6         14.03         12.16         1.25 o
  -6  -3   6         13.15         11.07         1.23 o
  -5  -3   6        760.31        817.77        78.52 o
  -4  -3   6        111.24        117.19         6.43 o
  -3  -3   6         39.59         42.62         1.97 o
  -2  -3   6          2.00          2.30         0.27 o
  -1  -3   6         10.51         10.72         0.41 o
   0  -3   6         75.77         77.86         3.43 o
   1  -3   6         90.96         99.67         4.50 o
   2  -3   6         83.51         82.34         1.59 o
   3  -3   6        291.99        312.48         9.04 o
   4  -3   6         18.84         20.08         0.55 o
   5  -3   6          6.28          6.09         0.41 o
   6  -3   6         34.09         31.95         1.08 o
   7  -3   6         15.75         13.63         2.73 o
   8  -3   6         20.00         19.51         5.00 o
  -7  -2   6          3.60          2.48         0.83 o
  -6  -2   6          2.57          3.55         0.92 o
  -5  -2   6        517.90        536.10        14.77 o
  -4  -2   6        239.31        258.16         5.35 o
  -3  -2   6         20.49         15.30         0.67 o
  -2  -2   6         47.16         47.56         1.52 o
  -1  -2   6        484.75        517.27        12.86 o
   0  -2   6         20.16         23.58         1.71 o
   1  -2   6         16.05         17.06         0.73 o
   2  -2   6         72.86         75.00         2.87 o
   3  -2   6          4.32          3.80         0.25 o
   4  -2   6         94.60         93.51         2.88 o
   5  -2   6         21.44         19.05         1.21 o
   6  -2   6        124.39        121.71         4.67 o
   7  -2   6         48.73         34.15         2.61 o
   8  -2   6        107.94        112.24        22.79 o
  -7  -1   6          1.23          0.91         0.90 o
  -6  -1   6         19.02         19.41         1.27 o
  -5  -1   6        117.03        114.97         6.88 o
  -4  -1   6         27.95         28.08         1.00 o
  -3  -1   6         59.77         70.84         2.23 o
  -2  -1   6         58.59         64.62         3.32 o
  -1  -1   6        340.40        354.93         7.47 o
   0  -1   6         68.26         79.22         3.03 o
   1  -1   6         14.97         13.09         0.62 o
   2  -1   6         86.14         87.29         2.15 o
   3  -1   6          1.42          2.58         0.21 o
   4  -1   6         48.98         43.66         1.38 o
   5  -1   6         10.46          7.73         0.42 o
   6  -1   6         61.36         56.14         4.64 o
   7  -1   6          9.36          8.11         1.02 o
  -7   0   6          1.15          1.25         0.65 o
  -6   0   6        270.86        271.96        12.26 o
  -5   0   6          3.33          2.57         0.40 o
  -4   0   6        200.09        206.32         5.35 o
  -3   0   6        298.41        340.43        10.03 o
  -2   0   6        520.41        565.65         4.57 o
  -1   0   6         58.03         47.72         1.38 o
   0   0   6        310.16        306.54         5.24 o
   1   0   6       2605.14       2716.66        56.02 o
   2   0   6         23.43         16.93         0.67 o
   3   0   6          4.85          7.16         0.40 o
   4   0   6        491.21        484.94        17.86 o
   5   0   6          3.77          3.23         0.41 o
   6   0   6          2.54          2.52         0.54 o
   7   0   6          7.41          9.07         1.06 o
  -7   1   6         12.15         16.23         1.22 o
  -6   1   6         10.42          9.96         1.66 o
  -5   1   6         34.75         29.42         1.21 o
  -4   1   6         77.78         83.31         1.53 o
  -3   1   6        106.89        122.11         2.13 o
  -2   1   6         83.31         77.97         4.98 o
  -1   1   6          6.74          5.04         0.34 o
   0   1   6        147.32        145.53         3.76 o
   1   1   6          7.06          7.67         0.37 o
   2   1   6         39.92         42.12         1.06 o
   3   1   6          1.09          1.08         0.21 o
   4   1   6        112.69        107.10         2.23 o
   5   1   6        113.49        108.56        21.43 o
   6   1   6         38.99         45.98         2.39 o
   7   1   6          0.67          1.46         0.83 o
  -8   2   6        143.90        149.19         5.78 o
  -7   2   6         14.29         20.93         1.65 o
  -6   2   6         53.22         45.14         7.84 o
  -5   2   6         15.39         11.79         0.65 o
  -4   2   6          4.57          4.09         0.41 o
  -3   2   6         13.81         16.82         1.40 o
  -2   2   6        193.00        184.22         4.26 o
  -1   2   6         13.34         19.95         1.39 o
   0   2   6          1.42          2.48         0.25 o
   1   2   6        143.84        161.07         5.34 o
   2   2   6         21.47         18.79         0.64 o
   3   2   6       2442.40       2349.54        31.85 o
   4   2   6        124.54        116.91         2.66 o
   5   2   6         33.04         35.14         1.78 o
   6   2   6         69.08         90.09         6.27 o
  -7   3   6         27.42         34.24         2.79 o
  -6   3   6         25.50         17.28         2.46 o
  -5   3   6        336.79        302.31        15.42 o
  -4   3   6         35.47         44.94         2.33 o
  -3   3   6         25.07         24.21         1.04 o
  -2   3   6         14.55         17.70         1.21 o
  -1   3   6         14.91         12.11         0.62 o
   0   3   6         25.34         23.67         1.10 o
   1   3   6         44.54         41.98         2.40 o
   2   3   6        172.97        172.79         4.88 o
   3   3   6        365.23        364.73         7.89 o
   4   3   6          4.92          3.67         0.51 o
   5   3   6          4.98          7.67         1.36 o
  -7   4   6          5.83          7.39         1.27 o
  -6   4   6         16.03         13.04         3.43 o
  -5   4   6         67.78         59.35        11.03 o
  -4   4   6         19.02         15.32         1.71 o
  -3   4   6          3.11          3.03         0.55 o
  -2   4   6         76.68         75.36         3.05 o
  -1   4   6         16.26         14.62         1.28 o
   0   4   6          0.04          0.06         0.20 o
   1   4   6         10.81         10.76         0.49 o
   2   4   6          9.84          8.30         0.50 o
   3   4   6         11.45         10.31         0.73 o
   4   4   6          0.02          0.67         0.80 o
   5   4   6         19.43         20.32         1.75 o
  -7   5   6          0.08         -0.41         0.47 o
  -6   5   6          0.26          0.22         0.70 o
  -5   5   6         38.43         40.47        12.68 o
  -4   5   6        139.42        124.55        20.55 o
  -3   5   6        142.13        141.10         3.45 o
  -2   5   6         18.64         18.66         2.04 o
  -1   5   6        269.82        306.01        10.18 o
   0   5   6          0.13         -0.17         0.38 o
   1   5   6         58.61         64.26         3.19 o
   2   5   6          5.50          5.08         0.71 o
   3   5   6          7.73          9.44         1.65 o
   4   5   6          0.27          0.20         0.78 o
  -6   6   6         55.77         53.04         2.66 o
  -5   6   6         62.81         63.35         4.42 o
  -4   6   6          3.60          2.33         0.36 o
  -3   6   6        179.75        178.33        14.83 o
  -2   6   6        266.97        304.38         5.30 o
  -1   6   6          0.14          0.06         0.78 o
   0   6   6         22.07         19.94         1.45 o
   1   6   6         72.44         71.41         3.46 o
   2   6   6          4.21          5.17         1.33 o
  -5   7   6          7.47          5.47         2.04 o
  -4   7   6         12.14         11.44         3.54 o
  -3   7   6         51.00         57.04         5.96 o
  -2   7   6         16.09         19.52         2.61 o
  -1   7   6          0.42          1.42         0.89 o
   0   7   6         19.35         23.94         2.29 o
   1   7   6          0.16         -0.04         0.75 o
  -1  -8   7         47.69         40.49         4.14 o
   0  -8   7          8.33          8.41         1.09 o
   1  -8   7        113.73         98.75         5.30 o
   2  -8   7          2.10          1.89         0.68 o
   3  -8   7          3.73          3.42         0.74 o
   4  -8   7          8.28          7.21         1.15 o
   5  -8   7          0.00         -0.29         0.64 o
  -3  -7   7          0.98          0.01         0.65 o
  -2  -7   7         38.03         35.49         2.01 o
  -1  -7   7         16.69         14.71         0.84 o
   0  -7   7         46.22         45.08         1.24 o
   1  -7   7          3.22          3.21         0.40 o
   2  -7   7         10.40         10.11         0.80 o
   3  -7   7         35.56         36.36         2.45 o
   4  -7   7          0.18          0.26         0.28 o
   5  -7   7         36.41         33.01         2.05 o
   6  -7   7         31.02         30.47         2.58 o
  -4  -6   7          1.83          1.19         0.92 o
  -3  -6   7          4.83          4.95         0.61 o
  -2  -6   7         38.55         39.13         5.95 o
  -1  -6   7         26.55         26.53         2.64 o
   0  -6   7        217.65        235.53        14.71 o
   1  -6   7        780.62        855.11        14.89 o
   2  -6   7        175.81        181.66         6.53 o
   3  -6   7         82.14         76.69         4.48 o
   4  -6   7         25.18         24.29         1.16 o
   5  -6   7         66.23         62.53         4.19 o
   6  -6   7          1.42          1.38         0.46 o
   7  -6   7         36.68         30.35         2.66 o
  -5  -5   7          3.72          3.38         0.61 o
  -4  -5   7        133.80        136.60         2.61 o
  -3  -5   7          1.55          1.44         0.38 o
  -2  -5   7          9.77         10.27         0.66 o
  -1  -5   7          9.31          9.16         1.60 o
   0  -5   7        164.22        159.41         4.73 o
   1  -5   7          1.85          1.92         0.31 o
   2  -5   7          6.37          6.79         0.39 o
   3  -5   7         88.81         87.12         4.68 o
   4  -5   7        142.77        152.97         1.73 o
   5  -5   7          4.02          3.91         0.41 o
   6  -5   7          4.31          4.94         0.59 o
   7  -5   7          9.00          8.72         0.76 o
  -6  -4   7          0.04          0.23         0.53 o
  -5  -4   7          0.02          0.27         0.37 o
  -4  -4   7        587.28        605.68        34.86 o
  -3  -4   7          1.88          2.00         0.40 o
  -2  -4   7          0.45          0.13         0.28 o
  -1  -4   7         35.85         36.11         2.21 o
   0  -4   7          1.42          1.40         0.23 o
   1  -4   7          2.33          1.79         0.21 o
   2  -4   7         49.08         50.82         1.93 o
   3  -4   7          0.96          0.42         0.18 o
   4  -4   7         53.34         57.96         1.08 o
   5  -4   7         18.04         20.56         0.75 o
   6  -4   7         18.23         20.26         0.88 o
   7  -4   7        158.89        135.91        19.37 o
  -6  -3   7          2.61          1.77         0.81 o
  -5  -3   7         10.46         10.65         0.70 o
  -4  -3   7          3.60          3.84         0.47 o
  -3  -3   7          5.17          5.61         0.50 o
  -2  -3   7         88.90         95.38         1.45 o
  -1  -3   7         23.27         24.29         0.79 o
   0  -3   7        620.09        667.37        27.61 o
   1  -3   7         63.13         63.02         1.37 o
   2  -3   7        112.77        120.36         3.13 o
   3  -3   7         54.79         56.87         1.67 o
   4  -3   7          8.52          8.87         0.51 o
   5  -3   7         38.54         41.84         1.52 o
   6  -3   7        175.25        154.77         8.80 o
   7  -3   7          1.33          0.76         0.51 o
  -7  -2   7        119.68        128.67         4.74 o
  -6  -2   7          9.86          8.41         1.04 o
  -5  -2   7        399.55        422.22        22.62 o
  -4  -2   7        102.72        103.86         5.28 o
  -3  -2   7          1.29          0.84         0.45 o
  -2  -2   7       2559.76       2271.26        13.46 o
  -1  -2   7         23.36         29.16         2.34 o
   0  -2   7         20.05         19.15         0.65 o
   1  -2   7         53.46         54.74         1.29 o
   2  -2   7        125.09        130.85         2.89 o
   3  -2   7         12.82         14.18         0.46 o
   4  -2   7         71.91         77.99         1.94 o
   5  -2   7          0.41          0.51         0.27 o
   6  -2   7         33.04         31.13         3.69 o
   7  -2   7          1.42          0.72         0.92 o
  -7  -1   7          0.04         -0.42         0.53 o
  -6  -1   7          2.75          1.79         0.58 o
  -5  -1   7         99.53         97.18         2.58 o
  -4  -1   7         87.85         86.62         4.81 o
  -3  -1   7          0.08          0.16         0.32 o
  -2  -1   7         24.90         26.60         1.50 o
  -1  -1   7          5.09          4.04         0.35 o
   0  -1   7        929.07        919.98        55.75 o
   1  -1   7         12.80         13.37         0.41 o
   2  -1   7          2.55          4.07         0.25 o
   3  -1   7        176.41        179.49         6.18 o
   4  -1   7          0.13          0.16         0.18 o
   5  -1   7        356.11        348.04        13.50 o
   6  -1   7         18.14         14.89         1.24 o
   7  -1   7         28.42         27.27         4.30 o
  -7   0   7          0.85          0.71         0.92 o
  -6   0   7        144.61        150.57         5.48 o
  -5   0   7          0.46         -0.05         0.32 o
  -4   0   7          4.89          3.74         0.43 o
  -3   0   7        182.24        178.44         5.53 o
  -2   0   7          2.04          0.23         0.28 o
  -1   0   7         16.37         17.10         0.60 o
   0   0   7       1596.41       1543.53        16.50 o
   1   0   7        887.87        908.85        12.99 o
   2   0   7        482.31        518.12         9.14 o
   3   0   7        379.70        370.56        10.30 o
   4   0   7        113.83        107.59         2.10 o
   5   0   7         62.06         58.16         5.35 o
   6   0   7         30.20         30.03         3.72 o
   7   0   7          1.78          4.48         1.20 o
  -7   1   7          6.73          6.41         1.11 o
  -6   1   7         41.38         44.27         2.16 o
  -5   1   7         35.94         28.22         1.67 o
  -4   1   7          9.91          9.47         0.60 o
  -3   1   7         82.79         84.90         2.90 o
  -2   1   7         11.85         21.86         2.17 o
  -1   1   7          0.79          0.53         0.18 o
   0   1   7         78.50         75.43         2.99 o
   1   1   7         35.21         45.27         1.35 o
   2   1   7         38.75         38.01         0.96 o
   3   1   7        606.08        611.88         9.21 o
   4   1   7         77.36         72.14         1.86 o
   5   1   7         58.52         69.04         2.78 o
   6   1   7          2.64          2.07         0.86 o
  -7   2   7         85.04         87.49         6.13 o
  -6   2   7         35.83         28.55         2.95 o
  -5   2   7          0.96          2.27         0.36 o
  -4   2   7         43.16         33.25         2.57 o
  -3   2   7          4.87          5.27         0.51 o
  -2   2   7         16.19         15.86         0.60 o
  -1   2   7          0.69          0.13         0.39 o
   0   2   7         14.55         16.66         0.58 o
   1   2   7        295.11        293.10         5.83 o
   2   2   7        376.88        379.00         6.13 o
   3   2   7          3.37          2.76         0.30 o
   4   2   7        200.79        175.60        11.26 o
   5   2   7         94.11         95.70         3.11 o
   6   2   7         17.92         25.74         1.85 o
  -7   3   7         44.29         52.11         4.02 o
  -6   3   7         31.87         25.87         3.10 o
  -5   3   7          2.81          2.94         0.97 o
  -4   3   7          0.14         -0.19         0.24 o
  -3   3   7        144.89        137.59         4.45 o
  -2   3   7        132.02        115.77         8.30 o
  -1   3   7          1.78          0.80         0.23 o
   0   3   7        167.14        172.63         9.88 o
   1   3   7        151.33        133.94         5.17 o
   2   3   7         15.35         14.31         0.54 o
   3   3   7          4.33          3.32         0.38 o
   4   3   7          1.41          0.87         0.34 o
   5   3   7          6.93          9.44         1.58 o
  -7   4   7         13.88         13.27         1.13 o
  -6   4   7          2.05          1.90         0.52 o
  -5   4   7        123.74        104.11        12.28 o
  -4   4   7          0.22         -0.27         0.38 o
  -3   4   7        346.29        272.79        11.61 o
  -1   4   7          5.22          4.85         0.45 o
   0   4   7          2.13          2.43         0.36 o
   1   4   7          0.26          0.16         0.21 o
   2   4   7         47.05         39.75         3.77 o
   3   4   7          4.04          2.81         0.49 o
   4   4   7         40.89         47.53         3.70 o
  -7   5   7          7.70          5.74         0.85 o
  -6   5   7          0.95          0.26         0.56 o
  -5   5   7          4.75          4.02         0.84 o
  -4   5   7         34.75         33.53        10.43 o
  -3   5   7         74.94         75.07         5.67 o
  -2   5   7          3.00          3.16         0.52 o
  -1   5   7         13.94         13.10         1.08 o
   0   5   7          5.20          5.48         0.78 o
   1   5   7          0.39          0.60         0.40 o
   2   5   7         64.38         67.03         3.76 o
   3   5   7          0.77          1.34         0.79 o
  -6   6   7         10.51          9.74         1.10 o
  -5   6   7         46.65         46.65         3.81 o
  -4   6   7          0.00          0.14         0.38 o
  -3   6   7        225.68        217.41         9.32 o
  -2   6   7          7.40          7.89         0.79 o
  -1   6   7          4.96          4.61         1.10 o
   0   6   7        119.92        116.10         5.27 o
   1   6   7          0.26         -0.11         0.87 o
   2   6   7         21.30         24.34         2.66 o
  -4   7   7          5.93          7.14         2.46 o
  -3   7   7          0.17          0.08         1.89 o
  -2   7   7         33.37         36.90         3.67 o
  -1   7   7          3.34          2.84         1.25 o
   0   7   7          2.65          2.66         1.02 o
  -1  -8   8         29.66         26.33         3.82 o
   0  -8   8          2.34          2.10         1.40 o
   1  -8   8        209.80        195.73        13.49 o
   2  -8   8        625.44        541.61        12.52 o
   3  -8   8          5.77          4.33         1.06 o
   4  -8   8         44.12         40.85         2.89 o
   5  -8   8          7.78          4.39         1.17 o
  -2  -7   8          5.57          4.80         0.58 o
  -1  -7   8          1.45          0.98         0.33 o
   0  -7   8          1.86          2.02         0.45 o
   1  -7   8         47.24         45.06         2.38 o
   2  -7   8          0.70          0.66         0.42 o
   3  -7   8          1.37          1.60         0.26 o
   4  -7   8          0.38          0.35         0.30 o
   5  -7   8          2.23          3.05         1.15 o
   6  -7   8          0.30          0.42         0.77 o
  -4  -6   8         60.20         58.47         4.13 o
  -3  -6   8          2.56          2.92         0.69 o
  -2  -6   8         12.57         12.12         1.98 o
  -1  -6   8         26.74         28.59         1.34 o
   0  -6   8        100.88        104.69         6.13 o
   1  -6   8          6.91          6.92         0.75 o
   2  -6   8          1.76          1.33         0.27 o
   3  -6   8         33.18         31.67         2.32 o
   4  -6   8        164.75        168.13        11.15 o
   5  -6   8          1.72          1.32         0.48 o
   6  -6   8          0.90          0.67         0.65 o
  -5  -5   8        258.26        272.15        21.60 o
  -4  -5   8        239.56        271.21        17.75 o
  -3  -5   8          1.52          1.68         0.39 o
  -2  -5   8         31.36         33.95         2.30 o
  -1  -5   8         18.22         19.62         2.95 o
   0  -5   8          5.00          5.31         0.42 o
   1  -5   8         57.85         53.09         1.87 o
   2  -5   8         25.00         27.41         0.91 o
   3  -5   8         42.01         40.96         2.38 o
   4  -5   8         51.81         51.95         2.19 o
   5  -5   8          3.30          3.62         0.64 o
   6  -5   8          0.01          0.08         0.38 o
   7  -5   8         26.30         21.24         2.10 o
  -5  -4   8        244.44        264.83        25.79 o
  -4  -4   8         12.63         13.47         0.62 o
  -3  -4   8        163.11        175.22         6.29 o
  -2  -4   8         20.62         22.28         0.96 o
  -1  -4   8        137.50        143.64         4.37 o
   0  -4   8          2.11          2.08         0.32 o
   1  -4   8          1.51          1.64         0.32 o
   2  -4   8         19.30         20.07         1.53 o
   3  -4   8          3.15          3.72         0.27 o
   4  -4   8         12.60         11.63         0.43 o
   5  -4   8          2.78          3.51         0.40 o
   6  -4   8        128.43        119.19         2.47 o
   7  -4   8          1.76          1.49         0.74 o
  -6  -3   8          0.01         -0.24         0.94 o
  -5  -3   8         89.65         95.36         3.05 o
  -4  -3   8          9.64          9.31         0.66 o
  -3  -3   8        115.75        136.89         2.51 o
  -2  -3   8         19.83         19.58         0.99 o
  -1  -3   8         82.22         87.49         5.53 o
   0  -3   8        120.39        126.95         4.17 o
   1  -3   8          1.02          1.35         0.22 o
   2  -3   8          0.90          1.07         0.17 o
   3  -3   8          7.84          6.87         0.46 o
   4  -3   8          1.96          1.96         0.26 o
   5  -3   8          7.86          9.04         0.55 o
   6  -3   8         86.03         79.99         6.12 o
   7  -3   8          5.97          5.75         1.02 o
  -6  -2   8         39.76         40.18         3.27 o
  -5  -2   8        205.50        221.02         9.64 o
  -4  -2   8        232.68        250.51        14.94 o
  -3  -2   8        121.69        137.06         4.03 o
  -2  -2   8          0.81          0.69         0.32 o
  -1  -2   8         85.07         96.11         3.60 o
   0  -2   8        142.90        135.68         6.16 o
   1  -2   8        567.16        607.75         6.72 o
   2  -2   8        203.15        237.05         5.55 o
   3  -2   8         96.75         96.86         1.95 o
   4  -2   8        278.35        295.39         6.29 o
   5  -2   8         90.50         94.19         2.83 o
   6  -2   8          0.10         -0.12         0.30 o
   7  -2   8          6.40          6.34         2.23 o
  -7  -1   8         50.83         54.55         2.48 o
  -6  -1   8         16.94         16.20         1.38 o
  -5  -1   8          3.10          3.12         0.50 o
  -4  -1   8          9.48         11.63         1.47 o
  -3  -1   8        124.20        142.09         6.10 o
  -2  -1   8         14.48         11.23         0.60 o
  -1  -1   8         30.68         29.80         2.52 o
   0  -1   8          0.91          0.87         0.17 o
   1  -1   8        135.01        145.56         3.97 o
   2  -1   8        210.97        216.69         5.84 o
   3  -1   8         28.67         30.43         1.10 o
   4  -1   8         50.91         54.41         1.82 o
   5  -1   8          2.34          3.22         0.48 o
   6  -1   8          3.90          3.41         0.66 o
   7  -1   8         39.36         42.40         9.01 o
  -7   0   8        105.12        118.76         3.60 o
  -6   0   8         35.97         38.03         2.11 o
  -5   0   8         24.36         19.09         1.39 o
  -4   0   8          1.51          1.91         0.48 o
  -3   0   8          1.50          1.14         0.27 o
  -2   0   8         25.59         20.03         0.83 o
  -1   0   8        134.59        119.99         6.28 o
   0   0   8        348.33        381.65         7.92 o
   1   0   8        390.14        425.12         8.77 o
   2   0   8          0.14         -0.11         0.17 o
   3   0   8       1263.45       1294.31        20.72 o
   4   0   8       1152.17       1134.83        22.62 o
   5   0   8          0.73          0.69         0.49 o
   6   0   8        115.75        116.78        14.83 o
   7   0   8          1.47          3.38         1.11 o
  -7   1   8          8.04         10.41         1.71 o
  -6   1   8          0.95          2.51         0.89 o
  -5   1   8        344.30        275.88        17.19 o
  -4   1   8          9.78          4.06         0.37 o
  -3   1   8        128.23        134.48         5.52 o
  -2   1   8          0.66          0.45         0.19 o
  -1   1   8          0.62          3.08         0.34 o
   0   1   8         42.49         42.22         1.11 o
   1   1   8         78.64         76.32         1.28 o
   2   1   8         24.80         24.75         0.63 o
   3   1   8        802.04        804.89        10.05 o
   4   1   8          0.34          0.12         0.21 o
   5   1   8          0.46          0.72         0.69 o
   6   1   8          0.67          1.09         0.80 o
  -7   2   8          0.20         -0.31         0.60 o
  -6   2   8          7.47          5.16         0.68 o
  -5   2   8        100.19         73.44        11.94 o
  -4   2   8          3.24          3.65         0.35 o
  -3   2   8         36.71         32.42         2.24 o
  -2   2   8          0.53          0.85         0.21 o
  -1   2   8         24.14         24.53         1.52 o
   0   2   8          0.72          0.34         0.20 o
   1   2   8          1.62          1.67         0.24 o
   2   2   8         13.29         16.02         0.53 o
   3   2   8         89.59         85.76         3.09 o
   4   2   8          4.46          4.86         0.83 o
   5   2   8         18.08         22.12         1.77 o
   6   2   8          0.36          0.54         0.95 o
  -7   3   8          3.83          3.86         0.81 o
  -6   3   8          1.64          0.68         0.45 o
  -5   3   8         31.76         31.07         3.43 o
  -4   3   8          3.74          2.44         0.40 o
  -3   3   8        617.81        558.22        11.21 o
  -2   3   8          1.34          1.14         0.24 o
  -1   3   8        461.57        410.98        27.70 o
   0   3   8         75.76         80.35         3.10 o
   1   3   8          0.04          0.53         0.20 o
   2   3   8        114.22        107.57         3.39 o
   3   3   8          2.15          2.15         0.49 o
   4   3   8         10.00          7.76         0.99 o
   5   3   8         15.69         19.93         1.68 o
  -7   4   8          1.34          0.47         0.60 o
  -6   4   8         27.23         25.61         2.40 o
  -5   4   8          2.35          1.03         0.37 o
  -4   4   8        132.32        119.05        26.09 o
  -3   4   8        638.40        664.99        38.67 o
  -2   4   8         42.52         42.34         1.55 o
  -1   4   8        150.29        151.60         3.03 o
   0   4   8         12.19         14.17         0.98 o
   1   4   8        172.00        154.56         2.35 o
   2   4   8         29.00         24.20         1.01 o
   3   4   8          0.23          0.02         0.32 o
   4   4   8         25.91         29.22         2.21 o
  -6   5   8         12.57          9.74         1.20 o
  -5   5   8         15.82         16.51         1.35 o
  -4   5   8         13.37         14.85         1.26 o
  -3   5   8         76.23         76.92         6.99 o
  -2   5   8          0.63          0.24         0.36 o
  -1   5   8         38.51         40.83         3.46 o
   0   5   8         61.20         66.67         4.28 o
   1   5   8          0.21          0.98         0.90 o
   2   5   8          1.50          0.93         0.72 o
   3   5   8          0.10          0.27         0.73 o
  -5   6   8          2.45          3.93         0.48 o
  -4   6   8          1.77          1.70         0.95 o
  -3   6   8          0.01         -0.01         0.36 o
  -2   6   8         19.96         19.81         2.33 o
  -1   6   8         30.58         25.79         2.41 o
   0   6   8         47.98         52.71         4.95 o
   1   6   8          6.19          3.36         1.09 o
  -3   7   8         37.30         48.25         3.91 o
  -2   7   8          0.36          0.31         0.79 o
   1  -8   9        480.28        457.76        16.42 o
   2  -8   9          0.27          0.03         0.99 o
   3  -8   9          3.24          2.69         0.80 o
   4  -8   9         19.43         19.81         1.92 o
  -2  -7   9         11.44         12.19         1.07 o
  -1  -7   9          2.08          1.92         0.37 o
   0  -7   9         28.72         28.34         1.80 o
   1  -7   9         22.25         19.72         1.55 o
   2  -7   9          1.03          0.80         0.35 o
   3  -7   9          4.19          4.62         0.51 o
   4  -7   9         66.85         66.77         8.48 o
   5  -7   9          9.33          7.28         1.51 o
   6  -7   9          0.10          0.12         0.58 o
  -4  -6   9        159.09        167.79         6.32 o
  -3  -6   9         54.38         60.88         4.78 o
  -2  -6   9          5.84          6.13         0.66 o
  -1  -6   9         25.49         23.45         0.78 o
   0  -6   9          0.45          0.59         0.20 o
   1  -6   9          3.67          2.62         0.40 o
   2  -6   9          1.05          0.96         0.25 o
   3  -6   9         28.47         29.01         1.65 o
   4  -6   9         18.12         17.58         0.96 o
   5  -6   9          2.52          2.14         0.81 o
   6  -6   9          1.29          1.49         1.04 o
  -4  -5   9          0.11          0.28         0.39 o
  -3  -5   9          2.18          2.69         0.36 o
  -2  -5   9         39.05         41.24         3.56 o
  -1  -5   9         17.10         16.50         0.69 o
   0  -5   9         80.95         79.12         4.01 o
   1  -5   9         10.03         10.43         0.84 o
   2  -5   9        107.37        114.06         2.25 o
   3  -5   9          8.26          7.39         0.48 o
   4  -5   9         10.69         11.06         0.67 o
   5  -5   9          4.69          4.93         0.52 o
   6  -5   9         75.10         71.02         3.76 o
   7  -5   9         32.04         23.33         2.25 o
  -5  -4   9         17.69         15.08         1.48 o
  -4  -4   9        316.13        329.90        15.01 o
  -3  -4   9          7.52          7.22         0.67 o
  -2  -4   9        498.86        514.95         3.88 o
  -1  -4   9        377.43        381.35         7.91 o
   0  -4   9          4.89          5.58         0.40 o
   1  -4   9          0.14          0.32         0.37 o
   2  -4   9        112.42        116.34         4.63 o
   3  -4   9          0.02          0.00         0.22 o
   4  -4   9         38.05         39.37         1.87 o
   5  -4   9          0.14          0.32         0.33 o
   6  -4   9          1.33          1.61         0.45 o
   7  -4   9         19.82         20.30         1.98 o
  -6  -3   9          6.32          9.42         1.29 o
  -5  -3   9          8.10         10.68         1.17 o
  -4  -3   9        115.49        131.26         4.66 o
  -3  -3   9          5.52          6.13         0.66 o
  -2  -3   9         16.84         16.38         1.51 o
  -1  -3   9          0.75          0.93         0.22 o
   0  -3   9        143.85        139.74         8.76 o
   1  -3   9        199.91        210.96         6.80 o
   2  -3   9         41.09         39.66         1.67 o
   3  -3   9        133.35        130.70         2.56 o
   4  -3   9          0.02         -0.02         0.20 o
   5  -3   9        117.65        124.26         7.42 o
   6  -3   9        110.90         96.95         3.62 o
   7  -3   9          4.39          2.90         1.07 o
  -6  -2   9         67.14         60.71         4.34 o
  -5  -2   9         29.72         28.46         2.38 o
  -4  -2   9         27.49         31.80         1.38 o
  -3  -2   9         13.95         12.76         0.86 o
  -2  -2   9         62.32         68.18         5.92 o
  -1  -2   9          9.45          8.47         0.45 o
   0  -2   9        117.93        137.90         7.00 o
   1  -2   9       1626.84       1717.89        33.71 o
   2  -2   9        186.30        192.67         7.21 o
   3  -2   9         42.64         41.66         2.87 o
   4  -2   9         90.04         92.77         3.58 o
   5  -2   9        164.76        166.63         9.33 o
   6  -2   9         17.42         18.95         2.06 o
   7  -2   9          4.74          4.94         0.91 o
  -7  -1   9         15.90         17.57         1.69 o
  -6  -1   9         15.08         13.77         1.68 o
  -5  -1   9         41.09         41.82         1.66 o
  -4  -1   9          1.98          1.63         0.67 o
  -3  -1   9         15.37         15.05         0.91 o
  -2  -1   9          0.06          0.39         0.18 o
  -1  -1   9          5.77          6.28         0.37 o
   0  -1   9          6.29          5.18         0.32 o
   1  -1   9        115.22        127.77         2.74 o
   2  -1   9         14.74         14.25         0.46 o
   3  -1   9         71.30         73.20         2.61 o
   4  -1   9        441.21        453.94        16.96 o
   5  -1   9         94.13         93.41         8.95 o
   6  -1   9          2.40          1.92         0.79 o
   7  -1   9         26.52         26.81         7.06 o
  -7   0   9         28.86         31.39         1.97 o
  -6   0   9         82.03         89.90         3.34 o
  -5   0   9         16.40         13.66         0.89 o
  -4   0   9         26.30         19.06         0.79 o
  -3   0   9          0.29          0.29         0.26 o
  -2   0   9          3.56          3.64         0.34 o
  -1   0   9          2.27          4.15         0.45 o
   0   0   9         19.82         17.39         0.55 o
   1   0   9         99.57         90.96         4.62 o
   2   0   9          9.95          9.08         0.34 o
   3   0   9        378.21        376.60         6.97 o
   4   0   9        309.57        286.38         9.96 o
   5   0   9         33.35         34.06         4.69 o
   6   0   9          4.57          3.47         0.81 o
  -7   1   9         50.76         51.28         3.11 o
  -6   1   9          1.54          0.63         0.46 o
  -5   1   9         56.42         47.49         5.98 o
  -4   1   9         14.91         13.28         1.61 o
  -3   1   9          9.69         10.15         0.63 o
  -2   1   9        332.07        322.78         7.39 o
  -1   1   9          0.00          0.26         0.16 o
   0   1   9         93.88         88.13         2.58 o
   1   1   9         22.16         14.19         0.52 o
   2   1   9         32.33         31.13         0.97 o
   3   1   9         76.33         72.36         2.86 o
   4   1   9          1.25          0.96         0.45 o
   5   1   9          0.43         -0.75         0.75 o
   6   1   9         56.25         74.90         2.76 o
  -7   2   9          3.59          2.16         0.76 o
  -6   2   9          5.84          5.88         0.85 o
  -5   2   9         24.33         17.72         2.83 o
  -4   2   9         79.85         62.87         2.05 o
  -3   2   9         28.81         28.14         1.98 o
  -2   2   9       2200.68       2189.80        11.08 o
  -1   2   9        308.06        284.89        19.14 o
   0   2   9         28.69         24.86         2.52 o
   1   2   9         11.07          9.53         0.59 o
   2   2   9         32.81         29.46         0.74 o
   3   2   9          1.92          1.59         0.37 o
   4   2   9         56.15         56.48         7.88 o
   5   2   9          0.15         -0.26         0.57 o
  -7   3   9         11.63         14.28         1.49 o
  -6   3   9          0.74         -0.10         0.35 o
  -5   3   9          5.25          4.50         0.63 o
  -4   3   9        104.14         88.15         3.38 o
  -3   3   9         34.16         35.44         0.97 o
  -2   3   9         30.66         26.43         1.72 o
  -1   3   9         29.32         28.66         1.05 o
   0   3   9         19.02         15.90         0.81 o
   1   3   9         47.38         48.15         2.51 o
   2   3   9         95.25         88.19         4.48 o
   3   3   9          3.43          2.43         0.43 o
   4   3   9          0.03         -0.35         1.15 o
   5   3   9          4.54          2.09         0.80 o
  -6   4   9         62.18         62.87         4.49 o
  -5   4   9         53.66         52.40         2.37 o
  -4   4   9         10.19         11.60         1.50 o
  -3   4   9         58.97         56.61         4.55 o
  -2   4   9        270.68        278.84         4.25 o
  -1   4   9         15.58         17.93         1.76 o
   0   4   9        215.13        176.52         3.40 o
   1   4   9         31.88         21.55         2.88 o
   2   4   9         21.64         18.77         1.71 o
   3   4   9          0.61          0.18         0.88 o
   4   4   9         16.05         15.98         1.75 o
  -6   5   9         15.74         15.21         1.20 o
  -5   5   9          0.00          0.37         0.56 o
  -4   5   9          8.18          8.16         0.64 o
  -3   5   9          5.59          6.81         1.10 o
  -2   5   9         71.41         73.06         2.60 o
  -1   5   9          1.58          2.06         1.27 o
   0   5   9         17.97         16.79         1.14 o
   1   5   9          0.20          0.20         0.84 o
   2   5   9          2.96          4.35         1.01 o
  -5   6   9          6.30          4.22         0.88 o
  -4   6   9          0.05          1.83         2.34 o
  -3   6   9          1.18          1.19         1.71 o
  -2   6   9          2.33          2.30         1.60 o
  -1   6   9          0.12         -0.81         1.54 o
   0   6   9          0.61         -0.06         0.99 o
   1   6   9          0.00          0.66         1.17 o
   0  -8  10         12.53         12.22         2.53 o
   1  -8  10         33.74         36.07         3.58 o
   2  -8  10         30.38         27.63         1.70 o
   3  -8  10          0.03         -0.02         0.55 o
   4  -8  10         80.93         73.26         4.62 o
  -2  -7  10          6.75          7.59         0.70 o
  -1  -7  10          0.05          0.72         0.50 o
   0  -7  10          5.22          4.92         0.67 o
   1  -7  10         21.04         19.71         1.44 o
   2  -7  10         17.37         17.18         1.47 o
   3  -7  10          7.01          6.96         0.79 o
   4  -7  10         29.08         31.74         4.44 o
   5  -7  10          0.18         -0.19         0.67 o
  -3  -6  10         76.28         83.78         2.87 o
  -2  -6  10          2.36          1.53         0.33 o
  -1  -6  10          1.33          1.20         0.27 o
   0  -6  10         20.22         21.62         3.06 o
   1  -6  10          0.00         -0.07         0.34 o
   2  -6  10          2.11          2.37         0.58 o
   3  -6  10          8.18          7.38         0.73 o
   4  -6  10          2.89          3.01         0.70 o
   5  -6  10          2.18          1.43         0.49 o
   6  -6  10         27.22         25.44         2.29 o
  -4  -5  10         44.19         44.66         1.12 o
  -3  -5  10         32.77         34.95         0.95 o
  -2  -5  10         11.94         12.17         1.22 o
  -1  -5  10          0.12          0.24         0.24 o
   0  -5  10        112.54        126.74         3.74 o
   1  -5  10          1.93          2.23         0.48 o
   2  -5  10          0.41          0.18         0.40 o
   3  -5  10          0.21         -0.12         0.22 o
   4  -5  10          0.47          0.52         0.40 o
   5  -5  10          9.88         10.53         0.65 o
   6  -5  10         35.93         31.02         3.39 o
  -5  -4  10        127.94        131.36        19.59 o
  -4  -4  10          3.75          4.41         0.49 o
  -3  -4  10          9.53         10.14         0.49 o
  -2  -4  10        145.55        146.53        10.90 o
  -1  -4  10         95.62         95.59         1.46 o
   0  -4  10         11.55         10.01         0.46 o
   1  -4  10         67.21         71.97         1.28 o
   2  -4  10        188.97        199.55         7.65 o
   3  -4  10         11.27         11.23         0.57 o
   4  -4  10         29.18         30.43         0.82 o
   5  -4  10        146.91        169.94         5.58 o
   6  -4  10          3.82          3.40         0.71 o
   7  -4  10          1.86          0.72         0.82 o
  -6  -3  10          0.21          0.67         0.82 o
  -5  -3  10         11.71         13.19         1.97 o
  -4  -3  10          0.00         -0.06         0.50 o
  -3  -3  10         50.33         53.26         1.76 o
  -2  -3  10          5.53          6.97         0.56 o
  -1  -3  10         42.38         41.70         2.91 o
   0  -3  10         20.03         19.02         0.82 o
   1  -3  10        123.28        143.85         6.77 o
   2  -3  10         25.20         23.25         2.19 o
   3  -3  10         14.34         13.64         0.88 o
   4  -3  10         20.46         20.14         0.93 o
   5  -3  10         49.97         51.44         1.68 o
   6  -3  10         20.97         16.68         2.00 o
   7  -3  10         33.05         35.51         4.63 o
  -6  -2  10          3.42          2.76         0.82 o
  -5  -2  10         17.05         16.05         1.70 o
  -4  -2  10          0.67          0.43         0.41 o
  -3  -2  10          3.16          4.51         0.84 o
  -2  -2  10          0.33          0.33         0.25 o
  -1  -2  10        147.37        143.41         5.42 o
   0  -2  10        156.23        165.02         7.81 o
   1  -2  10          1.33          2.38         0.22 o
   2  -2  10        165.96        167.41         6.47 o
   3  -2  10        107.20        106.65         3.79 o
   4  -2  10       1529.07       1657.38        41.81 o
   5  -2  10         69.40         76.06         4.94 o
   6  -2  10         24.99         29.41         5.56 o
   7  -2  10         26.45         26.58         5.77 o
  -6  -1  10          2.33          3.09         0.93 o
  -5  -1  10        102.35         92.40         8.92 o
  -4  -1  10        148.97        138.32         7.82 o
  -3  -1  10        112.34        125.07         7.95 o
  -2  -1  10          0.02          0.05         0.17 o
  -1  -1  10          0.55          0.04         0.17 o
   0  -1  10          4.51          3.90         0.34 o
   1  -1  10         64.17         62.82         1.62 o
   2  -1  10         12.37         14.06         0.57 o
   3  -1  10        653.06        651.75        18.96 o
   4  -1  10         98.26        105.66         7.51 o
   5  -1  10         18.89         22.28         2.26 o
   6  -1  10          9.34          9.75         3.33 o
  -7   0  10         36.57         40.69         2.89 o
  -6   0  10          4.12          3.76         0.79 o
  -5   0  10         48.27         35.36         1.98 o
  -4   0  10         68.14         58.10         1.64 o
  -3   0  10         34.21         29.09         1.66 o
  -2   0  10          2.44          2.32         0.25 o
  -1   0  10          0.11          0.18         0.16 o
   0   0  10          0.12          0.16         0.21 o
   1   0  10         15.80         17.35         0.62 o
   2   0  10         81.78         85.04         2.62 o
   3   0  10         57.44         52.19         1.22 o
   4   0  10         10.05          8.96         0.73 o
   5   0  10          1.71          0.72         0.58 o
   6   0  10         17.73         18.88         4.34 o
  -7   1  10         28.23         31.49         2.38 o
  -6   1  10          0.11          0.66         0.81 o
  -5   1  10          2.56          3.99         1.00 o
  -4   1  10         43.27         39.70         2.16 o
  -3   1  10        545.90        524.88        14.72 o
  -2   1  10        153.04        149.06         6.65 o
  -1   1  10         85.27         80.20         2.46 o
   0   1  10        612.62        577.94         8.14 o
   1   1  10         48.94         52.10         3.83 o
   2   1  10        131.70        115.09         3.92 o
   3   1  10         37.97         33.97         1.58 o
   4   1  10         11.13         12.19         1.47 o
   5   1  10          5.41          6.30         1.27 o
   6   1  10          1.02          2.92         0.96 o
  -7   2  10         17.09         14.39         1.44 o
  -6   2  10          0.38          1.15         0.62 o
  -5   2  10         69.93         54.31         7.46 o
  -4   2  10        163.85        160.19         4.86 o
  -3   2  10        234.92        217.47         8.62 o
  -2   2  10        408.71        397.30        18.88 o
  -1   2  10        534.68        543.83         5.58 o
   0   2  10         17.10         17.48         1.11 o
   1   2  10         61.55         49.02         1.85 o
   2   2  10        151.97        121.00         5.42 o
   3   2  10          0.00         -0.24         0.32 o
   4   2  10         20.79         23.33         5.78 o
   5   2  10         11.18         11.98         1.54 o
  -6   3  10          8.89          7.23         1.16 o
  -5   3  10         26.58         19.41         1.79 o
  -4   3  10         29.33         27.64         2.91 o
  -3   3  10         33.47         36.39         2.42 o
  -2   3  10         85.59         86.79         6.10 o
  -1   3  10         94.39         90.52         3.53 o
   0   3  10         42.83         41.29         1.75 o
   1   3  10         13.57         12.40         0.71 o
   2   3  10          3.49          2.73         0.35 o
   3   3  10          5.83          7.59         1.79 o
   4   3  10          3.95          3.56         1.07 o
  -6   4  10          7.70          8.07         0.94 o
  -5   4  10          0.02         -0.50         0.50 o
  -4   4  10          1.24          0.81         0.31 o
  -3   4  10         21.42         20.40         1.16 o
  -2   4  10         46.56         46.51         1.78 o
  -1   4  10         24.36         20.96         2.20 o
   0   4  10          2.79          5.88         0.69 o
   1   4  10         69.77         69.22         2.31 o
   2   4  10         20.42         21.49         1.25 o
   3   4  10         29.50         41.02         2.64 o
  -5   5  10         26.62         27.75         1.20 o
  -4   5  10          8.56         10.68         1.04 o
  -3   5  10        102.16        117.03         2.55 o
  -2   5  10          0.04         -0.20         0.37 o
  -1   5  10          4.15          5.24         0.68 o
   0   5  10          3.83          3.28         0.69 o
   1   5  10          2.30          3.21         1.06 o
   2   5  10         10.42         11.71         1.30 o
  -4   6  10          0.76          0.30         2.92 o
  -3   6  10          0.11          0.83         1.41 o
  -2   6  10          1.85          2.42         0.98 o
  -1   6  10          6.49          6.88         1.49 o
   0   6  10          0.70          0.86         1.22 o
   1  -8  11          0.70          0.74         0.95 o
   2  -8  11          2.33          0.82         0.56 o
   3  -8  11          8.07          8.58         1.29 o
  -2  -7  11          1.15          1.15         0.47 o
  -1  -7  11         26.73         21.60         1.55 o
   0  -7  11          9.40          7.80         1.11 o
   1  -7  11          9.57         10.94         2.73 o
   2  -7  11         20.79         24.06         1.51 o
   3  -7  11          2.79          2.61         0.75 o
   4  -7  11          8.86          9.59         0.99 o
   5  -7  11          1.10          2.79         0.92 o
  -3  -6  11         32.34         33.21         1.32 o
  -2  -6  11         19.76         19.86         1.41 o
  -1  -6  11        336.77        341.42         5.45 o
   0  -6  11          3.01          2.96         0.84 o
   1  -6  11          0.27          0.50         0.45 o
   2  -6  11         44.62         45.52         1.91 o
   3  -6  11          5.94          5.88         0.91 o
   4  -6  11         11.28         12.25         1.07 o
   5  -6  11          0.84          0.48         0.76 o
   6  -6  11          2.33          1.31         0.83 o
  -4  -5  11         44.93         47.14         1.32 o
  -3  -5  11         37.19         40.00         1.25 o
  -2  -5  11         12.63         13.51         1.95 o
  -1  -5  11          3.67          3.84         0.44 o
   0  -5  11         25.14         25.17         1.00 o
   1  -5  11        109.19        121.18         2.94 o
   2  -5  11          2.25          2.14         0.47 o
   3  -5  11          7.53          6.88         1.07 o
   4  -5  11         19.24         21.45         1.67 o
   5  -5  11          6.72          5.22         1.26 o
   6  -5  11        136.32        112.63         4.79 o
  -5  -4  11         77.93         74.56        11.76 o
  -4  -4  11         28.68         29.24         1.74 o
  -3  -4  11          1.33          1.20         0.33 o
  -2  -4  11         26.96         25.86         2.07 o
  -1  -4  11          1.28          1.34         0.22 o
   0  -4  11         17.87         20.41         0.83 o
   1  -4  11        524.72        599.82        10.37 o
   2  -4  11         27.05         29.14         0.92 o
   3  -4  11         33.34         33.75         1.36 o
   4  -4  11        246.26        249.34         9.53 o
   5  -4  11         24.44         26.87         0.96 o
   6  -4  11          3.50          2.58         0.76 o
  -5  -3  11         27.53         29.48         2.60 o
  -4  -3  11          1.76          1.74         0.49 o
  -3  -3  11          4.92          5.94         0.62 o
  -2  -3  11          0.10          0.22         0.26 o
  -1  -3  11          2.74          2.83         0.48 o
   0  -3  11          0.25          0.06         0.21 o
   1  -3  11         18.92         18.80         0.62 o
   2  -3  11         24.85         28.33         1.44 o
   3  -3  11         18.45         16.81         1.08 o
   4  -3  11        311.46        300.39        12.43 o
   5  -3  11          0.01         -0.28         0.40 o
   6  -3  11         23.24         21.35         2.42 o
  -6  -2  11         87.34         93.47         4.30 o
  -5  -2  11         36.01         35.43         2.24 o
  -4  -2  11          5.33          6.01         0.95 o
  -3  -2  11          8.56          8.28         0.54 o
  -2  -2  11          1.62          1.88         0.28 o
  -1  -2  11          0.78          0.79         0.19 o
   0  -2  11          5.70          7.30         0.65 o
   1  -2  11          2.33          3.02         0.26 o
   2  -2  11         45.07         44.76         3.32 o
   3  -2  11        420.11        410.10        13.01 o
   4  -2  11          6.34          6.99         0.61 o
   5  -2  11         28.19         27.88         1.74 o
   6  -2  11         67.76         62.90        11.54 o
  -6  -1  11         18.78         23.55         1.98 o
  -5  -1  11         90.10         90.31         3.49 o
  -4  -1  11          5.36          5.28         0.69 o
  -3  -1  11          7.95          8.64         0.51 o
  -2  -1  11         89.59         79.62         3.58 o
  -1  -1  11         63.03         60.90         2.86 o
   0  -1  11          0.07         -0.09         0.24 o
   1  -1  11          5.10          6.47         0.35 o
   2  -1  11         88.65         86.44         4.73 o
   3  -1  11         72.08         69.95         4.35 o
   4  -1  11          0.00          0.16         0.26 o
   5  -1  11          1.06          1.22         0.44 o
   6  -1  11         26.88         26.80         7.56 o
  -6   0  11          8.90          8.88         1.49 o
  -5   0  11          0.07          0.18         0.51 o
  -4   0  11         82.75         64.37         2.16 o
  -3   0  11         16.24         14.92         1.22 o
  -2   0  11        760.61        722.20        17.02 o
  -1   0  11       1221.19       1232.65        22.32 o
   0   0  11          9.85          8.91         0.52 o
   1   0  11          2.85          2.78         0.22 o
   2   0  11          5.29          6.46         0.31 o
   3   0  11          5.12          3.47         0.28 o
   4   0  11         22.42         20.55         2.24 o
   5   0  11         13.42         16.53         3.97 o
   6   0  11         46.94         54.72        18.70 o
  -6   1  11          0.35         -0.12         0.69 o
  -5   1  11         19.78         15.89         1.26 o
  -4   1  11         30.77         25.14         2.41 o
  -3   1  11         42.34         34.37         3.04 o
  -2   1  11        250.23        233.64        16.67 o
  -1   1  11        119.99        126.52         5.05 o
   0   1  11          8.02          4.93         0.39 o
   1   1  11          6.10          6.14         0.37 o
   2   1  11          2.23          1.46         0.20 o
   3   1  11         68.44         60.23         4.58 o
   4   1  11          4.86          4.61         0.96 o
   5   1  11          0.16          0.44         0.65 o
  -6   2  11         44.65         44.79         2.44 o
  -5   2  11          0.67          0.47         0.41 o
  -4   2  11        149.72        131.81        17.71 o
  -3   2  11          8.31          7.36         0.62 o
  -2   2  11        438.51        457.29        19.52 o
  -1   2  11          6.80          6.63         0.50 o
   0   2  11         42.54         25.19         2.31 o
   1   2  11        241.09        199.36         7.21 o
   2   2  11         17.13         15.64         1.26 o
   3   2  11         18.38         15.63         1.37 o
   4   2  11         47.01         62.14         4.92 o
   5   2  11          2.81          4.61         0.92 o
  -6   3  11          9.30         12.40         1.36 o
  -5   3  11         10.54          8.64         1.00 o
  -4   3  11         10.84         10.30         1.14 o
  -3   3  11         16.16         16.07         0.71 o
  -2   3  11         59.41         58.49         3.75 o
  -1   3  11         57.73         58.22         2.04 o
   0   3  11         44.06         38.31         2.08 o
   1   3  11          0.19          0.45         0.33 o
   2   3  11          1.16          1.39         0.30 o
   3   3  11          1.13          0.55         0.72 o
   4   3  11         14.91         21.67         2.23 o
  -5   4  11          1.36          0.63         0.32 o
  -4   4  11          0.92          0.60         0.31 o
  -3   4  11          2.13          2.07         0.44 o
  -2   4  11          1.17          0.72         0.52 o
  -1   4  11          5.89          5.16         0.94 o
   0   4  11         10.34         11.25         0.90 o
   1   4  11          0.34          0.36         0.55 o
   2   4  11          5.85          7.97         1.69 o
   3   4  11         66.49         88.71         4.84 o
  -5   5  11          2.32          1.95         0.44 o
  -4   5  11         47.83         54.92         3.89 o
  -3   5  11         59.62         62.24         3.53 o
  -2   5  11          0.20          0.15         0.31 o
  -1   5  11          0.97          1.50         0.56 o
   0   5  11          0.47          0.32         1.08 o
   1   5  11          0.56          1.10         1.05 o
  -1  -7  12          0.01         -0.13         0.47 o
   0  -7  12         27.31         28.53         1.47 o
   1  -7  12          3.11          3.65         0.73 o
   2  -7  12          4.91          3.83         0.80 o
   3  -7  12          0.46          0.24         0.50 o
   4  -7  12          0.01         -0.34         0.54 o
  -3  -6  12         26.23         24.67         1.90 o
  -2  -6  12         63.86         65.60         3.10 o
  -1  -6  12          0.06         -0.31         0.40 o
   0  -6  12         14.63         12.56         1.07 o
   1  -6  12         10.49         11.49         1.59 o
   2  -6  12         48.21         48.40         1.86 o
   3  -6  12          8.04          7.28         0.98 o
   4  -6  12          0.04          0.74         1.00 o
   5  -6  12         73.73         71.25        10.48 o
  -4  -5  12          4.65          4.34         0.44 o
  -3  -5  12          6.50          6.37         0.73 o
  -2  -5  12         16.02         17.58         1.36 o
  -1  -5  12          6.40          8.91         0.87 o
   0  -5  12          2.17          2.25         0.39 o
   1  -5  12          8.40          7.97         0.97 o
   2  -5  12         25.93         27.72         1.86 o
   3  -5  12         59.97         62.70         2.04 o
   4  -5  12         35.93         35.64         1.74 o
   5  -5  12         14.63         13.80         1.72 o
   6  -5  12          1.13          1.51         0.83 o
  -4  -4  12          0.01          0.36         0.32 o
  -3  -4  12          0.09          0.14         0.24 o
  -2  -4  12          0.91          0.60         0.24 o
  -1  -4  12         23.40         24.26         1.51 o
   0  -4  12          1.88          2.28         0.72 o
   1  -4  12        103.45        116.88         3.33 o
   2  -4  12        166.33        177.21         3.02 o
   3  -4  12         13.24         14.10         3.38 o
   4  -4  12        511.44        308.53        85.21 o
   5  -4  12        352.45        368.84        17.87 o
   6  -4  12          0.67          0.32         0.90 o
  -5  -3  12         16.28         18.07         1.78 o
  -4  -3  12        127.90        113.07        16.75 o
  -3  -3  12          4.48          4.03         0.38 o
  -2  -3  12         12.44         13.35         0.56 o
  -1  -3  12          7.54          5.99         0.37 o
   0  -3  12          0.57          0.89         0.28 o
   1  -3  12         10.14          9.50         0.48 o
   2  -3  12         42.95         46.43         4.12 o
   3  -3  12        167.81        145.36        18.57 o
   4  -3  12        336.39        318.18        13.73 o
   5  -3  12         37.00         34.66         4.45 o
   6  -3  12          9.54          6.70         0.99 o
  -5  -2  12         15.20         12.52         2.05 o
  -4  -2  12         89.94         81.25         5.66 o
  -3  -2  12          1.76          1.49         0.28 o
  -2  -2  12          0.04          0.25         0.23 o
  -1  -2  12         23.08         21.89         0.96 o
   0  -2  12          0.20          0.07         0.19 o
   1  -2  12         12.78         12.95         0.86 o
   2  -2  12         17.98         16.96         0.71 o
   3  -2  12          7.26          6.48         0.75 o
   4  -2  12         82.54         80.39         8.89 o
   5  -2  12         12.55         14.30         1.16 o
   6  -2  12         14.46         19.67         3.56 o
  -6  -1  12          2.55          1.81         0.78 o
  -5  -1  12          0.92          1.31         0.66 o
  -4  -1  12         25.19         25.77         1.87 o
  -3  -1  12         77.67         71.52         4.12 o
  -2  -1  12        552.41        509.76        11.76 o
  -1  -1  12          0.92          1.03         0.26 o
   0  -1  12        518.22        517.68         6.22 o
   1  -1  12          3.14          3.04         0.24 o
   2  -1  12          0.59          0.48         0.20 o
   3  -1  12        170.66        162.90        10.61 o
   4  -1  12          6.18          5.78         0.56 o
   5  -1  12          0.10          0.24         0.47 o
   6  -1  12         10.36         11.24         2.58 o
  -6   0  12          0.53          0.56         0.48 o
  -5   0  12         26.13         22.78         1.76 o
  -4   0  12          5.26          5.26         0.47 o
  -3   0  12          1.84          2.27         0.29 o
  -2   0  12       1043.68        983.36        57.77 o
  -1   0  12        109.85        107.01         3.91 o
   0   0  12         68.54         67.57         2.59 o
   1   0  12          6.34          6.79         0.33 o
   2   0  12        201.61        171.60        10.30 o
   3   0  12         11.61          9.28         0.73 o
   4   0  12         18.78         20.04         1.45 o
   5   0  12         14.94         18.70         3.07 o
  -6   1  12          0.10          0.15         0.60 o
  -5   1  12         21.48         14.98         3.21 o
  -4   1  12         58.87         54.50         5.14 o
  -3   1  12          8.16          8.90         0.61 o
  -2   1  12        115.09        111.83         9.21 o
  -1   1  12          4.01          4.23         0.42 o
   0   1  12          9.28          6.62         0.57 o
   1   1  12        105.79         89.40         4.15 o
   2   1  12         23.36         22.65         2.48 o
   3   1  12          9.64          8.13         0.65 o
   4   1  12          5.55          5.02         0.86 o
   5   1  12          0.33          0.26         0.72 o
  -6   2  12          2.56         -0.39         0.62 o
  -5   2  12          0.43          0.18         0.65 o
  -4   2  12          0.34          0.53         0.30 o
  -3   2  12         11.85         12.33         0.91 o
  -2   2  12          0.52          0.30         0.31 o
  -1   2  12          6.98          6.96         0.63 o
   0   2  12         45.89         35.39         1.41 o
   1   2  12        118.51        106.24        10.51 o
   2   2  12          4.50          8.94         1.48 o
   3   2  12         26.26         30.53         1.40 o
   4   2  12         65.31         85.26         2.81 o
  -5   3  12         52.35         61.86         3.17 o
  -4   3  12          7.76          8.68         1.19 o
  -3   3  12         83.61         99.37         4.74 o
  -2   3  12         14.70         16.94         1.07 o
  -1   3  12         12.03         11.82         1.56 o
   0   3  12          2.52          2.89         0.63 o
   1   3  12          3.14          2.04         0.51 o
   2   3  12          0.10          0.21         0.34 o
   3   3  12        110.89        153.67         3.69 o
  -5   4  12         59.27         65.57         2.00 o
  -4   4  12         22.95         28.51         1.57 o
  -3   4  12          1.96          2.61         0.55 o
  -2   4  12          2.11          1.98         0.67 o
  -1   4  12          8.56          7.45         1.44 o
   0   4  12          3.31          3.64         0.73 o
   1   4  12         22.57         24.25         1.77 o
   2   4  12          1.54          1.24         0.56 o
  -4   5  12          1.01          0.78         0.35 o
  -3   5  12          6.26          6.56         0.87 o
  -2   5  12         33.15         42.15         1.75 o
  -1   5  12          0.02         -0.27         0.75 o
   0   5  12          8.66         12.11         1.89 o
   0  -7  13         17.34         16.42         1.15 o
   1  -7  13         25.74         27.14         2.94 o
   2  -7  13          5.26          5.55         0.83 o
   3  -7  13          0.76          1.14         0.64 o
   4  -7  13         18.17         20.18         2.27 o
  -2  -6  13          0.01          0.31         0.39 o
  -1  -6  13         15.73         14.51         1.48 o
   0  -6  13          2.78          4.08         0.77 o
   1  -6  13        104.22        105.73         3.90 o
   2  -6  13        119.89        125.22         3.29 o
   3  -6  13         23.95         24.60         1.86 o
   4  -6  13         80.94         83.43         8.69 o
   5  -6  13         22.41         21.14         2.35 o
  -3  -5  13          3.23          4.20         0.42 o
  -2  -5  13          0.00         -0.02         0.28 o
  -1  -5  13          4.24          3.52         0.45 o
   0  -5  13          2.21          2.49         0.48 o
   1  -5  13          0.92          1.52         0.95 o
   2  -5  13         36.36         40.13         1.82 o
   3  -5  13          9.04          9.12         0.87 o
   4  -5  13         18.46         17.82         1.86 o
   5  -5  13         85.93         83.38        10.54 o
  -4  -4  13          0.51          0.67         0.43 o
  -3  -4  13         15.62         17.75         1.51 o
  -2  -4  13          0.36          0.50         0.22 o
  -1  -4  13          2.20          2.45         0.30 o
   0  -4  13          9.98         11.03         1.02 o
   1  -4  13          0.53          0.45         0.33 o
   2  -4  13          2.41          2.63         0.48 o
   3  -4  13         65.15         69.29         3.05 o
   4  -4  13        125.41        120.29         8.36 o
   5  -4  13         50.80         48.58         4.60 o
  -5  -3  13         25.69         25.55         1.84 o
  -4  -3  13          9.80          9.24         1.02 o
  -3  -3  13         27.56         27.42         1.18 o
  -2  -3  13          2.95          2.21         0.28 o
  -1  -3  13         74.47         74.88         2.45 o
   0  -3  13          0.03          0.32         0.25 o
   1  -3  13          0.57          0.49         0.25 o
   2  -3  13         36.11         40.07         4.16 o
   3  -3  13         14.87         14.52         1.57 o
   4  -3  13          7.55          7.26         0.86 o
   5  -3  13          1.21          1.04         0.65 o
   6  -3  13          1.23          1.50         0.74 o
  -5  -2  13          0.00          0.53         0.47 o
  -4  -2  13         12.14          9.78         0.66 o
  -3  -2  13         42.29         39.92         1.09 o
  -2  -2  13        102.44         96.44         2.78 o
  -1  -2  13        966.78        937.52        44.31 o
   0  -2  13         62.69         64.60         5.29 o
   1  -2  13          0.63          0.46         0.23 o
   2  -2  13          0.58          0.80         0.26 o
   3  -2  13          1.22          1.12         0.26 o
   4  -2  13          5.70          5.24         0.64 o
   5  -2  13         15.10         16.57         2.60 o
  -5  -1  13          8.25          6.37         1.31 o
  -4  -1  13          4.78          5.38         0.61 o
  -3  -1  13        161.36        146.83         6.08 o
  -2  -1  13        124.08        117.32         7.50 o
  -1  -1  13          0.14          0.25         0.20 o
   0  -1  13         81.68         78.93         3.72 o
   1  -1  13         44.04         41.72         1.37 o
   2  -1  13         22.88         24.56         1.44 o
   3  -1  13         56.51         51.29         4.12 o
   4  -1  13          0.03          0.16         0.28 o
   5  -1  13          0.02          0.18         0.39 o
  -6   0  13         10.60         10.16         1.30 o
  -5   0  13         54.69         52.71         4.22 o
  -4   0  13        156.71        148.13        12.04 o
  -3   0  13          0.41          0.08         0.33 o
  -2   0  13         52.41         51.77         2.93 o
  -1   0  13        268.99        278.68         6.83 o
   0   0  13          2.90          4.94         0.66 o
   1   0  13        284.33        229.73         8.58 o
   2   0  13         81.65         64.21         4.38 o
   3   0  13         16.48         16.41         2.33 o
   4   0  13         21.22         25.05         3.67 o
   5   0  13         16.60         14.13         2.65 o
  -6   1  13          6.56          9.59         1.19 o
  -5   1  13         18.42         17.74         1.34 o
  -4   1  13          1.72          1.11         0.31 o
  -3   1  13         21.42         21.61         1.01 o
  -2   1  13          8.29          8.15         0.67 o
  -1   1  13        177.07        172.15         4.38 o
   0   1  13         29.91         26.19         1.52 o
   1   1  13          8.37          6.44         0.73 o
   2   1  13          1.48          0.51         0.31 o
   3   1  13          4.42          5.38         0.47 o
   4   1  13          1.48          2.76         0.73 o
  -5   2  13          1.96          2.35         0.45 o
  -4   2  13          0.48          0.35         0.52 o
  -3   2  13          5.50          4.91         0.93 o
  -2   2  13          0.13          0.01         0.27 o
  -1   2  13         19.15         18.39         1.66 o
   0   2  13          8.51          9.63         0.72 o
   1   2  13          2.66          2.03         0.52 o
   2   2  13          6.88          8.07         0.63 o
   3   2  13         55.29         77.47         5.05 o
  -5   3  13         13.27         15.98         0.87 o
  -4   3  13          3.16          4.26         0.57 o
  -3   3  13        186.12        224.03         4.34 o
  -2   3  13          0.50          1.09         0.93 o
  -1   3  13          0.47          0.29         0.39 o
   0   3  13          1.06          1.58         0.47 o
   1   3  13          0.40          0.57         0.57 o
   2   3  13          0.00          0.22         0.35 o
  -4   4  13         96.06        107.26         3.19 o
  -3   4  13          2.69          2.28         0.53 o
  -2   4  13         30.39         41.14         2.56 o
  -1   4  13         12.49         21.47         1.61 o
   0   4  13          0.03          0.19         0.52 o
   1   4  13          5.00          4.69         0.75 o
   1  -7  14          0.97          1.23         0.57 o
   2  -7  14         34.70         33.06         4.19 o
  -1  -6  14          5.30          3.15         0.62 o
   0  -6  14          1.33          2.18         0.65 o
   1  -6  14         67.00         66.43         7.78 o
   2  -6  14         13.56         14.79         1.72 o
   3  -6  14         36.40         36.17         1.83 o
   4  -6  14         51.19         53.01         4.61 o
  -3  -5  14          8.66          9.31         1.30 o
  -2  -5  14          7.64          9.23         1.84 o
  -1  -5  14          2.11          2.31         0.40 o
   0  -5  14          2.13          2.80         0.56 o
   1  -5  14          1.29          1.50         0.60 o
   2  -5  14         11.09         11.48         1.05 o
   3  -5  14          2.01          2.43         0.58 o
   4  -5  14        300.40        232.37         6.48 o
   5  -5  14          0.07         -0.33         0.63 o
  -4  -4  14         52.79         47.34         1.49 o
  -3  -4  14          8.32          8.41         0.54 o
  -2  -4  14          1.01          1.03         0.32 o
  -1  -4  14         37.14         39.26         3.76 o
   0  -4  14          0.86          1.18         0.40 o
   1  -4  14          0.62          0.88         0.43 o
   2  -4  14          0.41          0.63         0.43 o
   3  -4  14         46.94         51.59         4.87 o
   4  -4  14         30.82         30.41         2.35 o
   5  -4  14          1.09          0.23         0.56 o
  -4  -3  14          1.85          2.00         0.41 o
  -3  -3  14          0.00          0.59         0.49 o
  -2  -3  14        366.36        355.90        12.04 o
  -1  -3  14         44.69         42.98         1.98 o
   0  -3  14         76.89         78.16         1.43 o
   1  -3  14        121.81        136.77        10.07 o
   2  -3  14         19.84         21.37         2.03 o
   3  -3  14        123.05        133.41        13.56 o
   4  -3  14         24.97         21.37         2.60 o
   5  -3  14          0.80          0.23         0.55 o
  -5  -2  14          0.56          0.16         0.45 o
  -4  -2  14         12.10          9.35         1.07 o
  -3  -2  14         24.24         24.47         1.99 o
  -2  -2  14        453.90        397.31        21.79 o
  -1  -2  14        114.18        110.48         4.73 o
   0  -2  14        208.83        201.82        13.39 o
   1  -2  14         14.00         14.98         1.26 o
   2  -2  14         56.41         52.52         4.39 o
   3  -2  14         50.61         41.23         5.17 o
   4  -2  14          8.46          8.70         1.00 o
   5  -2  14         14.28         20.46         1.29 o
  -5  -1  14          5.17          2.94         0.78 o
  -4  -1  14         50.00         43.70         2.33 o
  -3  -1  14         23.28         22.68         0.87 o
  -2  -1  14         12.10         12.57         1.38 o
  -1  -1  14         79.06         76.55         2.48 o
   0  -1  14         63.10         58.27         3.24 o
   1  -1  14         57.67         55.94         4.04 o
   2  -1  14          0.01          0.13         0.24 o
   3  -1  14          2.61          2.14         0.35 o
   4  -1  14          1.26          1.85         0.43 o
   5  -1  14         11.59         11.76         1.80 o
  -5   0  14          3.08          3.91         0.49 o
  -4   0  14         13.31         10.38         1.07 o
  -3   0  14          1.71          0.74         0.57 o
  -2   0  14         25.50         24.44         2.37 o
  -1   0  14         22.03         20.09         1.19 o
   0   0  14         35.07         26.49         1.46 o
   1   0  14         12.23         13.54         0.71 o
   2   0  14         16.29         11.20         1.12 o
   3   0  14         35.97         42.88         4.16 o
   4   0  14         14.44         15.23         2.14 o
  -5   1  14         12.93         17.38         0.92 o
  -4   1  14         35.75         40.04         2.09 o
  -3   1  14         25.70         26.95         2.83 o
  -2   1  14         37.98         41.48         1.57 o
  -1   1  14         10.66          8.06         0.78 o
   0   1  14          3.12          3.90         0.51 o
   1   1  14          2.93          1.81         0.35 o
   2   1  14          0.66          0.89         0.31 o
   3   1  14         38.07         39.46         4.64 o
   4   1  14         89.55        123.40         5.05 o
  -5   2  14          9.11         10.04         0.75 o
  -4   2  14         80.54         93.17        14.97 o
  -3   2  14          0.01          0.33         0.49 o
  -2   2  14          0.22          0.05         0.86 o
  -1   2  14          7.26          6.01         0.94 o
   0   2  14         11.36          9.75         0.83 o
   1   2  14         12.38         13.48         1.20 o
   2   2  14          3.22          2.74         0.47 o
   3   2  14          3.75          3.06         0.72 o
  -4   3  14          0.95          1.33         0.40 o
  -3   3  14          5.22          6.74         0.51 o
  -2   3  14         39.56         55.14         3.39 o
  -1   3  14          5.41          6.69         1.00 o
   0   3  14          2.25          4.03         0.70 o
   1   3  14          0.67          0.05         0.47 o
   2   3  14          2.94          6.94         0.95 o
  -3   4  14         29.05         34.31         2.16 o
  -2   4  14        100.07        133.69         3.80 o
  -1   4  14          0.62          1.41         0.57 o
   0   4  14         33.07         37.87         1.91 o
  -1  -6  15          0.02          0.26         0.48 o
   0  -6  15          0.61          0.67         0.60 o
   1  -6  15          6.58          7.04         1.17 o
   2  -6  15          4.80          4.42         0.72 o
   3  -6  15          3.51          2.41         0.83 o
  -2  -5  15          0.79          1.07         0.75 o
  -1  -5  15         15.58         14.68         0.83 o
   0  -5  15          5.67          5.59         0.68 o
   1  -5  15          0.68          0.39         0.58 o
   2  -5  15         10.93         13.49         1.91 o
   3  -5  15          0.16          0.54         0.53 o
   4  -5  15         22.09         22.86         4.89 o
  -3  -4  15         30.77         30.20         2.19 o
  -2  -4  15         12.45         13.22         1.04 o
  -1  -4  15        298.21        296.22         4.15 o
   0  -4  15        220.37        247.61        10.58 o
   1  -4  15          0.01         -0.22         0.49 o
   2  -4  15          0.01         -0.05         0.54 o
   3  -4  15          2.03          2.60         0.54 o
   4  -4  15          5.65          5.28         0.68 o
  -4  -3  15         20.74         20.18         1.02 o
  -3  -3  15         58.80         53.82         2.74 o
  -2  -3  15          3.01          2.53         0.38 o
  -1  -3  15         93.33         96.64         5.21 o
   0  -3  15        144.66        149.52        13.22 o
   1  -3  15         18.67         21.06         1.96 o
   2  -3  15          0.00          0.07         0.35 o
   3  -3  15          0.04         -0.18         0.51 o
   4  -3  15         13.88         14.79         1.39 o
  -4  -2  15         15.35         13.92         1.53 o
  -3  -2  15         46.83         41.24         3.21 o
  -2  -2  15         19.74         16.69         2.14 o
  -1  -2  15        261.52        243.68         8.89 o
   0  -2  15          9.34          9.13         0.92 o
   1  -2  15         56.59         51.67         4.18 o
   2  -2  15        201.93        150.05        18.44 o
   3  -2  15         15.88         16.55         0.99 o
   4  -2  15          3.60          4.60         0.59 o
  -4  -1  15          1.05          0.68         0.38 o
  -3  -1  15         10.82          9.47         0.64 o
  -2  -1  15          2.55          2.37         0.34 o
  -1  -1  15        132.28        137.58        12.65 o
   0  -1  15          3.01          2.32         0.30 o
   1  -1  15         49.24         45.27         3.99 o
   2  -1  15          6.91          6.66         1.03 o
   3  -1  15          0.40          0.48         0.33 o
   4  -1  15          7.45          8.03         1.54 o
  -4   0  15          0.20          0.37         0.38 o
  -3   0  15          4.20          4.15         0.73 o
  -2   0  15          0.69          0.89         0.32 o
  -1   0  15          2.62          2.51         0.45 o
   0   0  15          2.28          1.80         0.39 o
   1   0  15         26.96         27.55         2.32 o
   2   0  15          8.44          8.51         0.79 o
   3   0  15         27.39         33.38         2.29 o
   4   0  15         56.42         65.91        10.35 o
  -4   1  15          0.47          0.04         0.34 o
  -3   1  15        152.18        168.85        13.86 o
  -2   1  15         34.03         37.48         3.63 o
  -1   1  15          4.46          5.11         0.78 o
   0   1  15          4.16          3.31         0.57 o
   1   1  15          0.05          0.03         0.35 o
   2   1  15          2.28          4.60         0.61 o
   3   1  15         31.38         45.50         2.46 o
  -4   2  15         26.86         29.52         1.23 o
  -3   2  15         53.27         54.42         2.57 o
  -2   2  15         14.23         17.02         1.03 o
  -1   2  15         12.04         21.64         2.79 o
   0   2  15          0.78          1.35         0.53 o
   1   2  15          0.43          0.47         0.31 o
   2   2  15          3.52          2.13         0.48 o
  -3   3  15          4.33          4.32         0.62 o
  -2   3  15          0.01          0.07         0.44 o
  -1   3  15          9.44         13.29         0.96 o
   0   3  15         24.79         30.05         2.22 o
  -1  -5  16        134.16        131.77         7.24 o
   0  -5  16          3.68          3.76         0.60 o
   1  -5  16         92.09        101.99         7.57 o
   2  -5  16          1.25          1.71         0.59 o
   3  -5  16         19.36         23.52         3.28 o
  -2  -4  16         60.20         59.37         4.00 o
  -1  -4  16        324.41        321.69         4.13 o
   0  -4  16         46.47         49.86         2.35 o
   1  -4  16          3.38          3.46         0.71 o
   2  -4  16          0.48          0.15         0.59 o
   3  -4  16         45.66         51.79         6.46 o
   4  -4  16          0.14          0.15         0.61 o
  -3  -3  16         54.42         50.34         3.43 o
  -2  -3  16          0.43          0.41         0.28 o
  -1  -3  16         74.07         75.99         7.90 o
   0  -3  16          0.54          0.20         0.36 o
   1  -3  16          4.38          3.81         0.46 o
   2  -3  16         28.82         30.05         1.57 o
   3  -3  16         15.06         18.90         4.58 o
   4  -3  16          2.94          2.34         1.25 o
  -3  -2  16          0.39          0.30         0.30 o
  -2  -2  16          4.32          3.89         0.55 o
  -1  -2  16          2.15          2.06         0.33 o
   0  -2  16          0.10          0.27         0.37 o
   1  -2  16         13.56         11.98         1.27 o
   2  -2  16         24.08         25.72         2.79 o
   3  -2  16         10.22         13.45         3.24 o
   4  -2  16          5.11          3.13         1.17 o
  -4  -1  16         37.53         36.83         2.39 o
  -3  -1  16         15.40         15.12         0.76 o
  -2  -1  16         21.45         24.41         3.09 o
  -1  -1  16          3.37          2.57         0.45 o
   0  -1  16          2.71          2.69         0.35 o
   1  -1  16          3.25          2.82         0.42 o
   2  -1  16          0.76          0.33         0.27 o
   3  -1  16          3.31          2.34         0.45 o
  -4   0  16         58.50         59.61         6.63 o
  -3   0  16         12.40         13.19         1.75 o
  -2   0  16          0.11         -0.08         0.28 o
  -1   0  16          6.57          6.45         0.77 o
   0   0  16         11.55         10.84         1.17 o
   1   0  16          1.07          1.20         0.31 o
   2   0  16         13.46         11.67         2.00 o
   3   0  16          9.52          9.73         1.04 o
  -3   1  16         26.39         29.33         1.14 o
  -2   1  16         11.49         14.40         1.36 o
  -1   1  16         30.48         35.99         2.32 o
   0   1  16          0.02         -0.02         0.41 o
   1   1  16          3.40          4.51         0.46 o
   2   1  16          0.00          0.32         0.39 o
  -3   2  16          6.12          5.34         0.54 o
  -2   2  16        104.17        130.43         3.14 o
  -1   2  16         31.91         48.37         2.46 o
   0   2  16         23.73         27.29         1.84 o
   1   2  16          1.65          0.41         0.38 o
   1  -5  17         12.83         15.89         2.48 o
  -1  -4  17         26.56         25.37         1.46 o
   0  -4  17         91.83        101.25         7.97 o
   1  -4  17          2.16          2.06         0.49 o
   2  -4  17        140.13        148.92        16.35 o
  -2  -3  17          4.15          4.18         0.49 o
  -1  -3  17         18.27         19.61         2.15 o
   0  -3  17         59.31         67.64         5.73 o
   1  -3  17         42.73         51.75         4.12 o
   2  -3  17          0.30          0.50         0.45 o
   3  -3  17          2.40          1.96         1.00 o
  -2  -2  17          7.21          5.60         0.59 o
  -1  -2  17          0.26          0.18         0.36 o
   0  -2  17          7.10          8.02         1.20 o
   1  -2  17         13.07         12.60         0.74 o
   2  -2  17          0.06          0.46         0.43 o
   3  -2  17         22.01         19.88         2.47 o
  -3  -1  17         30.44         29.70         1.78 o
  -2  -1  17        101.48        108.65         9.46 o
  -1  -1  17          5.83          6.34         0.69 o
   0  -1  17          0.57          0.72         0.31 o
   1  -1  17          1.11          0.91         0.32 o
   2  -1  17          3.25          6.49         0.61 o
  -3   0  17         69.78         75.89         3.23 o
  -2   0  17          0.27          0.26         0.52 o
  -1   0  17          8.62         12.57         1.31 o
   0   0  17          1.33          3.21         0.62 o
   1   0  17          0.64          0.10         0.44 o
   2   0  17          3.38          1.74         0.39 o
  -2   1  17          9.96         12.44         1.23 o
  -1   1  17         23.51         30.51         6.87 o
   0   1  17         15.26         18.36         1.71 o
   0  -3  18          3.32          2.89         1.24 o
   1  -3  18          0.58          0.84         0.53 o
  -1  -2  18          1.78          1.25         0.89 o
   0  -2  18         14.65         16.05         1.32 o
   1  -2  18          0.06          0.64         0.49 o
  -1  -1  18         19.71         28.15         3.37 o
   0  -1  18          3.35          3.86         0.64 o
                                                
