# Supplementary material for: The crystal structures of four N-(4-halophen­yl)-4-oxo-4H-chromene-3-carboxamides
Source: Acta Crystallogr E Crystallogr Commun. 2015 Jan 1;71(Pt 1):88–93. doi: 10.1107/S2056989014027054 (PMC4331845; doi:10.1107/S2056989014027054)
Supplement: Supplementary file 3 [file e-71-00088-2sup3.hkl]

#
# h,k,l, Fc-squared, Fo-squared, sigma(Fo-squared), status flag
#
data_2
_shelx_title ' F01060 - EXOR               New: P-1'
_shelx_refln_list_code          4
_shelx_F_calc_maximum      143.74
_exptl_crystal_F_000       308.00
_reflns_d_resolution_high  0.8364

loop_
 _space_group_symop_operation_xyz
 'x, y, z'
 '-x, -y, -z'

_cell_length_a     6.6325
_cell_length_b     7.0577
_cell_length_c    14.6710
_cell_angle_alpha 103.536
_cell_angle_beta   89.714
_cell_angle_gamma 105.589

_shelx_F_squared_multiplier     1.000

loop_
 _refln_index_h
 _refln_index_k
 _refln_index_l
 _refln_F_squared_calc
 _refln_F_squared_meas
 _refln_F_squared_sigma
 _refln_observed_status
   1   0   0        261.07        219.89        22.28 o
   2   0   0        729.32        607.49        57.58 o
   3   0   0        176.34        198.46        13.66 o
   4   0   0         74.76         85.06         7.93 o
   5   0   0        147.62        168.89        11.62 o
   6   0   0          1.29          1.06         2.43 o
   7   0   0        121.79         76.14        13.38 o
  -7   1   0          0.10          0.53         2.76 o
  -6   1   0         36.74         27.56         5.07 o
  -5   1   0         39.99         41.52         5.92 o
  -4   1   0         37.63         47.42         7.14 o
  -3   1   0        701.84        699.18        48.06 o
  -2   1   0        562.80        512.65        35.24 o
  -1   1   0         52.28         49.78         6.11 o
   0   1   0        714.74        620.08        46.70 o
   1   1   0         53.46         48.85         2.42 o
   2   1   0        242.16        228.95         9.19 o
   3   1   0          0.97          0.02         1.49 o
   4   1   0         18.87         22.74         2.95 o
   5   1   0        144.84        156.24         7.48 o
   6   1   0         81.41         65.10         5.80 o
   7   1   0          0.39          2.38         5.30 o
  -7   2   0         23.71         22.45        10.64 o
  -6   2   0         48.07         39.60         6.69 o
  -5   2   0          2.37         26.50         6.41 o
  -4   2   0          0.03          0.52         2.99 o
  -3   2   0         59.78         60.02         9.34 o
  -2   2   0          0.01          0.20         2.64 o
  -1   2   0        594.04        582.74        30.70 o
   0   2   0        433.56        380.98        22.01 o
   1   2   0        153.87        142.82         8.68 o
   2   2   0        230.08        253.70        15.27 o
   3   2   0         11.17          9.16         1.74 o
   4   2   0          1.38          0.36         0.89 o
   5   2   0         13.73         12.15         2.14 o
   6   2   0         58.43         45.42        12.80 o
  -7   3   0         80.19        100.38        15.41 o
  -6   3   0        210.50        249.45        29.68 o
  -5   3   0         40.00         37.98         5.34 o
  -4   3   0        139.14        138.54         9.82 o
  -3   3   0        155.88        148.86        10.99 o
  -2   3   0        485.06        483.51        27.76 o
  -1   3   0        511.37        480.78        26.15 o
   0   3   0        291.41        286.82        18.03 o
   1   3   0         25.13         28.98         3.51 o
   2   3   0         63.80         56.30         8.88 o
   3   3   0          6.84         10.39         3.70 o
   4   3   0         99.40        105.75         7.56 o
   5   3   0          9.03          9.11         8.34 o
   6   3   0         84.22         85.97        12.40 o
  -7   4   0          0.46          2.92         7.66 o
  -6   4   0         33.40         21.41        10.23 o
  -5   4   0        642.52        633.99        36.57 o
  -4   4   0        235.77        226.56        14.19 o
  -3   4   0       2018.06       2079.50       119.21 o
  -2   4   0         50.39         55.24         6.58 o
  -1   4   0          3.00          2.14         1.99 o
   0   4   0         64.08         68.27         5.05 o
   1   4   0        196.59        189.68        10.48 o
   2   4   0         43.54         45.59         9.43 o
   3   4   0          2.33          1.89         3.02 o
   4   4   0         58.55         84.37         9.76 o
   5   4   0          0.50          0.36         3.66 o
  -7   5   0        117.08        132.98        22.37 o
  -6   5   0          3.05          4.18         7.96 o
  -5   5   0         12.52         11.65         8.01 o
  -4   5   0          0.48          0.64         2.75 o
  -3   5   0          1.39          2.01         1.98 o
  -2   5   0        138.53        135.29         7.73 o
  -1   5   0        348.91        402.40        20.80 o
   0   5   0         18.84         19.40         2.74 o
   1   5   0         50.38         50.80         4.30 o
   2   5   0         14.85         12.13         3.04 o
   3   5   0          2.70          2.90         3.34 o
   4   5   0        162.41        217.84        41.49 o
  -6   6   0         12.28          7.15         8.41 o
  -4   6   0        279.94        295.49        32.20 o
  -3   6   0          0.20         -0.34         1.92 o
  -2   6   0         41.21         37.55         3.81 o
  -1   6   0        546.20        514.30        30.84 o
   0   6   0        429.86        425.89        18.89 o
   1   6   0        105.78         97.51        13.93 o
   2   6   0        131.54        108.25        21.61 o
   3   6   0         77.73         81.58        27.65 o
  -5   7   0         24.03         23.02         7.50 o
  -4   7   0         60.01         68.46        11.79 o
  -3   7   0          6.79          1.68         2.53 o
  -2   7   0         24.84         11.00         3.82 o
  -1   7   0          7.28          4.61         2.26 o
   0   7   0         36.53         27.28         5.80 o
   1   7   0          4.38          3.47         3.81 o
   2   7   0          6.93          3.97         3.83 o
  -3   8   0         22.93         32.01         7.85 o
  -2   8   0         20.12          8.69         9.22 o
  -1   8   0          0.29          1.70         4.34 o
   1  -8   1         56.87         53.70         9.17 o
   2  -8   1         57.32         48.46         7.74 o
   3  -8   1         18.45         16.95         6.61 o
   4  -8   1          0.64         -0.30         3.78 o
  -2  -7   1        114.36         91.76        64.12 o
  -1  -7   1         20.49         13.71         3.15 o
   0  -7   1         23.28         21.63         4.47 o
   1  -7   1          0.09          4.37         5.31 o
   2  -7   1          2.12         -0.52         3.62 o
   3  -7   1          9.00          6.72         3.08 o
   4  -7   1          0.03         -0.30         4.23 o
   5  -7   1         12.97          9.46         6.40 o
  -3  -6   1        121.72        134.38        15.55 o
  -2  -6   1          3.93          4.96         3.28 o
  -1  -6   1          0.77          0.56         0.99 o
   0  -6   1        406.58        407.51        20.08 o
   1  -6   1         39.51         32.43         5.58 o
   2  -6   1         39.29         33.83         4.66 o
   3  -6   1         69.16         58.91         8.47 o
   4  -6   1        354.42        350.40        27.49 o
   5  -6   1        105.02        118.85        18.68 o
  -4  -5   1         23.78         19.84         6.28 o
  -3  -5   1         20.64          9.15        20.08 o
  -2  -5   1         93.96         86.79         7.45 o
  -1  -5   1        302.37        307.55        30.49 o
   0  -5   1         50.65         48.30         7.82 o
   1  -5   1         27.20         27.22         3.65 o
   2  -5   1        244.14        241.49        14.31 o
   3  -5   1         18.16         19.63         4.25 o
   4  -5   1         32.17         36.34         6.58 o
   5  -5   1         36.94         34.93        10.25 o
   6  -5   1         80.07         96.90        19.40 o
   7  -5   1         63.62         49.64        13.36 o
  -5  -4   1         83.21        102.65        31.79 o
  -4  -4   1        108.55        142.80        14.91 o
  -3  -4   1        147.41        196.57        18.61 o
  -2  -4   1          3.03          1.46         2.36 o
  -1  -4   1          0.76          1.35         1.59 o
   0  -4   1         14.21         14.29         2.41 o
   1  -4   1        190.47        183.94        13.05 o
   2  -4   1        347.67        346.35        20.37 o
   3  -4   1         35.67         36.49         5.58 o
   4  -4   1         94.10         79.03        10.54 o
   5  -4   1        109.18        105.73         9.08 o
   6  -4   1        707.28        877.21        90.99 o
   7  -4   1          0.26          0.13         3.67 o
  -6  -3   1         38.25         59.61        11.63 o
  -5  -3   1         53.44         58.28         9.75 o
  -4  -3   1          6.03          4.10         2.12 o
  -3  -3   1        173.47        208.32        13.25 o
  -2  -3   1        918.77        806.27        32.33 o
  -1  -3   1        670.59        661.14        38.55 o
   0  -3   1         90.83         83.94         6.68 o
   1  -3   1          6.94         10.63         3.97 o
   2  -3   1        691.88        634.25        41.01 o
   3  -3   1          9.55          6.07         3.95 o
   4  -3   1          0.34         -0.71         3.15 o
   5  -3   1        145.22        148.35        13.34 o
   6  -3   1        924.83       1075.66       107.36 o
   7  -3   1         49.14         57.22         8.72 o
  -6  -2   1        118.61        108.95        15.62 o
  -5  -2   1         16.48         11.35         2.10 o
  -4  -2   1        175.71        162.41         7.55 o
  -3  -2   1         68.39         88.41         5.21 o
  -2  -2   1        914.55        793.27        38.90 o
  -1  -2   1        704.34        551.65        29.06 o
   0  -2   1       3055.87       2745.61       134.90 o
   1  -2   1       1543.61       1427.88        92.23 o
   2  -2   1        134.00        132.86        13.37 o
   3  -2   1        103.10         88.71        17.33 o
   4  -2   1        421.64        432.07        41.82 o
   5  -2   1        101.94        101.94        10.98 o
   6  -2   1        218.96        247.62        37.10 o
   7  -2   1          2.46          2.40         4.46 o
  -7  -1   1         10.24          2.08         5.53 o
  -6  -1   1         46.78         42.67         5.28 o
  -5  -1   1         76.40         77.78         4.45 o
  -4  -1   1         34.93         36.54         3.29 o
  -3  -1   1        575.17        596.41        58.87 o
  -2  -1   1        631.23        519.72        22.08 o
  -1  -1   1        418.99        320.71        15.23 o
   0  -1   1          1.84          5.18         7.68 o
   1  -1   1        108.24         86.38        11.83 o
   2  -1   1          3.60          1.39         4.67 o
   3  -1   1        860.31        857.56        56.85 o
   4  -1   1         30.37         41.60         6.73 o
   5  -1   1         25.37         24.14         3.77 o
   6  -1   1         40.09         45.50         5.26 o
   7  -1   1         63.23         73.65        12.73 o
  -7   0   1          0.06         -0.39         2.12 o
  -6   0   1         63.97         60.89         5.61 o
  -5   0   1         22.09         29.41         4.78 o
  -4   0   1         60.82         58.22         6.12 o
  -3   0   1       1001.60        952.10        63.18 o
  -2   0   1       2755.30       2429.82       229.88 o
  -1   0   1       8407.13       6499.66       681.61 o
   1   0   1        872.22        798.52        64.03 o
   2   0   1        586.66        497.78        25.79 o
   3   0   1       1110.79       1273.95        92.70 o
   4   0   1          0.40          0.04         1.69 o
   5   0   1        184.13        205.03        16.55 o
   6   0   1        396.56        364.52        32.26 o
   7   0   1          1.13          0.02         1.83 o
  -7   1   1          0.00          0.51         2.58 o
  -6   1   1         33.87         32.34         4.95 o
  -5   1   1       1295.18       1378.63        78.48 o
  -4   1   1        295.85        306.48        21.82 o
  -3   1   1        147.23        117.49         9.81 o
  -2   1   1        747.73        685.50        46.78 o
  -1   1   1       1391.40       1435.18        58.10 o
   0   1   1         24.11         24.37         4.21 o
   1   1   1         30.35         30.63         2.24 o
   2   1   1          4.92          0.77         1.28 o
   3   1   1       2239.17       2488.77       200.30 o
   4   1   1         71.98         66.87         4.72 o
   5   1   1         35.84         31.92         2.81 o
   6   1   1          1.22          0.90         1.58 o
   7   1   1         30.39         26.56        10.97 o
  -7   2   1          2.96          2.36         6.35 o
  -6   2   1        143.50        155.39        14.02 o
  -5   2   1       1345.85       1540.69       151.24 o
  -4   2   1         75.22         72.36         6.64 o
  -3   2   1         15.08         15.02         6.16 o
  -2   2   1          9.69          5.93         4.36 o
  -1   2   1         99.00         89.34         6.65 o
   0   2   1        225.42        223.05         9.52 o
   1   2   1         88.75         75.43         4.10 o
   2   2   1         14.07         12.86         1.81 o
   3   2   1        187.07        187.03        20.48 o
   4   2   1         11.90         12.91         2.07 o
   5   2   1        420.24        380.81        41.47 o
   6   2   1         20.03         12.04         3.26 o
  -7   3   1         14.57         12.14         6.61 o
  -6   3   1         20.04         15.74         8.83 o
  -5   3   1        150.73        137.32        10.47 o
  -4   3   1        387.48        403.45        19.68 o
  -3   3   1         24.94         21.42         4.89 o
  -2   3   1        710.88        699.39        29.95 o
  -1   3   1        515.63        528.19        22.96 o
   0   3   1         35.54         33.02         3.43 o
   1   3   1        117.65        123.74         7.96 o
   2   3   1        115.30        121.16         9.90 o
   3   3   1        284.40        301.85        24.14 o
   4   3   1         79.18         83.37         7.06 o
   5   3   1        326.83        326.51        41.59 o
   6   3   1          0.76          0.05         2.97 o
  -7   4   1          5.74         -2.99         6.65 o
  -6   4   1       1113.51       1294.03       132.93 o
  -5   4   1        271.05        258.30        13.76 o
  -4   4   1        263.79        263.70        12.16 o
  -3   4   1        651.27        719.06        34.02 o
  -2   4   1         32.32         40.11         3.91 o
  -1   4   1         98.83        100.84         6.11 o
   0   4   1         33.75         36.42         2.92 o
   1   4   1        445.70        462.99        20.42 o
   2   4   1        239.49        245.73        19.18 o
   3   4   1        260.27        313.30        25.10 o
   4   4   1         20.10         27.66        33.94 o
   5   4   1          0.01          0.87         5.97 o
  -7   5   1         56.08         53.10        12.49 o
  -6   5   1         50.12         48.01        11.51 o
  -5   5   1          0.22         -1.12         6.61 o
  -4   5   1         62.75         52.67         4.59 o
  -3   5   1         51.68         46.69         4.54 o
  -2   5   1         32.60         34.39         3.31 o
  -1   5   1          0.18          0.62         1.60 o
   0   5   1        112.12        117.93         9.53 o
   1   5   1          2.29          5.88         2.80 o
   2   5   1          3.53          0.05         1.11 o
   3   5   1        318.08        381.74        29.97 o
   4   5   1          4.37          1.80         2.64 o
  -6   6   1         61.29         54.76        13.87 o
  -5   6   1         60.18         74.21        13.89 o
  -4   6   1          5.01          4.78         4.15 o
  -3   6   1         15.91         10.30         2.61 o
  -2   6   1          0.72         -0.28         1.33 o
  -1   6   1        184.08        172.57        10.02 o
   0   6   1        151.36        149.57        11.55 o
   1   6   1         78.68         85.14        12.28 o
   2   6   1        240.16        163.54        86.06 o
   3   6   1        153.45        180.59        44.25 o
  -5   7   1          6.00          5.14         6.65 o
  -4   7   1         11.90          6.70         5.95 o
  -3   7   1          3.34          0.94         2.50 o
  -2   7   1         60.77         42.28        12.25 o
  -1   7   1         30.05         23.99         3.69 o
   0   7   1         43.54         33.53         6.80 o
   1   7   1         50.93         37.08        14.21 o
  -3   8   1          1.89          1.87         6.84 o
  -2   8   1         87.75         83.17        18.84 o
   0  -8   2         20.59         17.65         5.81 o
   1  -8   2        411.48        383.09        48.27 o
   2  -8   2          4.52          2.43         4.19 o
   3  -8   2          0.53         -1.31         4.32 o
   4  -8   2         38.59         16.72         5.02 o
  -2  -7   2         33.60         26.39         8.03 o
  -1  -7   2         15.04          7.21         2.27 o
   0  -7   2          2.91          5.50         5.05 o
   1  -7   2         11.22          6.75         2.68 o
   2  -7   2         10.61          3.04         2.98 o
   3  -7   2         97.04         89.49        26.60 o
   4  -7   2         17.42         27.90         9.06 o
   5  -7   2          4.79          5.25         6.98 o
  -3  -6   2         36.71         29.17         7.75 o
  -2  -6   2          8.38          5.97         2.89 o
  -1  -6   2         15.07         12.74         2.11 o
   0  -6   2         47.04         50.48         5.68 o
   1  -6   2        125.30        131.97         9.30 o
   2  -6   2         40.63         39.10         5.46 o
   3  -6   2        697.13        659.75        59.34 o
   4  -6   2         82.12         78.99        14.11 o
   5  -6   2         13.96         12.24         7.45 o
   6  -6   2        768.06        820.33        85.60 o
  -4  -5   2          6.08          2.90         5.55 o
  -3  -5   2         82.31         91.92        11.31 o
  -2  -5   2         75.52         49.77        17.45 o
  -1  -5   2         12.34         15.24         3.35 o
   0  -5   2         78.22         89.21         5.48 o
   1  -5   2         96.64        103.08        10.29 o
   2  -5   2         21.01         21.31         3.61 o
   3  -5   2         68.98         68.99         6.43 o
   4  -5   2         92.18         94.49         8.38 o
   5  -5   2        138.74        159.97        22.56 o
   6  -5   2          0.85          0.58         7.00 o
   7  -5   2         73.40         80.40        11.29 o
  -5  -4   2        101.67        147.76        18.69 o
  -4  -4   2         49.34         58.22        13.95 o
  -3  -4   2          2.61          2.07         1.91 o
  -2  -4   2          1.29          2.01         1.60 o
  -1  -4   2         83.80         90.66         9.29 o
   0  -4   2         30.27         29.86         4.01 o
   1  -4   2         16.71         10.11         3.85 o
   2  -4   2        124.64        118.11         7.42 o
   3  -4   2        114.02        108.90        10.84 o
   4  -4   2          1.71          1.15         2.60 o
   5  -4   2        118.86        124.82         9.74 o
   6  -4   2          2.10          1.33         4.84 o
   7  -4   2         23.96         26.32         7.28 o
  -6  -3   2         55.68         72.52        13.10 o
  -5  -3   2          0.20          2.71         2.94 o
  -4  -3   2         49.72         47.96         5.35 o
  -3  -3   2        196.93        205.30        13.07 o
  -2  -3   2         24.17         22.20         2.42 o
  -1  -3   2         62.33         57.26         4.00 o
   0  -3   2        272.35        267.09        16.93 o
   1  -3   2        150.05        131.11         9.03 o
   2  -3   2          0.13         -0.80         3.23 o
   3  -3   2          0.04          2.01         2.76 o
   4  -3   2        457.96        448.60        44.34 o
   5  -3   2        377.98        422.49        30.23 o
   6  -3   2          0.91          2.90         5.19 o
   7  -3   2         22.06         19.45         5.88 o
  -6  -2   2        176.07        160.10        18.52 o
  -5  -2   2         14.20         14.57         2.08 o
  -4  -2   2        105.90         98.08         5.16 o
  -3  -2   2        315.11        273.15        13.31 o
  -2  -2   2       1298.80       1134.43        69.01 o
  -1  -2   2        148.17        115.85        13.01 o
   0  -2   2      13517.44      12396.41       732.02 o
   1  -2   2      20661.88      17862.42      8162.36 o
   2  -2   2       1249.54       1085.07        96.50 o
   4  -2   2        169.34        160.33        10.95 o
   5  -2   2         86.06        101.18        10.86 o
   6  -2   2         30.93         37.55         7.85 o
   7  -2   2         24.16         11.44         5.63 o
  -7  -1   2         93.72        112.48        17.09 o
  -6  -1   2         84.66         82.17         5.51 o
  -5  -1   2          0.02          0.18         1.18 o
  -4  -1   2         81.65         81.13         9.92 o
  -3  -1   2         14.37         12.33         2.15 o
  -2  -1   2          1.20          1.94         1.60 o
  -1  -1   2        740.34        595.09        28.06 o
   0  -1   2        117.60         96.22         6.54 o
   1  -1   2       1537.77       1358.13        59.72 o
   2  -1   2        715.35        708.43        63.46 o
   3  -1   2         27.86         38.72         6.77 o
   4  -1   2         19.75         24.18         4.45 o
   5  -1   2          1.82         -0.98         2.80 o
   6  -1   2         33.32         35.82         4.69 o
   7  -1   2        100.14         81.35        19.85 o
  -7   0   2          3.16          1.86         2.89 o
  -6   0   2        180.75        184.36        14.67 o
  -5   0   2          3.91          2.36         2.41 o
  -4   0   2        143.55        142.02         8.41 o
  -3   0   2          0.08         -0.03         2.14 o
  -2   0   2          0.07          0.09         2.16 o
  -1   0   2         55.94         59.57         5.32 o
   1   0   2        491.11        466.84        22.86 o
   2   0   2       1746.23       1894.92        99.80 o
   3   0   2         74.91        123.27         8.98 o
   4   0   2        189.84        190.37        11.25 o
   5   0   2         54.72         45.43         4.66 o
   6   0   2          8.96          3.47         2.78 o
   7   0   2          0.04         -0.32         2.26 o
  -7   1   2         55.47         63.75        23.41 o
  -6   1   2        945.89        939.64        54.36 o
  -5   1   2        100.80         92.42         6.96 o
  -4   1   2        234.34        211.95        11.20 o
  -3   1   2          1.69          2.20         3.00 o
  -2   1   2          4.70          6.16         3.68 o
  -1   1   2        196.81        186.00        11.00 o
   0   1   2         31.26         35.36         4.09 o
   1   1   2       1946.72       1926.55        95.99 o
   2   1   2       1035.70       1049.37        47.37 o
   3   1   2          1.76          1.83         2.32 o
   4   1   2         34.09         36.08         3.39 o
   5   1   2          9.91         13.78         1.99 o
   6   1   2          1.01          1.62         1.58 o
   7   1   2         11.91         11.00         7.86 o
  -7   2   2         91.59         95.22        15.41 o
  -6   2   2        266.18        240.67        20.19 o
  -5   2   2        265.65        302.62        16.07 o
  -4   2   2         54.81         51.33         4.86 o
  -3   2   2         14.87         23.00         4.16 o
  -2   2   2       3312.16       3442.76       154.40 o
  -1   2   2        663.79        703.39        24.44 o
   0   2   2        650.50        644.91        21.99 o
   1   2   2        262.31        270.17        16.02 o
   2   2   2         36.21         36.69         3.44 o
   3   2   2        106.25        102.45         6.75 o
   4   2   2         14.20         12.29         1.87 o
   5   2   2          0.02          0.22         0.91 o
   6   2   2          2.46          5.72         7.37 o
  -7   3   2          0.24         -2.71         5.72 o
  -6   3   2        243.43        246.20        29.51 o
  -5   3   2         72.71         72.62         5.32 o
  -4   3   2          1.35          2.04         2.13 o
  -3   3   2          3.67          2.53         2.69 o
  -2   3   2         52.21         48.15         4.52 o
  -1   3   2        119.73        130.01         6.80 o
   0   3   2        297.84        294.43        12.25 o
   1   3   2        268.09        279.01        13.47 o
   2   3   2        186.83        210.31         9.94 o
   3   3   2        249.26        253.61        21.54 o
   4   3   2        115.91        126.28        18.77 o
   5   3   2         43.63         30.87         9.30 o
   6   3   2          1.84          0.72         3.57 o
  -7   4   2        189.30        210.87        28.07 o
  -6   4   2         12.04         15.48        10.37 o
  -5   4   2         38.67         32.44         6.07 o
  -4   4   2          0.00         -0.14         1.49 o
  -3   4   2        425.78        437.17        18.86 o
  -2   4   2         57.68         53.61         3.85 o
  -1   4   2         20.80         20.18         2.42 o
   0   4   2       3431.40       3808.99       200.04 o
   1   4   2         53.19         58.86         4.80 o
   2   4   2          0.12          1.24         1.40 o
   3   4   2        104.84        112.84         7.54 o
   4   4   2         64.67         92.98         8.76 o
   5   4   2         34.39         47.64        17.56 o
  -7   5   2          0.48         -0.86         6.68 o
  -6   5   2         73.00         77.50        15.13 o
  -5   5   2          1.71          2.17         7.43 o
  -4   5   2          2.76          1.99         3.25 o
  -3   5   2         87.20         79.09         5.01 o
  -2   5   2        254.12        251.55        11.86 o
  -1   5   2          4.93          1.90         1.81 o
   0   5   2          3.46          2.56         1.43 o
   1   5   2         17.89         23.75         3.22 o
   2   5   2         39.15         37.89        10.88 o
   3   5   2         13.40         16.48        22.25 o
   4   5   2          0.61          9.18        24.05 o
  -6   6   2          0.28         -1.28         5.14 o
  -5   6   2         18.98         13.24         8.50 o
  -4   6   2         34.02         28.70         6.38 o
  -3   6   2          2.23          1.58         3.01 o
  -2   6   2          8.00          6.69         2.37 o
  -1   6   2        133.14        127.92         7.96 o
   0   6   2         44.72         46.14         5.15 o
   1   6   2         86.05         94.41         7.37 o
   2   6   2        426.51        284.63       199.36 o
   3   6   2         34.79         42.73        28.09 o
  -5   7   2          0.25          0.58         3.95 o
  -4   7   2          1.86          0.75         4.11 o
  -3   7   2        159.65        136.01        23.60 o
  -2   7   2        116.89         84.52        18.55 o
  -1   7   2         77.58         55.20        12.63 o
   0   7   2         37.97         32.22         9.16 o
   1   7   2          3.40          1.57         3.18 o
   0  -8   3        166.26        163.11        32.22 o
   1  -8   3         48.72         34.61         5.93 o
   2  -8   3          4.47          2.15         3.54 o
   3  -8   3          7.11          4.06         5.07 o
  -2  -7   3          4.29          1.59         3.96 o
  -1  -7   3          0.81          1.85         2.03 o
   0  -7   3         44.22         30.51         6.22 o
   1  -7   3         85.63         77.19        10.04 o
   2  -7   3          1.50          1.90         2.05 o
   3  -7   3         80.67         85.53        11.28 o
   4  -7   3          0.41         -1.31         4.23 o
   5  -7   3         40.68         44.01         8.70 o
   6  -7   3          5.56          2.46         4.96 o
  -3  -6   3          0.56          1.48         2.57 o
  -2  -6   3         33.81         32.43        12.07 o
  -1  -6   3         40.43         35.33         6.57 o
   0  -6   3         51.36         54.45         5.19 o
   1  -6   3         51.23         51.05         4.73 o
   2  -6   3          8.16          5.46         3.40 o
   3  -6   3        169.52        171.05        12.46 o
   4  -6   3         59.87         72.13        13.52 o
   5  -6   3         88.37        118.24        18.47 o
   6  -6   3        214.36        271.58        35.12 o
  -4  -5   3         43.80         46.22        10.29 o
  -3  -5   3          6.83          5.89         5.72 o
  -2  -5   3        370.53        332.01        45.81 o
  -1  -5   3          9.59         12.20         3.80 o
   0  -5   3         83.30         86.57         5.58 o
   1  -5   3        104.30        107.43         7.53 o
   2  -5   3          3.78          0.99         2.20 o
   3  -5   3        166.91        171.91        11.62 o
   4  -5   3        117.42        120.04        11.39 o
   5  -5   3          3.00          1.59         5.19 o
   6  -5   3        557.91        583.47        44.89 o
   7  -5   3         61.05         56.55        16.18 o
  -5  -4   3         92.48        122.44        15.88 o
  -4  -4   3         45.52         42.04         8.86 o
  -3  -4   3         20.79         23.25         2.63 o
  -2  -4   3        333.36        313.69        17.45 o
  -1  -4   3         20.72         17.02         3.00 o
   0  -4   3          0.05          1.28         1.93 o
   1  -4   3        960.80        978.28        46.88 o
   2  -4   3        145.39        160.02         9.21 o
   3  -4   3        237.36        236.43        14.08 o
   4  -4   3         92.73         87.56         7.83 o
   5  -4   3          0.31          1.17         2.49 o
   6  -4   3          6.81          4.65         4.26 o
   7  -4   3         60.15         74.81        13.82 o
  -6  -3   3          0.13          0.14         4.95 o
  -5  -3   3         17.72         19.32         4.09 o
  -4  -3   3          7.05         13.99         4.76 o
  -3  -3   3          0.65         -0.26         3.00 o
  -2  -3   3        691.26        604.02        37.78 o
  -1  -3   3         75.57         76.87         4.89 o
   0  -3   3        308.46        342.31        19.10 o
   1  -3   3         42.38         42.34         5.65 o
   2  -3   3        189.97        173.71        14.36 o
   3  -3   3          0.39          0.19         1.86 o
   4  -3   3        269.20        299.00        20.22 o
   5  -3   3          4.80          5.01         3.82 o
   6  -3   3        153.17        180.14        16.53 o
   7  -3   3         19.93         19.41         6.21 o
  -6  -2   3          0.02          0.19         1.28 o
  -5  -2   3        124.11        119.81         7.22 o
  -4  -2   3        125.85        142.83         7.26 o
  -3  -2   3        174.33        173.68         9.42 o
  -2  -2   3          0.06          0.30         0.87 o
  -1  -2   3         38.99         31.42         3.04 o
   0  -2   3      18897.91      17113.75      1128.34 o
   1  -2   3        801.72        692.13        34.93 o
   2  -2   3        618.61        525.61        31.68 o
   3  -2   3         22.86         20.52         6.64 o
   4  -2   3         84.06        107.33        10.65 o
   5  -2   3          1.27          1.66         2.94 o
   6  -2   3          4.55          1.94         4.02 o
   7  -2   3        251.33        204.53        63.24 o
  -7  -1   3         22.49         24.68         5.67 o
  -6  -1   3          3.98          2.97         1.77 o
  -5  -1   3        344.61        300.00        19.66 o
  -4  -1   3         54.44         52.05         3.68 o
  -3  -1   3        414.65        393.78        16.74 o
  -2  -1   3        142.21        110.21         5.22 o
  -1  -1   3       2562.22       1874.48        97.30 o
   0  -1   3         76.74         67.09         5.17 o
   1  -1   3         51.99         40.96         5.47 o
   2  -1   3         16.34         13.24         3.58 o
   3  -1   3        669.14        783.43        41.71 o
   4  -1   3        282.19        339.72        19.69 o
   5  -1   3        135.14        137.33         9.70 o
   6  -1   3        126.70        140.69        10.43 o
   7  -1   3         38.67         39.49         7.41 o
  -7   0   3          9.49          8.80         7.17 o
  -6   0   3          0.01          0.62         2.49 o
  -5   0   3        599.46        549.76        30.56 o
  -4   0   3        373.10        309.98        15.46 o
  -3   0   3        466.34        420.24        19.96 o
  -2   0   3        262.84        220.10        13.51 o
  -1   0   3         27.99         20.13         3.65 o
   0   0   3         13.52         13.47         2.67 o
   1   0   3         77.63         68.60         3.96 o
   2   0   3         22.62         22.01         3.70 o
   3   0   3         10.81         21.06         3.66 o
   4   0   3        189.66        238.71        14.00 o
   5   0   3        131.91        140.39        12.34 o
   6   0   3        241.11        225.49        13.39 o
   7   0   3          3.13          0.82         2.59 o
  -7   1   3         15.06          7.31         4.94 o
  -6   1   3         49.38         46.64         7.01 o
  -5   1   3         54.63         53.94         5.60 o
  -4   1   3          0.40         -0.22         1.88 o
  -3   1   3        354.91        394.61        22.41 o
  -2   1   3         28.85         27.33         3.48 o
  -1   1   3       3393.06       3374.77       125.39 o
   0   1   3          0.47          0.80         2.31 o
   1   1   3         19.71         20.60         2.99 o
   2   1   3        246.07        242.63        10.90 o
   3   1   3        114.37        110.84         6.17 o
   4   1   3         65.16         76.34         5.86 o
   5   1   3          0.85         -0.05         1.09 o
   6   1   3        317.95        299.30        27.67 o
   7   1   3         68.50         74.84        22.35 o
  -7   2   3         14.39         11.65         8.57 o
  -6   2   3        401.23        378.54        27.80 o
  -5   2   3        516.45        512.61        28.69 o
  -4   2   3        493.75        487.70        23.64 o
  -3   2   3       4667.93       5197.35       247.64 o
  -2   2   3         38.00         55.97         5.13 o
  -1   2   3        225.39        218.66         8.60 o
   0   2   3         63.14         79.95         4.45 o
   1   2   3          0.02          0.58         1.29 o
   2   2   3         24.62         29.56         2.88 o
   3   2   3         15.19         17.05         3.00 o
   4   2   3        518.76        543.58        35.11 o
   5   2   3         25.24         28.97         4.64 o
   6   2   3         47.93         59.10        13.39 o
  -6   3   3        251.70        244.01        30.35 o
  -5   3   3          1.67          1.54         2.26 o
  -4   3   3         82.13         78.43         5.39 o
  -3   3   3         22.61         19.96         3.10 o
  -2   3   3         98.15        100.31         6.10 o
  -1   3   3        509.18        580.58        20.62 o
   0   3   3         30.27         35.90         3.85 o
   1   3   3        329.12        390.89        17.80 o
   2   3   3         22.92         27.79         3.41 o
   3   3   3        215.08        235.23        11.44 o
   4   3   3        193.08        180.94        28.69 o
   5   3   3          1.84          0.95         2.62 o
  -7   4   3          5.18          6.58         9.15 o
  -6   4   3         44.94         48.15        12.28 o
  -5   4   3          1.96          2.23         5.03 o
  -4   4   3        216.87        204.65        11.40 o
  -3   4   3         70.56         65.03         4.33 o
  -2   4   3        223.14        230.85        10.05 o
  -1   4   3        806.74        890.69        34.09 o
   0   4   3        114.16        127.42         8.72 o
   1   4   3         78.17         91.30         5.95 o
   2   4   3         80.93        107.75         7.90 o
   3   4   3        529.13        549.39        31.27 o
   4   4   3          0.44          0.69         2.97 o
   5   4   3         20.50          7.29        36.15 o
  -7   5   3          9.56          4.34         8.38 o
  -6   5   3          3.57          2.94         7.80 o
  -5   5   3        257.31        225.42        25.47 o
  -4   5   3        162.18        134.66        10.41 o
  -3   5   3         17.00         16.89         2.98 o
  -2   5   3         53.55         51.77         4.01 o
  -1   5   3          4.92          6.00         2.07 o
   0   5   3          3.35          3.68         2.28 o
   1   5   3         10.62          9.80         2.60 o
   2   5   3         14.70         10.55         2.34 o
   3   5   3        343.94        344.45        43.68 o
   4   5   3         35.42         38.99        37.78 o
  -6   6   3          5.74          3.29         6.05 o
  -5   6   3         91.75         81.63        13.10 o
  -4   6   3          0.02         -0.20         3.17 o
  -3   6   3         40.99         41.96         4.90 o
  -2   6   3          6.37          4.68         2.17 o
  -1   6   3         84.79         78.80         6.92 o
   0   6   3          1.91          0.35         1.52 o
   1   6   3          4.39          1.94         2.76 o
   2   6   3          0.01          0.65         4.81 o
  -5   7   3         60.25         57.28        11.46 o
  -4   7   3        261.48        273.03        28.42 o
  -3   7   3         22.38         13.97         5.93 o
  -2   7   3        168.24        139.38        33.41 o
  -1   7   3         70.12         85.67        20.29 o
   0   7   3          9.06          3.77         3.07 o
   1   7   3         38.47         26.61         5.53 o
   0  -8   4          6.29          2.87         4.60 o
   1  -8   4          0.04          0.41         2.91 o
   2  -8   4         11.92         16.90         6.90 o
   3  -8   4          0.22          2.43         5.86 o
  -2  -7   4          3.26          0.86         3.81 o
  -1  -7   4         66.81         66.36         9.34 o
   0  -7   4          9.19          8.05         2.39 o
   1  -7   4          2.17          3.55         1.99 o
   2  -7   4        108.75        110.35         8.62 o
   3  -7   4         12.69         21.81        11.46 o
   4  -7   4         15.18         19.35         6.28 o
   5  -7   4          1.41          1.23         4.25 o
   6  -7   4         12.33         11.56         9.57 o
  -3  -6   4         63.90         57.95        15.59 o
  -2  -6   4          1.29          1.30         2.38 o
  -1  -6   4          0.05          1.56         1.10 o
   0  -6   4          7.04          5.95         2.26 o
   1  -6   4         17.79         17.94         3.32 o
   2  -6   4          2.15          2.70         2.58 o
   3  -6   4          1.82          1.61         2.83 o
   4  -6   4         51.84         74.13        10.73 o
   5  -6   4         86.20        104.14        20.30 o
   6  -6   4        118.49        132.79        21.34 o
  -4  -5   4         38.21         31.01        10.26 o
  -3  -5   4         49.08         53.24        10.96 o
  -2  -5   4         42.59         28.74         6.09 o
  -1  -5   4         55.13         49.28        12.64 o
   0  -5   4         16.93         20.56         2.84 o
   1  -5   4          7.40          9.76         3.06 o
   2  -5   4        260.40        287.77        14.96 o
   3  -5   4         31.15         32.68         4.24 o
   4  -5   4        172.03        195.63        14.27 o
   5  -5   4         11.30         16.05         6.90 o
   6  -5   4        189.27        199.30        25.81 o
   7  -5   4          9.51         21.16         5.93 o
  -5  -4   4          6.53          1.28         2.35 o
  -4  -4   4          0.19         -0.20         1.92 o
  -3  -4   4          1.60          1.41         1.62 o
  -2  -4   4         42.80         39.58         3.62 o
  -1  -4   4        499.56        545.81        38.64 o
   0  -4   4         72.64         74.34         5.44 o
   1  -4   4       7091.42       7546.52       378.77 o
   2  -4   4         28.62         33.53         4.16 o
   3  -4   4          2.22          4.15         2.69 o
   4  -4   4        282.25        323.14        16.65 o
   5  -4   4        123.12        137.29         9.64 o
   6  -4   4        200.79        239.47        23.16 o
   7  -4   4          1.57          0.56         5.21 o
  -6  -3   4         11.01          5.49         5.91 o
  -5  -3   4         66.97         65.53        11.70 o
  -4  -3   4         19.66         26.40         4.48 o
  -3  -3   4        197.25        200.39        14.70 o
  -2  -3   4          1.76          0.44         1.10 o
  -1  -3   4         94.98         82.92         5.53 o
   0  -3   4        231.42        257.97        17.20 o
   1  -3   4        243.30        252.81        12.38 o
   2  -3   4         19.76         22.43         4.42 o
   3  -3   4        494.22        477.17        25.56 o
   4  -3   4         68.62         74.51         6.49 o
   5  -3   4          5.26          4.01         3.77 o
   6  -3   4          9.82         10.71         5.65 o
   7  -3   4          0.08         -0.83         3.61 o
  -6  -2   4         64.54         58.14        13.90 o
  -5  -2   4         71.73         77.79         5.01 o
  -4  -2   4         25.54         25.53         2.81 o
  -3  -2   4        252.72        228.99        17.50 o
  -2  -2   4        338.36        276.33        11.24 o
  -1  -2   4        261.95        230.80        18.80 o
   0  -2   4        187.58        165.09         7.01 o
   1  -2   4          0.68          0.22         1.72 o
   2  -2   4         46.41         50.96         6.59 o
   3  -2   4        918.38       1080.53        57.35 o
   4  -2   4         64.47         91.32         7.75 o
   5  -2   4        132.08        166.63        12.65 o
   6  -2   4        320.25        369.00        28.32 o
   7  -2   4          0.24          0.72         3.71 o
  -7  -1   4         28.63         29.96         5.56 o
  -6  -1   4        137.01        111.87         8.99 o
  -5  -1   4       1152.24       1025.84        72.65 o
  -4  -1   4          6.00          8.76         1.92 o
  -3  -1   4        387.93        334.35        16.05 o
  -2  -1   4        258.39        210.32        10.30 o
  -1  -1   4        144.19        121.68         6.98 o
   0  -1   4         16.43         14.53         2.18 o
   1  -1   4        681.43        655.77        27.81 o
   2  -1   4         32.87         24.96         3.59 o
   3  -1   4       1683.13       1720.43        93.38 o
   4  -1   4        119.09        137.41         9.43 o
   5  -1   4        101.93        123.40         9.08 o
   6  -1   4         23.00         24.08         4.79 o
   7  -1   4          0.00         -0.11         2.61 o
  -7   0   4          3.29          1.84         3.67 o
  -6   0   4         30.84         24.53         4.53 o
  -5   0   4        560.87        520.07        38.77 o
  -4   0   4        596.58        486.03        26.25 o
  -3   0   4         74.09         70.72         5.77 o
  -2   0   4        718.80        695.92        37.87 o
  -1   0   4        129.97        113.53         6.51 o
   0   0   4        269.90        254.28        10.33 o
   1   0   4        428.20        367.90        13.12 o
   2   0   4        697.36        666.53        28.71 o
   3   0   4        239.68        276.56        13.07 o
   4   0   4          0.22          0.92         2.27 o
   5   0   4        129.85        132.37         9.51 o
   6   0   4          8.82          5.68         2.98 o
   7   0   4          1.47         -0.87         2.87 o
  -7   1   4         18.73         12.56        10.34 o
  -6   1   4         94.65         80.94         8.90 o
  -5   1   4        139.59        142.79         9.44 o
  -4   1   4        248.34        261.29        13.91 o
  -3   1   4         34.79         27.57         4.17 o
  -2   1   4        180.23        144.83         7.88 o
  -1   1   4         12.86         18.42         3.35 o
   0   1   4        792.00        884.50        38.18 o
   1   1   4        369.57        379.92        14.57 o
   2   1   4         17.68         17.30         2.64 o
   3   1   4         65.70         74.05         4.53 o
   4   1   4        259.12        309.97        16.53 o
   5   1   4        470.47        521.02        23.95 o
   6   1   4         14.15         19.66         3.59 o
  -7   2   4          0.02          0.49         5.30 o
  -6   2   4        645.55        578.87        57.79 o
  -5   2   4        335.91        345.09        18.52 o
  -4   2   4         74.53         88.48         5.49 o
  -3   2   4         63.99         57.38         4.97 o
  -2   2   4         63.83         89.91         5.19 o
  -1   2   4          7.15          7.17         2.76 o
   0   2   4        791.24        975.41        34.91 o
   1   2   4       2585.33       2887.95       144.82 o
   2   2   4       1128.14       1095.25        39.65 o
   3   2   4        575.86        618.83        26.30 o
   4   2   4          3.14          3.33         1.41 o
   5   2   4          0.15          0.21         1.46 o
   6   2   4          3.71          3.83         2.67 o
  -7   3   4         43.17         31.71        10.97 o
  -6   3   4         26.12         22.84        11.96 o
  -5   3   4          0.14          0.98         2.16 o
  -4   3   4         57.74         65.64         5.14 o
  -3   3   4         37.29         46.54         3.93 o
  -2   3   4         24.46         31.26         3.33 o
  -1   3   4        227.34        226.57         9.11 o
   0   3   4        126.45        125.81         7.25 o
   1   3   4         76.08         74.49        11.19 o
   2   3   4         60.36         68.86         8.79 o
   3   3   4         45.15         50.69         3.73 o
   4   3   4         44.82         46.42         4.94 o
   5   3   4          1.12          1.13         1.67 o
  -7   4   4          4.89          4.65         9.27 o
  -6   4   4         71.38         57.00        15.22 o
  -4   4   4         31.61         26.26         3.70 o
  -3   4   4        126.68        111.82         6.55 o
  -2   4   4          7.04          6.05         2.18 o
  -1   4   4         22.37         21.58         2.39 o
   0   4   4        101.72        132.87         7.56 o
   1   4   4         67.61         79.40         6.31 o
   2   4   4       1037.27       1290.78        76.47 o
   3   4   4        423.60        499.52        29.61 o
   4   4   4         36.56         23.84         4.69 o
  -6   5   4        300.49        259.39        29.61 o
  -5   5   4          3.18         -1.35         6.51 o
  -4   5   4          1.30          0.15         3.26 o
  -3   5   4         89.06         82.67         5.73 o
  -2   5   4          8.22          6.59         2.28 o
  -1   5   4        133.09        137.68         6.49 o
   0   5   4        125.22        124.28         9.50 o
   1   5   4        251.11        321.87        24.67 o
   2   5   4        519.25        622.03        50.51 o
   3   5   4         25.70         28.44        28.88 o
  -6   6   4         34.56         26.18        10.79 o
  -5   6   4          2.54          1.80         4.65 o
  -4   6   4         11.69         12.71         6.69 o
  -3   6   4          7.46          3.53         2.85 o
  -2   6   4        656.70        563.45        40.96 o
  -1   6   4        133.86        122.50        10.54 o
   0   6   4         21.95         17.78         2.84 o
   1   6   4          1.35          1.20         1.92 o
   2   6   4          8.17          7.17        16.98 o
  -4   7   4         64.38         62.25        10.76 o
  -3   7   4         48.05         43.76         6.92 o
  -2   7   4         47.65         27.31        26.26 o
  -1   7   4          0.38          1.52        11.58 o
   0   7   4         64.61         56.48         8.66 o
   0  -8   5          1.69          2.75         4.48 o
   1  -8   5         14.90         11.92         4.27 o
   2  -8   5         41.60         48.77         7.71 o
   3  -8   5        160.09        212.55        24.63 o
  -2  -7   5          0.26         -1.73         4.31 o
  -1  -7   5         71.66         95.36        11.19 o
   0  -7   5         80.77         85.65        21.10 o
   1  -7   5         21.84         26.52         5.47 o
   2  -7   5          0.07          1.49         3.48 o
   3  -7   5          1.30          0.35         6.33 o
   4  -7   5          4.34          3.93         4.05 o
   5  -7   5         67.05         80.76        11.94 o
  -3  -6   5         28.39         24.14         7.19 o
  -2  -6   5         19.77         15.47         4.02 o
  -1  -6   5        186.55        208.48        27.26 o
   0  -6   5         22.15         24.60         4.57 o
   1  -6   5        202.58        202.67        16.37 o
   2  -6   5        105.65        107.42         7.18 o
   3  -6   5         13.85         14.60         3.97 o
   4  -6   5         30.80         39.37         8.14 o
   5  -6   5         16.83         17.87         7.56 o
   6  -6   5          4.29          7.50         5.45 o
  -4  -5   5          1.71          0.26         1.48 o
  -3  -5   5          0.52          0.56         1.45 o
  -2  -5   5         15.77         20.47         9.10 o
  -1  -5   5         64.32         69.06        10.87 o
   0  -5   5        362.01        417.06        22.20 o
   1  -5   5          3.24          3.72         2.10 o
   2  -5   5        116.62        127.64         8.42 o
   3  -5   5          1.25          1.35         2.50 o
   4  -5   5          0.08          0.76         2.56 o
   5  -5   5        140.77        151.13        15.74 o
   6  -5   5         23.10         21.52         6.49 o
   7  -5   5         30.69         31.23         9.48 o
  -5  -4   5          0.27         -0.27         4.95 o
  -4  -4   5         16.87         17.96         2.97 o
  -3  -4   5        117.37        119.64         9.64 o
  -2  -4   5        357.23        370.04        17.99 o
  -1  -4   5        250.27        244.59        11.45 o
   0  -4   5       3347.86       3821.72       202.04 o
   1  -4   5       2840.78       3013.35       136.50 o
   2  -4   5        380.26        396.81        22.25 o
   3  -4   5        708.72        814.08        38.98 o
   4  -4   5        165.30        179.93        10.26 o
   5  -4   5         38.21         42.86         6.85 o
   6  -4   5          3.46          2.15         4.09 o
   7  -4   5        106.94        132.55        14.61 o
  -6  -3   5         25.71         23.89         7.78 o
  -5  -3   5          2.68          1.57         2.46 o
  -4  -3   5        197.51        223.78        12.66 o
  -3  -3   5        183.59        179.60         9.86 o
  -2  -3   5          0.12          0.50         0.86 o
  -1  -3   5         28.78         30.14         2.77 o
   0  -3   5        533.68        556.04        23.88 o
   1  -3   5         92.11         90.57         5.91 o
   2  -3   5        236.12        208.30        11.04 o
   3  -3   5          0.26          0.45         2.71 o
   4  -3   5        268.96        304.46        17.51 o
   5  -3   5         15.30         16.18         4.48 o
   6  -3   5          0.98         -0.30         5.39 o
   7  -3   5         45.10         52.42         8.50 o
  -6  -2   5         11.71          5.79         5.72 o
  -5  -2   5         18.16         19.30         3.90 o
  -4  -2   5        286.34        306.55        17.28 o
  -3  -2   5          5.38          4.24         2.04 o
  -2  -2   5         35.03         30.87         2.70 o
  -1  -2   5        209.98        182.60        11.09 o
   0  -2   5        144.51        123.90         5.75 o
   1  -2   5          0.05         -0.24         1.62 o
   2  -2   5         86.30         90.91         6.47 o
   3  -2   5         16.49         14.75         3.72 o
   4  -2   5          1.91          4.58         2.89 o
   5  -2   5         34.29         39.35         5.51 o
   6  -2   5        160.70        203.98        16.98 o
   7  -2   5          9.02          2.93         3.83 o
  -7  -1   5         21.42         27.61         6.17 o
  -6  -1   5         72.34         60.46        10.00 o
  -5  -1   5         21.61         24.87         2.99 o
  -4  -1   5        165.50        152.96         7.55 o
  -3  -1   5        215.04        208.15         8.38 o
  -2  -1   5          5.59          4.33         2.09 o
  -1  -1   5        343.65        300.58        17.88 o
   0  -1   5        827.15        723.53        26.43 o
   1  -1   5        667.49        607.26        22.78 o
   2  -1   5         51.72         52.02         4.29 o
   3  -1   5         55.49         60.52         4.81 o
   4  -1   5        322.87        368.99        20.61 o
   5  -1   5          2.97          1.05         2.57 o
   6  -1   5        138.66        114.35        30.85 o
   7  -1   5          9.89          2.20         3.70 o
  -7   0   5        209.12        171.48        69.07 o
  -6   0   5          2.59          4.32         3.77 o
  -5   0   5       1035.00       1077.53        62.59 o
  -4   0   5         25.39         26.10         3.62 o
  -3   0   5        411.81        463.16        19.70 o
  -2   0   5       4987.45       4914.18       231.81 o
  -1   0   5        221.29        211.74         9.73 o
   0   0   5        777.30        754.24        33.40 o
   1   0   5       1091.22       1076.02        40.40 o
   2   0   5         58.85         60.46         3.75 o
   3   0   5          0.01          0.19         1.39 o
   4   0   5        128.56        145.88         7.95 o
   5   0   5         63.65         73.25         6.54 o
   6   0   5          6.40          3.58         3.04 o
   7   0   5         47.22         48.29         6.59 o
  -7   1   5         12.60         10.13         7.59 o
  -6   1   5          1.38          1.46         3.98 o
  -5   1   5        221.81        210.23        13.87 o
  -4   1   5          0.70          1.84         2.42 o
  -3   1   5         23.00         16.07         3.02 o
  -2   1   5        454.36        423.42        19.04 o
  -1   1   5        394.14        414.94        15.15 o
   0   1   5        810.54        965.34        41.63 o
   1   1   5         20.97         29.00         2.47 o
   2   1   5        243.59        272.18        11.92 o
   3   1   5         79.64         81.61         4.58 o
   4   1   5        572.56        640.40        29.15 o
   5   1   5         17.05         17.36         2.31 o
   6   1   5         40.17         32.83         7.27 o
  -7   2   5         59.52         55.90        13.47 o
  -6   2   5         31.17         34.09        11.86 o
  -5   2   5         22.99         20.44         3.11 o
  -4   2   5        158.77        147.88         8.14 o
  -3   2   5         88.44        115.07         6.29 o
  -2   2   5         15.47         13.16         2.83 o
  -1   2   5         22.43         22.51         3.29 o
   0   2   5       5072.98       6430.48       267.20 o
   1   2   5        294.11        287.81        12.87 o
   2   2   5         83.58         85.76         5.41 o
   3   2   5          0.27         -0.44         1.13 o
   4   2   5        158.44        161.08         8.13 o
   5   2   5         19.44         14.04         2.67 o
   6   2   5         23.57         16.60         5.84 o
  -7   3   5         24.73         25.50        10.02 o
  -6   3   5         13.02         24.47         9.92 o
  -5   3   5         76.54         54.37         6.02 o
  -4   3   5          2.48          3.16         2.46 o
  -3   3   5        206.69        185.66         9.25 o
  -2   3   5        275.33        283.58        11.84 o
  -1   3   5        273.92        313.16        11.91 o
   0   3   5         41.14         46.03         3.50 o
   1   3   5         25.01         33.44         3.74 o
   2   3   5          8.37         14.23         3.32 o
   3   3   5         35.44         38.63         4.93 o
   4   3   5         40.72         39.33         4.14 o
   5   3   5        140.14        168.59        14.36 o
  -7   4   5         85.44         99.05        18.40 o
  -6   4   5          0.22         -0.09         4.58 o
  -5   4   5          7.43          3.08         6.47 o
  -4   4   5        176.68        163.02        10.75 o
  -3   4   5        158.36        162.11         8.07 o
  -2   4   5          6.98          9.75         3.70 o
  -1   4   5          0.89          0.25         1.39 o
   0   4   5        133.41        149.51         8.09 o
   1   4   5         15.03         20.06         2.45 o
   2   4   5         21.67         31.05         4.12 o
   3   4   5          2.48          1.46         2.13 o
   4   4   5         50.70         43.31         8.31 o
  -6   5   5          5.61          2.62         7.10 o
  -5   5   5         18.82         20.64         9.81 o
  -4   5   5          2.00          1.45         4.08 o
  -3   5   5        486.92        473.78        24.16 o
  -2   5   5         15.85         13.56         2.62 o
  -1   5   5        558.47        579.16        26.35 o
   0   5   5         61.02         70.56         8.24 o
   1   5   5          6.03          6.82         2.52 o
   2   5   5          6.11          5.55         2.55 o
   3   5   5          6.77         16.84        29.51 o
  -5   6   5        141.51        125.72        18.56 o
  -4   6   5         95.99         82.31        32.30 o
  -3   6   5       1821.83       1647.08       100.48 o
  -2   6   5         56.70         52.19         5.38 o
  -1   6   5         14.06          5.12         3.55 o
   0   6   5         12.17          4.95         4.27 o
   1   6   5        139.83        114.71        11.99 o
   2   6   5          7.09          4.48        21.67 o
  -3   7   5          8.33          6.59         3.98 o
  -2   7   5         21.30         33.53        16.13 o
  -1   7   5          0.42          1.24         9.29 o
   0  -8   6          1.99          1.44         3.99 o
   1  -8   6          2.40          1.57         3.18 o
   2  -8   6         20.31         25.37         6.11 o
   3  -8   6          3.03          2.77         4.90 o
   4  -8   6          0.00          3.48         6.84 o
  -2  -7   6        104.18        116.97        49.75 o
  -1  -7   6         20.62         20.90         6.84 o
   0  -7   6          0.04         -0.38         1.72 o
   1  -7   6          9.53          3.59         2.48 o
   2  -7   6         26.15         24.17         4.67 o
   3  -7   6         51.52         60.08        14.24 o
   4  -7   6          3.68          5.63         9.13 o
   5  -7   6         40.41         49.84         9.03 o
  -3  -6   6          3.69          3.72         2.89 o
  -2  -6   6         86.26         81.76        10.98 o
  -1  -6   6         33.02         29.44         3.80 o
   0  -6   6          0.03          0.57         1.54 o
   1  -6   6         13.66         15.62         3.39 o
   2  -6   6        965.99       1131.51        50.76 o
   3  -6   6        176.65        184.21        19.30 o
   4  -6   6        138.53        168.62        16.02 o
   5  -6   6          8.10         11.29         6.88 o
   6  -6   6          2.09          4.42         5.27 o
  -4  -5   6          1.14          1.03         2.70 o
  -3  -5   6          3.70          2.01         1.87 o
  -2  -5   6        167.24        171.46        33.36 o
  -1  -5   6         17.19         17.84         5.77 o
   0  -5   6         76.35         90.89         6.15 o
   1  -5   6         32.14         33.42         3.68 o
   2  -5   6         36.41         40.51         4.61 o
   3  -5   6         41.39         46.12         4.91 o
   4  -5   6         44.24         45.18         6.68 o
   5  -5   6         16.40         14.75         6.45 o
   6  -5   6         39.29         52.69         8.77 o
   7  -5   6         31.65         40.70         9.69 o
  -5  -4   6        100.26        134.06        34.14 o
  -4  -4   6          0.09          0.31         1.50 o
  -3  -4   6        162.36        148.21        10.68 o
  -2  -4   6         10.65         10.65         1.64 o
  -1  -4   6         34.01         32.84         3.08 o
   0  -4   6        624.49        669.37        32.75 o
   1  -4   6        302.27        329.75        16.22 o
   2  -4   6         84.17         92.05         6.37 o
   3  -4   6        369.42        413.64        20.25 o
   4  -4   6        109.89        142.41         8.77 o
   5  -4   6        112.88        138.17        14.05 o
   6  -4   6         27.52         25.60         5.64 o
   7  -4   6        180.46        202.61        18.55 o
  -6  -3   6          5.97          8.20         9.22 o
  -5  -3   6        662.20        806.62        56.91 o
  -4  -3   6        120.95        106.32        10.60 o
  -3  -3   6          0.16          0.15         0.78 o
  -2  -3   6         74.25         66.91         3.76 o
  -1  -3   6        313.97        295.15        11.85 o
   0  -3   6        166.94        159.94         7.41 o
   1  -3   6          3.21          3.76         2.34 o
   2  -3   6        301.29        294.77        12.64 o
   3  -3   6        706.47        759.93        48.98 o
   4  -3   6        109.19        127.40         9.31 o
   5  -3   6         45.18         52.86         9.20 o
   6  -3   6         36.88         58.71         9.14 o
   7  -3   6         59.79         63.70        16.86 o
  -6  -2   6          1.35          3.20         7.73 o
  -5  -2   6        558.81        627.49        46.72 o
  -4  -2   6         70.04         75.70         6.26 o
  -3  -2   6        295.47        276.33        11.18 o
  -2  -2   6        246.48        226.55        10.32 o
  -1  -2   6        349.25        329.40        15.24 o
   0  -2   6        265.05        254.84        11.20 o
   1  -2   6         46.73         42.94         3.93 o
   2  -2   6          3.10          5.75         2.19 o
   3  -2   6         31.57         27.62         3.49 o
   4  -2   6        191.53        198.59        12.23 o
   5  -2   6        228.33        257.84        16.29 o
   6  -2   6         96.35        115.43        11.82 o
   7  -2   6          1.10          3.70         4.23 o
  -7  -1   6         13.97         22.44         9.06 o
  -6  -1   6         24.34         17.17         6.54 o
  -5  -1   6        310.07        339.68        17.84 o
  -4  -1   6         16.31         18.96         2.52 o
  -3  -1   6         93.24        107.55         5.13 o
  -2  -1   6          0.53         -0.02         1.71 o
  -1  -1   6        846.29        783.34        30.32 o
   0  -1   6         27.15         31.11         3.09 o
   1  -1   6         11.93         11.00         2.40 o
   2  -1   6        636.00        571.31        28.17 o
   3  -1   6        256.61        256.66        11.96 o
   4  -1   6         67.23         59.12         4.56 o
   5  -1   6          6.48          3.37         3.18 o
   6  -1   6        222.49        178.01        55.48 o
   7  -1   6         68.71         61.19        18.86 o
  -7   0   6          1.04         -0.21         5.09 o
  -6   0   6        262.01        204.42        43.29 o
  -5   0   6         87.40         86.11         7.32 o
  -4   0   6        421.22        385.00        19.04 o
  -3   0   6       1085.28       1085.53        45.89 o
  -2   0   6        365.69        362.82        14.40 o
  -1   0   6        190.89        165.11         8.40 o
   0   0   6         94.12        100.38         5.86 o
   1   0   6       2170.02       2322.64        95.65 o
   2   0   6         15.90         12.96         2.04 o
   3   0   6        108.09        107.26         4.89 o
   4   0   6        672.12        751.20        35.13 o
   5   0   6        115.22        120.88        19.56 o
   6   0   6         58.56         71.51        12.82 o
  -7   1   6         20.38         35.54        10.16 o
  -6   1   6        131.15         93.43        17.44 o
  -5   1   6         50.72         48.64         5.81 o
  -4   1   6        226.98        222.15        11.90 o
  -3   1   6          5.60         10.40         2.54 o
  -2   1   6          0.03          0.14         1.75 o
  -1   1   6         45.77         44.72         4.26 o
   0   1   6          0.03          1.22         2.13 o
   1   1   6        106.44        110.80         5.08 o
   2   1   6         29.05         31.19         4.09 o
   3   1   6        361.14        394.15        17.14 o
   4   1   6          0.08         -0.10         1.27 o
   5   1   6          3.95          4.00         2.26 o
   6   1   6         34.48         32.43         6.00 o
  -7   2   6         67.93         98.96        18.70 o
  -6   2   6        112.97        110.94        19.52 o
  -5   2   6          0.62          0.59         2.21 o
  -4   2   6          1.44          0.63         2.19 o
  -3   2   6         10.01          9.65         2.48 o
  -2   2   6        333.27        306.43        11.70 o
  -1   2   6        168.93        201.04         8.80 o
   0   2   6        150.20        183.27         8.43 o
   1   2   6          1.14          3.68         0.93 o
   2   2   6        104.69        105.14         5.45 o
   3   2   6       1806.82       1697.14       116.20 o
   4   2   6        117.84        127.42        10.58 o
   5   2   6         63.30         74.29         6.55 o
   6   2   6          0.44          0.19         3.55 o
  -7   3   6         14.47         14.03         9.81 o
  -6   3   6         14.84          9.97         8.50 o
  -5   3   6        516.22        437.32        35.89 o
  -4   3   6        167.52        179.75         9.70 o
  -3   3   6         15.17         17.33         3.28 o
  -2   3   6        289.49        309.96        12.20 o
  -1   3   6        210.93        232.55         9.30 o
   0   3   6          7.26          8.47         1.33 o
   1   3   6          3.92          5.82         2.26 o
   2   3   6          0.18         -0.04         1.23 o
   3   3   6       1168.94       1196.63       131.71 o
   4   3   6         74.21         67.83        19.43 o
   5   3   6         30.60         20.57         5.77 o
  -6   4   6          0.88          1.05         6.93 o
  -5   4   6        188.22        154.67        22.09 o
  -4   4   6         88.17         82.60        10.42 o
  -3   4   6         23.52         24.59         3.34 o
  -2   4   6         54.30         53.08         4.83 o
  -1   4   6        102.06        116.52         6.21 o
   0   4   6        174.79        194.54         9.98 o
   1   4   6        160.93        187.47         9.60 o
   2   4   6         57.18         69.40         6.36 o
   3   4   6         63.57         77.67        12.90 o
   4   4   6          0.06          2.32         3.79 o
  -6   5   6          0.82         -1.87         7.05 o
  -5   5   6         73.31         77.33        14.64 o
  -4   5   6        367.17        335.64        34.86 o
  -3   5   6         71.41         64.45         5.96 o
  -2   5   6        342.43        335.50        20.39 o
  -1   5   6         57.43         51.75         3.66 o
   0   5   6         52.14         63.25         6.57 o
   1   5   6         26.34         28.78         5.05 o
   2   5   6          9.15          8.58         3.24 o
   3   5   6         78.88         93.26        11.75 o
  -5   6   6        244.31        229.60        26.85 o
  -4   6   6         77.44         58.44        16.30 o
  -3   6   6         17.16         17.37         5.41 o
  -2   6   6        269.19        205.45        17.23 o
  -1   6   6          6.82          5.73         5.83 o
   0   6   6        158.63        131.95        27.60 o
   1   6   6          0.68          0.14         2.29 o
  -2   7   6          0.07          1.31         9.53 o
   1  -8   7          0.52          2.41         3.22 o
   2  -8   7        119.59        123.35        26.03 o
   3  -8   7          0.02          2.03         4.45 o
  -2  -7   7          0.88          1.24         4.16 o
  -1  -7   7          5.14          4.28         2.00 o
   0  -7   7         17.01         13.02         4.76 o
   1  -7   7         75.11         72.51        11.63 o
   2  -7   7          0.66          1.78         3.71 o
   3  -7   7         52.16         58.99         8.85 o
   4  -7   7         38.93         52.62         8.48 o
   5  -7   7         38.69         34.02         7.85 o
  -3  -6   7         14.87          7.88         3.38 o
  -2  -6   7          0.00         -0.49         3.72 o
  -1  -6   7         73.10         65.02        15.64 o
   0  -6   7          1.40         -0.48         1.73 o
   1  -6   7       2935.48       3401.83       167.02 o
   2  -6   7          0.36          1.88         2.60 o
   3  -6   7         23.00         32.59         6.87 o
   4  -6   7         94.14         91.27         9.90 o
   5  -6   7         30.24         27.71         7.02 o
   6  -6   7         57.48         64.60        11.89 o
  -4  -5   7          0.62          0.63         2.74 o
  -3  -5   7         27.94         25.49         4.37 o
  -2  -5   7        105.99        118.37         9.68 o
  -1  -5   7         31.03         33.35         6.54 o
   0  -5   7         73.79         63.19         4.94 o
   1  -5   7          0.36          0.15         1.32 o
   2  -5   7          0.63          0.43         1.85 o
   3  -5   7         75.27         83.54         6.08 o
   4  -5   7          9.97         10.58         4.50 o
   5  -5   7         43.18         50.40         9.25 o
   6  -5   7         31.87         51.44        12.73 o
  -5  -4   7         17.42         14.51         5.21 o
  -4  -4   7         12.83          8.81         4.44 o
  -3  -4   7         13.78         14.28         3.96 o
  -2  -4   7          4.41          3.11         1.27 o
  -1  -4   7          1.42          0.94         1.28 o
   0  -4   7          3.68          2.81         2.13 o
   1  -4   7         83.50         84.75         8.06 o
   2  -4   7         84.71         93.86         6.00 o
   3  -4   7         19.01         29.29         3.16 o
   4  -4   7          3.75          4.13         2.36 o
   5  -4   7          0.26         -3.19         4.33 o
   6  -4   7         26.32         33.76         8.29 o
   7  -4   7         44.08         59.33        19.99 o
  -6  -3   7         31.73         36.66        12.89 o
  -5  -3   7         67.34         88.15         9.89 o
  -4  -3   7          1.66          0.64         1.11 o
  -3  -3   7         61.81         63.82         3.74 o
  -2  -3   7        163.63        152.35         6.88 o
  -1  -3   7         74.27         77.99         4.77 o
   0  -3   7        355.89        358.56        13.46 o
   1  -3   7        147.09        155.78         7.29 o
   2  -3   7         39.87         41.97         3.38 o
   3  -3   7        110.77        120.11         7.10 o
   4  -3   7          7.61         11.13         3.64 o
   5  -3   7        121.36        135.67        12.56 o
   6  -3   7          3.40         13.34         8.92 o
   7  -3   7         79.72         81.03        25.54 o
  -6  -2   7         23.88         28.49        11.44 o
  -5  -2   7          0.40          1.40         3.91 o
  -4  -2   7        638.05        687.91        38.20 o
  -3  -2   7        101.38         90.04         4.78 o
  -2  -2   7       2146.01       2058.40        99.09 o
  -1  -2   7        211.72        212.24         7.97 o
   0  -2   7          2.93          1.60         1.72 o
   1  -2   7         18.39         18.93         2.56 o
   2  -2   7        624.35        625.63        27.55 o
   3  -2   7        235.93        242.01        10.14 o
   4  -2   7          0.64          1.62         2.22 o
   5  -2   7         59.46         69.68         6.98 o
   6  -2   7          2.65          6.17         4.91 o
   7  -2   7         10.78          6.21         4.61 o
  -6  -1   7         92.76         81.56        25.56 o
  -5  -1   7         19.94         22.78         3.61 o
  -4  -1   7         82.96         92.21         5.50 o
  -3  -1   7          4.35          5.43         1.70 o
  -2  -1   7         18.53         20.58         3.28 o
  -1  -1   7         47.99         42.77         3.74 o
   0  -1   7       1551.36       1469.70        64.90 o
   1  -1   7          3.25          2.80         1.78 o
   2  -1   7        107.01        110.31         6.00 o
   3  -1   7          0.18         -0.27         1.16 o
   4  -1   7          8.14          8.32         2.73 o
   5  -1   7        499.45        451.62        41.86 o
   6  -1   7          3.62          3.06         3.55 o
   7  -1   7         66.74         72.86        28.45 o
  -7   0   7          4.89          0.91         7.57 o
  -6   0   7        260.76        218.66        24.33 o
  -5   0   7         14.25         12.39         5.72 o
  -4   0   7          2.41          2.68         2.27 o
  -3   0   7        386.63        385.52        19.20 o
  -2   0   7         20.50         11.08         2.23 o
  -1   0   7         57.79         63.90         5.43 o
   0   0   7       2099.31       2350.15       100.46 o
   1   0   7       2321.62       2449.68       101.73 o
   2   0   7        849.02        871.43        37.48 o
   3   0   7        770.11        793.76        30.86 o
   4   0   7         74.58         67.85         3.77 o
   5   0   7          8.66         11.12         1.73 o
   6   0   7          0.06         -0.26         2.14 o
  -7   1   7          3.83          1.70         7.85 o
  -6   1   7        107.44         80.32        10.17 o
  -5   1   7          0.04         -0.65         2.98 o
  -4   1   7         38.17         36.89         3.85 o
  -3   1   7        189.26        185.29         9.12 o
  -2   1   7        106.96        135.96         6.91 o
  -1   1   7         58.29         58.74         4.27 o
   0   1   7        236.24        258.02        11.45 o
   1   1   7        110.92        106.17         4.82 o
   2   1   7         83.65         87.10         5.58 o
   3   1   7         35.83         35.14         4.30 o
   4   1   7         20.05         19.02         2.64 o
   5   1   7         51.16         60.99         5.32 o
   6   1   7         31.15         37.60        10.39 o
  -7   2   7         93.51        104.72        17.86 o
  -6   2   7         40.30         44.25        12.14 o
  -5   2   7         18.42         23.53         5.71 o
  -4   2   7          7.85          9.44         2.95 o
  -3   2   7         44.59         46.84         3.87 o
  -2   2   7        192.53        184.34         7.55 o
  -1   2   7        172.53        179.00         7.87 o
   0   2   7        109.75        123.70         7.87 o
   1   2   7         72.15         72.30         3.34 o
   2   2   7        353.47        389.69        16.50 o
   3   2   7         70.19         76.01         7.02 o
   4   2   7          5.82          3.62         1.92 o
   5   2   7          0.04          0.03         1.32 o
  -7   3   7         82.97        102.60        20.24 o
  -6   3   7        101.52        106.20        19.78 o
  -5   3   7         12.96          9.28         6.90 o
  -4   3   7         76.22         72.84         6.37 o
  -3   3   7        414.74        396.34        16.29 o
  -2   3   7         18.48         23.66         3.31 o
  -1   3   7          0.11         -0.20         1.52 o
   0   3   7        280.94        322.25        13.47 o
   1   3   7        513.98        593.93        24.58 o
   2   3   7        313.69        318.96        16.73 o
   3   3   7         29.96         24.23         4.75 o
   4   3   7         32.08         22.90         4.69 o
   5   3   7          0.52          0.60         3.31 o
  -6   4   7          8.22         12.14         9.53 o
  -5   4   7        236.47        199.13        24.61 o
  -4   4   7          2.43          1.72         5.75 o
  -3   4   7        169.32        160.38        10.81 o
  -2   4   7       2674.70       2805.14       121.24 o
  -1   4   7        294.83        308.01        13.31 o
   0   4   7        124.94        142.72        10.34 o
   1   4   7        113.55        135.28        10.21 o
   2   4   7         26.25         24.33         5.67 o
   3   4   7          2.47         -0.32         2.00 o
   4   4   7          0.03          1.24         6.58 o
  -5   5   7         42.81         41.59        10.90 o
  -4   5   7          0.67          2.24         5.58 o
  -3   5   7          0.31         -0.45         3.93 o
  -2   5   7         45.77         46.08         5.29 o
  -1   5   7          0.22          0.37         0.82 o
   0   5   7          0.59          0.64         2.67 o
   1   5   7         36.15         32.05         6.30 o
   2   5   7          1.12          1.44         2.54 o
  -4   6   7         42.92         46.51         9.13 o
  -3   6   7        256.80        233.41        18.42 o
  -2   6   7          2.29          2.19         1.82 o
  -1   6   7         86.51         69.61        23.74 o
   0   6   7          5.72          3.48        11.63 o
   1   6   7         58.36         37.80        23.82 o
   1  -8   8         91.49        104.06        11.67 o
   2  -8   8         60.28         48.41         9.09 o
   3  -8   8         21.81         31.69        15.76 o
  -2  -7   8         45.22         32.85         6.85 o
  -1  -7   8         12.14         11.08         5.72 o
   0  -7   8         21.11         24.89         5.44 o
   1  -7   8         39.51         41.40         6.26 o
   2  -7   8          0.24          0.55         3.24 o
   3  -7   8          5.42          5.27         4.23 o
   4  -7   8         32.29         43.87        12.21 o
   5  -7   8          3.92          2.63         4.20 o
  -3  -6   8          0.17          0.49         2.43 o
  -2  -6   8         84.26        103.36        10.37 o
  -1  -6   8        110.59        122.35        15.05 o
   0  -6   8        324.84        369.97        26.37 o
   1  -6   8         56.19         51.28         6.45 o
   2  -6   8         78.90         71.66         8.51 o
   3  -6   8         20.53         22.01         5.14 o
   4  -6   8        199.40        222.88        18.48 o
   5  -6   8          8.66         11.05        10.18 o
   6  -6   8         24.19         35.30         8.68 o
  -4  -5   8        338.69        443.44        43.06 o
  -3  -5   8         17.54         22.83         6.60 o
  -2  -5   8         35.90         40.95         5.70 o
  -1  -5   8         38.42         40.93         4.43 o
   0  -5   8         43.29         42.85         3.95 o
   1  -5   8         58.85         63.87         5.44 o
   2  -5   8          1.20          1.78         2.05 o
   3  -5   8          0.94          1.15         2.36 o
   4  -5   8        371.82        450.48        26.65 o
   5  -5   8         25.72         18.17         7.03 o
   6  -5   8          0.80          1.81         4.40 o
  -5  -4   8         50.53         50.88         9.92 o
  -4  -4   8        464.07        556.44        35.95 o
  -3  -4   8         38.33         32.39         3.40 o
  -2  -4   8          4.11          2.74         1.36 o
  -1  -4   8         82.15         84.35         5.30 o
   0  -4   8         36.62         37.49         3.00 o
   1  -4   8         97.39        107.54         5.82 o
   2  -4   8         35.94         31.95         3.77 o
   3  -4   8         21.67         24.52         4.39 o
   4  -4   8         19.80         20.35         3.39 o
   5  -4   8          0.03          4.82         4.21 o
   6  -4   8        224.33        277.67        50.89 o
  -5  -3   8          1.88         11.07         7.78 o
  -4  -3   8        137.94        152.97        19.46 o
  -3  -3   8        183.62        184.45         9.58 o
  -2  -3   8          3.15          1.42         1.22 o
  -1  -3   8        307.44        337.22        19.40 o
   0  -3   8        180.50        188.41        10.02 o
   1  -3   8         29.65         29.41         2.90 o
   2  -3   8         41.96         46.78         3.29 o
   3  -3   8         34.80         32.39         3.36 o
   4  -3   8        175.87        185.52        11.81 o
   5  -3   8        106.61        130.54        16.96 o
   6  -3   8        221.26        276.34        22.18 o
   7  -3   8          0.71          0.76         3.87 o
  -6  -2   8          0.92          4.04         9.32 o
  -5  -2   8        474.36        549.56        38.98 o
  -4  -2   8        164.84        176.77         8.41 o
  -3  -2   8        134.54        151.17         7.43 o
  -2  -2   8        549.37        502.27        35.89 o
  -1  -2   8        155.59        159.00         8.61 o
   0  -2   8        130.60        124.86         6.68 o
   1  -2   8        147.35        133.05         6.19 o
   2  -2   8        551.63        558.60        24.46 o
   3  -2   8        314.85        300.13        14.00 o
   4  -2   8        223.90        229.16        10.26 o
   5  -2   8         25.66         28.37         4.73 o
   6  -2   8         19.46         21.60         4.93 o
   7  -2   8         35.21         24.12         8.24 o
  -6  -1   8         42.20         28.43        14.93 o
  -5  -1   8         44.55         38.28         4.69 o
  -4  -1   8          4.26          2.87         1.97 o
  -3  -1   8        162.04        173.99        12.43 o
  -2  -1   8         82.31         72.00         3.84 o
  -1  -1   8         61.63         60.68         4.30 o
   0  -1   8          1.73          2.75         1.78 o
   1  -1   8         51.98         50.39         3.82 o
   2  -1   8         25.99         26.55         2.66 o
   3  -1   8         11.82         15.24         2.18 o
   4  -1   8        333.48        347.37        14.74 o
   5  -1   8         11.01         14.25         2.64 o
   6  -1   8         68.02         72.04         7.57 o
  -6   0   8          2.41          0.25         2.97 o
  -5   0   8         63.30         62.54         6.02 o
  -4   0   8         85.33         94.52         5.22 o
  -3   0   8         28.21         28.88         2.62 o
  -2   0   8         81.49         73.41         3.99 o
  -1   0   8         69.26         66.02         4.47 o
   0   0   8        694.09        777.57        31.06 o
   1   0   8        497.94        552.46        21.99 o
   2   0   8         38.93         41.11         3.06 o
   3   0   8        816.24        845.19        37.48 o
   4   0   8        646.63        655.60        41.26 o
   5   0   8         27.48         26.86         2.41 o
   6   0   8         19.41         17.68         6.23 o
  -7   1   8         11.07          7.78        10.23 o
  -6   1   8         17.44         10.44         7.71 o
  -5   1   8        368.81        324.20        17.17 o
  -4   1   8          9.81          5.01         2.31 o
  -3   1   8        172.37        193.71         8.79 o
  -2   1   8         34.53         36.47         3.39 o
  -1   1   8        201.26        229.14         9.52 o
   0   1   8        301.84        346.78        14.71 o
   1   1   8        160.48        168.50         6.84 o
   2   1   8         98.47        108.96         6.53 o
   3   1   8        767.34        709.94       147.55 o
   4   1   8        191.26        183.13        22.42 o
   5   1   8        112.28        120.66         8.24 o
   6   1   8         43.19         55.64         8.87 o
  -6   2   8          6.69         11.35        10.86 o
  -5   2   8         27.04          8.27         7.85 o
  -4   2   8        146.87        138.69         7.12 o
  -3   2   8        235.96        233.92        10.36 o
  -2   2   8        254.31        255.75        10.33 o
  -1   2   8        140.81        174.77         7.75 o
   0   2   8         26.77         34.24         2.75 o
   1   2   8          4.65          6.11         1.12 o
   2   2   8         26.10         23.44         2.97 o
   3   2   8          1.61          1.54         3.78 o
   4   2   8        118.21        107.81        13.81 o
   5   2   8         28.90         19.84         7.82 o
  -6   3   8         56.08         46.84        13.38 o
  -5   3   8        122.41        113.03        23.24 o
  -4   3   8         44.12         47.14         9.17 o
  -3   3   8        741.94        710.66        28.38 o
  -2   3   8        106.09        111.07         6.02 o
  -1   3   8        967.13       1113.69        41.06 o
   0   3   8          0.28          0.50         1.56 o
   1   3   8        125.70        118.57         5.72 o
   2   3   8          3.20          2.11         2.39 o
   3   3   8         50.38         40.88         8.03 o
   4   3   8         23.75         15.02         4.97 o
  -6   4   8         56.66         51.44        12.28 o
  -5   4   8         18.18         17.91        10.11 o
  -4   4   8        254.26        249.49        28.86 o
  -3   4   8       1433.69       1348.56        91.86 o
  -2   4   8        104.84         93.69         8.32 o
  -1   4   8         13.27         12.07         2.49 o
   0   4   8         14.29         19.90         4.69 o
   1   4   8         94.12         97.98         9.73 o
   2   4   8          0.30          1.14         2.82 o
   3   4   8         27.32         29.89         9.90 o
  -5   5   8          2.00          2.78         6.37 o
  -4   5   8         98.90         92.37        13.40 o
  -3   5   8          0.80          0.58         3.74 o
  -2   5   8         16.93         13.69         3.69 o
  -1   5   8         58.31         53.94         7.17 o
   0   5   8          1.51          4.23         6.09 o
   1   5   8         53.37         79.38        11.58 o
   2   5   8        109.59        139.04        16.72 o
  -3   6   8         15.89         16.70         4.82 o
  -2   6   8          3.61          3.32        10.44 o
  -1   6   8         18.54         24.14        16.65 o
   0   6   8          2.20          9.13        12.63 o
   2  -8   9        598.77        554.93       221.86 o
  -1  -7   9         13.90          8.58         5.93 o
   0  -7   9         15.48         19.29         4.22 o
   1  -7   9          9.90         15.28         3.68 o
   2  -7   9         15.42         18.45         6.02 o
   3  -7   9         27.66         39.82         6.60 o
   4  -7   9          0.32         -2.97         6.09 o
   5  -7   9          0.43          2.00         4.19 o
  -3  -6   9          1.61          1.23         2.59 o
  -2  -6   9          4.01          1.59         1.68 o
  -1  -6   9          1.56          2.50         3.74 o
   0  -6   9          7.68          4.85         3.26 o
   1  -6   9          0.14          0.27         3.80 o
   2  -6   9          2.35          4.47         4.00 o
   3  -6   9        106.73        125.65        14.39 o
   4  -6   9          6.27          2.11         3.70 o
   5  -6   9         24.12         31.43         6.03 o
  -4  -5   9          1.65          0.23         3.48 o
  -3  -5   9         10.48         16.76         6.32 o
  -2  -5   9          0.15          0.12         1.47 o
  -1  -5   9         16.66         14.09         5.72 o
   0  -5   9         21.42         22.90         3.41 o
   1  -5   9         14.75         20.41         3.49 o
   2  -5   9        178.96        218.39        12.14 o
   3  -5   9        122.20        141.04        11.77 o
   4  -5   9          0.03         -0.42         2.71 o
   5  -5   9          2.86          8.40         4.44 o
   6  -5   9          8.37          9.23         5.24 o
  -5  -4   9         51.68         58.93        11.40 o
  -4  -4   9         72.97         91.41        10.34 o
  -3  -4   9         94.34         94.32         6.10 o
  -2  -4   9          0.92          0.24         1.08 o
  -1  -4   9        776.29        869.61        81.29 o
   0  -4   9         58.37         59.16         5.07 o
   1  -4   9        117.29        118.93         6.11 o
   2  -4   9        140.64        152.34         7.63 o
   3  -4   9          9.96         12.81         2.81 o
   4  -4   9         96.66        108.17        10.40 o
   5  -4   9         21.96         27.10         4.07 o
   6  -4   9          3.12          2.96         4.12 o
  -5  -3   9        123.48        158.59        14.78 o
  -4  -3   9         79.01         87.39         9.72 o
  -3  -3   9          0.46         -0.04         1.02 o
  -2  -3   9          2.08          0.37         1.08 o
  -1  -3   9          0.19          0.91         1.10 o
   0  -3   9         93.34         91.45         5.42 o
   1  -3   9        210.89        215.21         9.21 o
   2  -3   9        110.93        111.96         5.47 o
   3  -3   9        164.20        164.72        13.90 o
   4  -3   9        137.85        152.63         8.85 o
   5  -3   9        101.90        106.23         9.37 o
   6  -3   9         97.80         87.76        15.34 o
  -6  -2   9        150.05        172.11        16.25 o
  -5  -2   9         38.97         36.44         4.97 o
  -4  -2   9         57.88         61.93         4.56 o
  -3  -2   9          4.75          3.06         1.56 o
  -2  -2   9        201.92        190.10         9.60 o
  -1  -2   9         86.53         79.98         4.79 o
   0  -2   9          1.12         -0.04         1.16 o
   1  -2   9       3107.97       3271.33       145.21 o
   2  -2   9         44.60         40.63         3.54 o
   3  -2   9          0.30          1.01         1.54 o
   4  -2   9        476.82        493.77        21.36 o
   5  -2   9         63.14         70.42         5.95 o
   6  -2   9         63.73         61.56        12.20 o
  -6  -1   9          0.01          0.25         2.24 o
  -5  -1   9         67.76         76.20         6.75 o
  -4  -1   9         46.83         48.53         6.00 o
  -3  -1   9          1.41          2.61         2.27 o
  -2  -1   9         33.42         34.60         2.87 o
  -1  -1   9        336.95        334.29        14.80 o
   0  -1   9         61.99         55.93         3.12 o
   1  -1   9          2.20          1.57         1.28 o
   2  -1   9         15.68         12.43         2.10 o
   3  -1   9         32.65         28.36         2.83 o
   4  -1   9         71.81         70.53         4.83 o
   5  -1   9          0.63          0.65         1.29 o
   6  -1   9         40.27         46.32         7.60 o
  -6   0   9        169.59        155.12        40.44 o
  -5   0   9          4.27          1.48         2.94 o
  -4   0   9         25.57         28.62         2.69 o
  -3   0   9         52.71         57.69         3.51 o
  -2   0   9          0.38         -0.59         1.69 o
  -1   0   9         20.47         22.74         2.67 o
   0   0   9         58.27         56.28         3.84 o
   1   0   9        249.09        241.03        10.40 o
   2   0   9        176.14        182.25         8.75 o
   3   0   9        717.36        781.82        35.07 o
   4   0   9         33.75         33.17         5.46 o
   5   0   9          2.41          1.83         2.09 o
   6   0   9          7.23          7.29         3.31 o
  -6   1   9         10.27          3.11         4.35 o
  -5   1   9        149.94        126.98        10.06 o
  -4   1   9         35.05         39.83         4.17 o
  -3   1   9         13.36         13.02         2.69 o
  -2   1   9        471.11        496.86        17.75 o
  -1   1   9        364.30        364.96        15.82 o
   0   1   9        177.13        184.66         8.72 o
   1   1   9        135.02        138.24         6.06 o
   2   1   9         33.89         35.67         3.35 o
   3   1   9        477.07        452.95        33.87 o
   4   1   9        121.62         98.89        41.83 o
   5   1   9         90.67         81.91        12.31 o
  -6   2   9         19.83         27.86        10.41 o
  -5   2   9         20.61         21.70         5.96 o
  -4   2   9        317.60        284.67        16.33 o
  -3   2   9         94.82         96.38         5.95 o
  -2   2   9       1693.27       1755.20        65.74 o
  -1   2   9        295.01        342.57        14.84 o
   0   2   9        237.96        264.96        10.80 o
   1   2   9        188.14        195.32         7.87 o
   2   2   9        401.21        390.03        35.57 o
   3   2   9         42.73         40.80         8.02 o
   4   2   9         11.68          6.88         2.37 o
   5   2   9         15.68         23.86         9.60 o
  -6   3   9         31.81         28.42        12.12 o
  -5   3   9          3.94         -0.68         5.32 o
  -4   3   9         68.90         52.59         8.14 o
  -3   3   9          1.22          1.91         2.87 o
  -2   3   9          3.34          3.38         3.20 o
  -1   3   9         13.38         17.05         3.08 o
   0   3   9         94.65        120.66         5.46 o
   1   3   9         22.43         24.43         3.24 o
   2   3   9          9.83         10.39         2.79 o
   3   3   9          1.16          1.63         1.91 o
   4   3   9         15.49         10.71         7.69 o
  -5   4   9        160.05        136.20        18.40 o
  -4   4   9          0.05         -0.72         5.77 o
  -3   4   9        272.70        277.72        16.59 o
  -2   4   9        152.05        153.73         8.40 o
  -1   4   9          9.40          9.59         2.80 o
   0   4   9        190.13        204.57        14.82 o
   1   4   9          9.69          9.35         2.66 o
   2   4   9        161.18        180.44        22.98 o
   3   4   9         41.13         62.01        18.43 o
  -3   5   9         29.60         26.13         5.68 o
  -2   5   9         30.66         34.12         4.60 o
  -1   5   9        107.99        119.15        14.31 o
   0   5   9        294.74        333.16        49.92 o
   1   5   9         64.69         79.71        11.36 o
  -2   6   9         49.24         30.31        15.95 o
  -1  -7  10         11.19          8.75         4.94 o
   0  -7  10         78.41         83.17        13.16 o
   1  -7  10          2.38          4.01         3.98 o
   2  -7  10          0.01          0.41         2.71 o
   3  -7  10          0.74          2.27         3.79 o
   4  -7  10         17.51         22.27         5.92 o
  -2  -6  10         16.58         11.86         3.90 o
  -1  -6  10         74.76         68.83         8.77 o
   0  -6  10          0.16          0.50         1.87 o
   1  -6  10          0.20          0.22         2.77 o
   2  -6  10         19.84         20.21         4.88 o
   3  -6  10          4.91          6.55         3.94 o
   4  -6  10          8.80         14.14         6.28 o
   5  -6  10         12.35         15.96         7.61 o
  -4  -5  10         19.80         21.65         8.29 o
  -3  -5  10          0.65          0.50         1.90 o
  -2  -5  10         75.37         68.28         6.67 o
  -1  -5  10          0.05          1.72         2.24 o
   0  -5  10        271.73        293.78        50.28 o
   1  -5  10         29.76         39.65         5.91 o
   2  -5  10          6.04          5.05         3.31 o
   3  -5  10         17.44         19.86         4.40 o
   4  -5  10         19.07         16.62         4.19 o
   5  -5  10          7.48         11.32         4.61 o
   6  -5  10          0.43          3.52         3.16 o
  -4  -4  10        139.25        173.78        20.05 o
  -3  -4  10         87.29         91.67         6.20 o
  -2  -4  10        748.62        717.42        34.57 o
  -1  -4  10          0.04          0.99         1.50 o
   0  -4  10          3.54          1.75         1.65 o
   1  -4  10         27.30         22.47         2.86 o
   2  -4  10         25.76         29.77         3.24 o
   3  -4  10         57.00         66.99         6.14 o
   4  -4  10         42.27         50.19        10.92 o
   5  -4  10        155.85        177.60        11.84 o
   6  -4  10         25.93         33.68         5.38 o
  -5  -3  10        102.24        129.34        26.07 o
  -4  -3  10          5.35          4.82         3.03 o
  -3  -3  10         42.07         47.15         5.68 o
  -2  -3  10          0.17          0.37         1.09 o
  -1  -3  10          6.08          5.38         1.66 o
   0  -3  10        252.44        266.16        19.49 o
   1  -3  10         11.42         12.62         2.08 o
   2  -3  10         97.90        107.34         5.56 o
   3  -3  10          0.12          0.37         1.43 o
   4  -3  10         93.38        101.95         9.34 o
   5  -3  10        144.75        159.96        10.41 o
   6  -3  10          0.53          0.68         2.21 o
  -5  -2  10          7.71          5.98         3.13 o
  -4  -2  10          2.01          1.72         1.88 o
  -3  -2  10         61.84         58.92         4.82 o
  -2  -2  10         41.72         47.22         3.63 o
  -1  -2  10        240.90        251.39        10.67 o
   0  -2  10        428.91        452.51        22.59 o
   1  -2  10         85.07         91.49         4.71 o
   2  -2  10        272.37        262.18        14.11 o
   3  -2  10         52.89         48.85         4.09 o
   4  -2  10        628.28        661.55        36.04 o
   5  -2  10         32.10         29.03         3.86 o
   6  -2  10         18.00         17.70         3.21 o
  -6  -1  10         14.01         12.50         5.87 o
  -5  -1  10          1.33          0.30         3.10 o
  -4  -1  10        252.28        276.54        17.85 o
  -3  -1  10        206.61        222.94        10.52 o
  -2  -1  10         35.80         36.51         3.33 o
  -1  -1  10         20.75         22.06         2.75 o
   0  -1  10         21.03         19.42         2.22 o
   1  -1  10         37.77         35.31         2.45 o
   2  -1  10         81.96         76.10         4.89 o
   3  -1  10          0.09          1.59         1.41 o
   4  -1  10        692.47        619.40        47.67 o
   5  -1  10         69.11         52.03         5.15 o
   6  -1  10          1.29          0.45         2.59 o
  -6   0  10          2.48          1.53         4.90 o
  -5   0  10          1.41          5.25         4.38 o
  -4   0  10        166.64        147.07         7.82 o
  -3   0  10          2.87          2.83         1.77 o
  -2   0  10         21.81         25.98         3.78 o
  -1   0  10        292.69        297.10        13.92 o
   0   0  10        173.15        181.07         8.15 o
   1   0  10         19.03         21.14         2.28 o
   2   0  10         22.09         19.12         5.57 o
   3   0  10          2.02          1.75         1.47 o
   4   0  10         62.95         55.19         6.99 o
   5   0  10          5.83          3.35         3.48 o
  -6   1  10          0.80          1.07         6.35 o
  -5   1  10         12.82          7.93         4.51 o
  -4   1  10        125.59        131.11         8.00 o
  -3   1  10        830.59        829.48        30.26 o
  -2   1  10        230.21        237.64        10.29 o
  -1   1  10        478.37        489.46        19.18 o
   0   1  10        478.43        532.37        22.17 o
   1   1  10         66.80         64.30         3.72 o
   2   1  10        179.72        175.83         8.91 o
   3   1  10         10.13          5.99         3.63 o
   4   1  10        187.00        185.79        14.26 o
   5   1  10         40.97         28.39        10.55 o
  -6   2  10         16.94         25.99        10.30 o
  -5   2  10        278.30        232.42        24.59 o
  -4   2  10        161.01        149.17        10.00 o
  -3   2  10        336.97        333.73        19.03 o
  -2   2  10       1814.74       1899.98        72.14 o
  -1   2  10        500.68        530.98        21.57 o
   0   2  10        136.32        163.48         7.33 o
   1   2  10        234.20        245.00         9.73 o
   2   2  10          0.82          4.03         2.77 o
   3   2  10          8.81         10.73         2.96 o
   4   2  10         20.93         25.37         5.77 o
  -6   3  10         45.07         32.34        12.66 o
  -5   3  10         42.86         39.51        10.20 o
  -4   3  10          4.30          4.11         3.48 o
  -3   3  10         64.97         62.94         6.57 o
  -2   3  10         13.09         11.88         3.52 o
  -1   3  10         13.29         17.49         3.94 o
   0   3  10         76.05         87.51         5.02 o
   1   3  10         14.91         14.81         1.96 o
   2   3  10         19.10         17.50         4.47 o
   3   3  10         41.69         30.92         4.96 o
  -5   4  10         28.27         35.73        10.88 o
  -4   4  10         58.16         65.36        12.07 o
  -3   4  10          0.79          0.45         2.72 o
  -2   4  10          9.80         15.26         3.97 o
  -1   4  10          7.63          5.28         2.48 o
   0   4  10         10.62         12.50         2.33 o
   1   4  10          6.19          8.32         4.25 o
   2   4  10         38.08         47.09        10.07 o
  -4   5  10          1.88          1.94         5.74 o
  -3   5  10        194.80        177.59        26.14 o
  -2   5  10         79.58         73.47         9.93 o
  -1   5  10         71.88         76.08        11.83 o
   0   5  10        101.52        133.95        16.45 o
   0  -7  11          2.14          1.71         2.17 o
   1  -7  11          4.34          4.74         3.42 o
   2  -7  11          7.67          4.08         3.64 o
   3  -7  11          2.14          1.93         3.43 o
   4  -7  11         65.72         86.23        23.47 o
  -2  -6  11          6.88          3.83         2.50 o
  -1  -6  11         22.91         21.03         5.46 o
   0  -6  11         57.36         49.91         7.09 o
   1  -6  11         13.20         10.56         4.03 o
   2  -6  11         25.21         30.55         5.87 o
   3  -6  11         92.17        105.27        20.93 o
   4  -6  11         33.08         39.78         6.80 o
   5  -6  11          0.17          1.52         3.84 o
  -3  -5  11         58.07         50.44        12.68 o
  -2  -5  11         10.61         11.28         2.72 o
  -1  -5  11         28.06         26.08         3.72 o
   0  -5  11          0.33          0.90         3.16 o
   1  -5  11         55.95         54.64         6.17 o
   2  -5  11         12.58         18.62         5.73 o
   3  -5  11          0.05          0.31         2.11 o
   4  -5  11         13.76         10.42         3.67 o
   5  -5  11         68.10         61.09         8.97 o
  -4  -4  11         43.88         42.39         6.02 o
  -3  -4  11          6.49          5.41         2.37 o
  -2  -4  11          1.99          2.17         1.65 o
  -1  -4  11         15.93         10.94         5.02 o
   0  -4  11         12.76         12.04         2.41 o
   1  -4  11         94.57         89.64         5.48 o
   2  -4  11        619.26        682.39        40.41 o
   3  -4  11        237.66        265.77        16.92 o
   4  -4  11        327.50        380.83        32.23 o
   5  -4  11         18.03         23.39         4.65 o
   6  -4  11          0.41          0.80         2.56 o
  -5  -3  11         11.88          5.79         5.89 o
  -4  -3  11          1.84          1.80         1.80 o
  -3  -3  11         30.55         27.47         3.57 o
  -2  -3  11          4.44          3.74         2.22 o
  -1  -3  11          1.18          2.69         1.50 o
   0  -3  11         69.07         67.00         5.90 o
   1  -3  11         50.32         45.88         3.40 o
   2  -3  11         23.57         23.69         2.39 o
   3  -3  11          4.97          3.55         2.61 o
   4  -3  11          0.61          0.75         2.02 o
   5  -3  11         42.33         36.28         5.40 o
   6  -3  11          0.47          0.92         1.90 o
  -5  -2  11         64.15         60.99        14.30 o
  -4  -2  11          2.04          2.66         1.98 o
  -3  -2  11         18.52         17.01         1.98 o
  -2  -2  11         91.75         95.78         5.71 o
  -1  -2  11         18.89         17.64         2.24 o
   0  -2  11          5.95          7.49         2.20 o
   1  -2  11          5.81          6.59         1.96 o
   2  -2  11         19.46         20.36         2.55 o
   3  -2  11        805.87        783.38        57.71 o
   4  -2  11        318.36        311.58        24.69 o
   5  -2  11         25.31         19.38         3.45 o
   6  -2  11          6.08          4.16         2.34 o
  -5  -1  11        272.20        288.77        22.99 o
  -4  -1  11          0.10          0.19         1.97 o
  -3  -1  11          4.48          6.46         2.60 o
  -2  -1  11          3.47          4.79         1.79 o
  -1  -1  11          9.12         13.02         2.18 o
   0  -1  11        296.17        316.15        14.77 o
   1  -1  11        101.56         96.00         5.05 o
   2  -1  11        403.00        431.38        20.35 o
   3  -1  11        477.04        459.72        52.26 o
   4  -1  11         10.40          6.84         2.00 o
   5  -1  11         25.60         19.08         2.85 o
  -6   0  11          3.23          8.20        11.28 o
  -5   0  11         15.92         12.96         3.01 o
  -4   0  11          1.08         -0.82         2.32 o
  -3   0  11         96.19         91.85         6.16 o
  -2   0  11         37.50         38.10         3.68 o
  -1   0  11       1275.06       1352.97        73.45 o
   0   0  11        204.06        213.67         9.79 o
   1   0  11         36.16         39.92         3.13 o
   2   0  11          8.35         12.65         2.85 o
   3   0  11         92.77         83.24         9.83 o
   4   0  11         61.75         52.19         6.47 o
   5   0  11         33.31         19.89         9.04 o
  -6   1  11          5.63          5.06         5.52 o
  -5   1  11        148.72        133.18        17.65 o
  -4   1  11         37.64         37.78         5.00 o
  -3   1  11         85.22         82.34         6.14 o
  -2   1  11          1.04          2.05         2.36 o
  -1   1  11         67.49         70.14         4.83 o
   0   1  11          6.86         10.75         2.03 o
   1   1  11         84.96         80.46         5.28 o
   2   1  11         69.85         69.31         4.99 o
   3   1  11         35.93         33.42         4.26 o
   4   1  11         12.07          9.67         6.41 o
  -5   2  11          1.13         -0.21         7.15 o
  -4   2  11        251.14        238.43        14.63 o
  -3   2  11         63.61         64.60         7.10 o
  -2   2  11        624.18        620.00        25.35 o
  -1   2  11         10.81         12.52         2.62 o
   0   2  11        191.66        203.82         9.93 o
   1   2  11         69.82         47.62         3.91 o
   2   2  11        102.72         94.38         9.89 o
   3   2  11         34.46         28.57         3.79 o
   4   2  11        108.97        125.57        19.29 o
  -5   3  11         36.72         43.90        12.35 o
  -4   3  11        117.94        103.32        13.65 o
  -3   3  11         10.26          7.28         3.73 o
  -2   3  11         45.41         44.21         5.30 o
  -1   3  11        325.28        365.39        16.21 o
   0   3  11         76.14         76.75         4.22 o
   1   3  11         98.55        102.57         6.77 o
   2   3  11         95.14        115.83        10.21 o
   3   3  11         50.43         33.79         5.79 o
  -4   4  11         17.52         12.66         8.10 o
  -3   4  11         36.05         35.56         5.35 o
  -2   4  11         16.37         17.23         4.00 o
  -1   4  11         35.75         45.61         5.52 o
   0   4  11         26.99         30.47         6.29 o
   1   4  11        124.62        149.78        12.67 o
   2   4  11         83.92        114.53        34.84 o
  -2   5  11         95.09         92.73        23.22 o
  -1   5  11         70.69         77.19        11.03 o
   0  -7  12         15.76          8.39         4.33 o
   1  -7  12         16.48         20.42         5.43 o
   2  -7  12         42.15         47.27        10.08 o
   3  -7  12          2.47          3.01         3.74 o
  -2  -6  12         11.21          2.77         2.83 o
  -1  -6  12        284.69        259.40        98.55 o
   0  -6  12         26.28         26.81         6.04 o
   1  -6  12         15.42         27.11         8.59 o
   2  -6  12        124.71        143.48        16.02 o
   3  -6  12          7.49          4.75         3.63 o
   4  -6  12          0.63         -0.44         2.83 o
  -3  -5  12          0.15          0.23         2.48 o
  -2  -5  12         14.23          9.90         2.58 o
  -1  -5  12          9.72          7.97         3.56 o
   0  -5  12         70.30         68.35        12.91 o
   1  -5  12         39.36         32.22         5.87 o
   2  -5  12          6.51         10.21         3.37 o
   3  -5  12         65.96         66.84        11.51 o
   4  -5  12          6.06          3.47         2.80 o
   5  -5  12        165.10        157.80        15.77 o
  -4  -4  12          1.17          0.90         2.78 o
  -3  -4  12         20.53         14.10         3.64 o
  -2  -4  12          2.07          0.41         1.82 o
  -1  -4  12          0.06         -0.03         1.48 o
   0  -4  12          8.13          9.75         3.60 o
   1  -4  12        679.11        611.90       105.05 o
   2  -4  12        122.27        127.31         8.55 o
   3  -4  12          6.53          8.50         2.99 o
   4  -4  12          7.88          5.39         2.47 o
   5  -4  12        140.59        126.25        15.32 o
  -4  -3  12         10.30          2.98         2.17 o
  -3  -3  12          9.28          7.77         3.08 o
  -2  -3  12         55.73         54.42        10.91 o
  -1  -3  12         92.64         94.99        10.82 o
   0  -3  12        137.31        123.41         9.17 o
   1  -3  12         11.07         10.20         1.74 o
   2  -3  12          9.42         10.10         2.42 o
   3  -3  12          4.12          4.95         3.17 o
   4  -3  12         40.51         29.00         8.99 o
   5  -3  12         57.56         44.34        10.55 o
  -5  -2  12          1.88          2.05         4.79 o
  -4  -2  12          0.46          0.72         1.42 o
  -3  -2  12        116.42        121.49         9.16 o
  -2  -2  12         72.49         82.16         6.83 o
  -1  -2  12         77.13         75.49         6.61 o
   0  -2  12          6.43          2.79         1.46 o
   1  -2  12        102.29         89.24         4.76 o
   2  -2  12         30.96         30.74         3.76 o
   3  -2  12          0.93          0.23         1.51 o
   4  -2  12          0.25          0.13         1.50 o
   5  -2  12         43.49         30.38         8.31 o
  -5  -1  12          1.60         -0.10         3.26 o
  -4  -1  12          2.04          1.21         2.94 o
  -3  -1  12          8.39         11.69         4.21 o
  -2  -1  12        746.91        736.90        34.89 o
  -1  -1  12          1.70          1.28         1.73 o
   0  -1  12        715.52        712.79        38.03 o
   1  -1  12         28.89         28.48         2.54 o
   2  -1  12          0.23          0.79         1.54 o
   3  -1  12         95.03         98.56         9.63 o
   4  -1  12          0.40          0.09         1.55 o
   5  -1  12         65.42         52.26         8.71 o
  -5   0  12          1.31         -0.20         2.70 o
  -4   0  12        160.69        150.43         9.94 o
  -3   0  12         91.30         86.68         7.38 o
  -2   0  12       2530.22       2772.18       144.27 o
  -1   0  12        103.14        114.41         6.59 o
   0   0  12         80.36         71.13         4.54 o
   1   0  12         79.54         72.48         4.89 o
   2   0  12        243.20        258.63        17.44 o
   3   0  12         67.38         66.33         9.29 o
   4   0  12         15.23          3.60         5.07 o
   5   0  12         64.79         45.32        11.14 o
  -5   1  12         86.31         79.85         8.20 o
  -4   1  12          4.65          2.42         3.23 o
  -3   1  12         20.36         23.01         4.91 o
  -2   1  12          0.18         -0.81         1.97 o
  -1   1  12          2.02          1.79         1.87 o
   0   1  12         13.24         16.43         2.63 o
   1   1  12         86.47         86.59         5.36 o
   2   1  12          2.37          1.62         2.38 o
   3   1  12         93.81         79.11         7.04 o
   4   1  12          5.99          3.50         4.09 o
  -5   2  12          0.03         -0.16         4.22 o
  -4   2  12          0.03          1.65         3.50 o
  -3   2  12        106.05        105.89        11.99 o
  -2   2  12         28.24         30.11         3.15 o
  -1   2  12         13.16         12.75         2.79 o
   0   2  12          5.81          2.21         1.79 o
   1   2  12          2.12          1.50         1.22 o
   2   2  12         12.34         12.85         2.54 o
   3   2  12         16.01         14.35         5.48 o
  -4   3  12         40.30         47.18         6.53 o
  -3   3  12        127.30        137.99        15.43 o
  -2   3  12         19.60         18.19         4.02 o
  -1   3  12         37.03         33.85         6.12 o
   0   3  12         73.61         74.47         5.12 o
   1   3  12        132.17        158.49        13.41 o
   2   3  12         63.48         57.35         7.78 o
  -3   4  12         86.47         90.19         8.60 o
  -2   4  12         69.93         75.83         6.64 o
  -1   4  12        170.68        190.05        12.29 o
   0   4  12         40.25         72.70         8.37 o
   1   4  12          1.68          1.27         3.47 o
  -1  -6  13         21.84         18.62         4.72 o
   0  -6  13          2.29          6.96         4.22 o
   1  -6  13          2.49          9.00         7.57 o
   2  -6  13        115.78        126.67        15.96 o
   3  -6  13         10.35          7.47         3.86 o
   4  -6  13          9.59          5.28         3.77 o
  -2  -5  13          0.21          1.43         2.77 o
  -1  -5  13          0.14          0.76         2.51 o
   0  -5  13          0.27         -1.11         2.38 o
   1  -5  13         14.41         11.73         3.68 o
   2  -5  13          9.16         10.25         3.41 o
   3  -5  13         12.14         10.98         3.75 o
   4  -5  13         10.55          7.06         3.29 o
  -3  -4  13          0.11          0.13         2.42 o
  -2  -4  13          0.13         -0.50         3.19 o
  -1  -4  13         56.48         64.10         6.16 o
   0  -4  13         94.95         92.75        40.64 o
   1  -4  13          4.13          4.44         3.14 o
   2  -4  13          3.93          3.72         2.29 o
   3  -4  13         48.57         42.95         4.76 o
   4  -4  13        562.06        492.68        41.93 o
   5  -4  13         64.15         50.91        10.11 o
  -4  -3  13        158.19        199.70        14.84 o
  -3  -3  13         67.09         68.17        16.21 o
  -2  -3  13         36.73         30.05         8.20 o
  -1  -3  13         21.03         17.12         4.12 o
   0  -3  13         87.64         88.21        14.19 o
   1  -3  13         14.49         17.47         3.19 o
   2  -3  13          0.54          1.38         1.59 o
   3  -3  13          6.32          6.39         2.96 o
   4  -3  13        427.11        350.24        90.45 o
   5  -3  13         90.09         52.17         7.71 o
  -4  -2  13         88.37         99.75         9.09 o
  -3  -2  13         59.66         61.68        10.65 o
  -2  -2  13         19.10         22.27         5.04 o
  -1  -2  13          0.10          1.75         2.49 o
   0  -2  13        173.69        187.53         8.81 o
   1  -2  13        135.74        112.30        10.77 o
   2  -2  13         85.09         78.01        13.90 o
   3  -2  13        118.40         79.95        26.98 o
   4  -2  13         16.75         10.03         5.91 o
   5  -2  13          0.00          0.22         1.77 o
  -5  -1  13         12.98         13.58         4.91 o
  -4  -1  13         82.85        105.68         9.94 o
  -3  -1  13        291.99        320.03        24.02 o
  -2  -1  13         15.47         21.85         6.47 o
  -1  -1  13        112.23        113.27        10.11 o
   0  -1  13         63.93         62.99         5.82 o
   1  -1  13         13.30         14.97         2.35 o
   2  -1  13         17.21         11.60         3.28 o
   3  -1  13          1.62          0.66         1.57 o
   4  -1  13         75.96         63.45         5.90 o
  -5   0  13        129.24        135.09        11.15 o
  -4   0  13        281.29        312.55        20.03 o
  -3   0  13         17.53         19.20         5.06 o
  -2   0  13         20.10         26.72         6.68 o
  -1   0  13        514.87        462.66        67.15 o
   0   0  13          1.99          2.10         1.96 o
   1   0  13        303.28        292.98        13.50 o
   2   0  13          5.96          0.67         2.35 o
   3   0  13        146.08        167.84        12.90 o
   4   0  13         52.54         61.37        16.45 o
  -5   1  13         12.61         15.95         5.04 o
  -4   1  13         17.42         23.15         4.86 o
  -3   1  13         59.41         59.00         7.62 o
  -2   1  13          0.55          1.43         3.22 o
  -1   1  13          0.07          0.67         1.69 o
   0   1  13        140.45        138.60         8.53 o
   1   1  13        320.56        297.81        14.09 o
   2   1  13         31.83         20.62         4.38 o
   3   1  13          2.96          2.82         4.32 o
  -4   2  13         68.89         80.36         8.53 o
  -3   2  13         20.03         23.82         5.24 o
  -2   2  13         79.07         79.36        11.08 o
  -1   2  13         20.80         26.89         4.02 o
   0   2  13          1.39          0.76         1.54 o
   1   2  13          5.75          1.80         1.35 o
   2   2  13         32.22         21.03         6.28 o
   3   2  13        269.88        299.13        24.25 o
  -4   3  13         69.05         72.40         7.64 o
  -3   3  13        256.82        300.86        19.43 o
  -2   3  13          0.80          2.84         3.05 o
  -1   3  13         26.30         23.52         4.69 o
   0   3  13        129.31        164.55        11.30 o
   1   3  13        127.88        139.50        12.19 o
  -1   4  13         69.18         88.93        29.09 o
   0  -6  14          4.20          2.66         5.65 o
   1  -6  14         89.72         76.98        10.89 o
   2  -6  14        110.80        113.39        29.20 o
   3  -6  14         74.98         82.81        12.06 o
  -2  -5  14          2.34          1.53         2.58 o
  -1  -5  14          1.62          0.19         2.18 o
   0  -5  14          1.98         -1.84         4.13 o
   1  -5  14         43.18         50.40         8.81 o
   2  -5  14         12.59         13.55         4.35 o
   3  -5  14         12.91         10.12         3.62 o
   4  -5  14          2.29          0.33         2.28 o
  -3  -4  14          7.81          2.36         4.47 o
  -2  -4  14         17.29         12.29        15.21 o
  -1  -4  14         24.45         30.98         4.64 o
   0  -4  14         46.63         55.81         9.22 o
   1  -4  14         35.07         30.81         6.29 o
   2  -4  14          1.35          4.51         2.48 o
   3  -4  14         70.01         54.02         7.43 o
   4  -4  14          6.15          4.18         3.34 o
  -3  -3  14          6.49          7.12         5.10 o
  -2  -3  14        133.37        154.78        14.71 o
  -1  -3  14         65.82         84.08         9.90 o
   0  -3  14          5.17          8.22         3.40 o
   1  -3  14        142.18        116.49        15.39 o
   2  -3  14        182.81        176.37        16.16 o
   3  -3  14        153.63        124.80        41.01 o
   4  -3  14          0.53          1.16         2.11 o
  -4  -2  14         59.18         61.99         7.87 o
  -3  -2  14         10.36         14.25         5.13 o
  -2  -2  14         89.16        109.27        11.64 o
  -1  -2  14       1588.03       1805.14       133.75 o
   0  -2  14        124.90        127.18        12.88 o
   1  -2  14         80.86         61.26        14.71 o
   2  -2  14         28.09         15.92         3.50 o
   3  -2  14         13.48         17.26         5.98 o
   4  -2  14         32.06         18.96         4.95 o
  -4  -1  14         51.92         70.67         8.25 o
  -3  -1  14          0.58         -0.58         3.19 o
  -2  -1  14          1.89          0.40         3.62 o
  -1  -1  14          5.77         15.78         5.68 o
   0  -1  14         13.06         14.58         4.79 o
   1  -1  14          3.52          0.89         1.56 o
   2  -1  14         67.37         65.85         7.33 o
   3  -1  14          0.06         -0.12         1.58 o
   4  -1  14         47.08         27.95         8.27 o
  -4   0  14         10.73          6.63         4.87 o
  -3   0  14          8.06          4.98         4.25 o
  -2   0  14         63.27         66.16         8.08 o
  -1   0  14         11.63         10.15         4.38 o
   0   0  14        105.09         95.10        10.01 o
   1   0  14          0.73          1.43         1.60 o
   2   0  14         82.36         81.92         7.37 o
   3   0  14          1.61          2.28         3.09 o
  -4   1  14         34.11         37.87         6.44 o
  -3   1  14         40.67         48.13         6.79 o
  -2   1  14         64.44         86.11         8.95 o
  -1   1  14        351.88        374.26        38.43 o
   0   1  14         98.40         79.18        10.27 o
   1   1  14          1.03          0.43         1.41 o
   2   1  14         30.30         21.95         4.12 o
   3   1  14         22.86         10.80         6.00 o
  -4   2  14        168.84        198.53        14.96 o
  -3   2  14         82.12         76.05         8.04 o
  -2   2  14          3.39          3.32         3.77 o
  -1   2  14          0.13          0.68         1.65 o
   0   2  14         74.16         81.06         7.64 o
   1   2  14        110.60        117.51        12.11 o
   2   2  14         58.50         50.55         8.78 o
  -2   3  14        124.11        146.23        17.16 o
  -1   3  14         38.73         40.95         5.82 o
   0   3  14        102.68        137.04        13.83 o
  -1  -5  15         26.88         29.55         5.15 o
   0  -5  15          9.41          7.29         6.21 o
   1  -5  15         74.41         75.24         9.20 o
   2  -5  15          6.10         10.97         3.85 o
   3  -5  15          9.81          5.78         3.53 o
  -2  -4  15         27.10         36.07         7.36 o
  -1  -4  15        130.99        146.81        11.03 o
   0  -4  15         28.60         29.97         5.57 o
   1  -4  15          0.14          0.21         2.37 o
   2  -4  15          6.76          5.51         3.58 o
   3  -4  15          1.46          1.19         2.72 o
  -3  -3  15         14.31          9.73         5.65 o
  -2  -3  15        235.40        289.76        39.85 o
  -1  -3  15          5.38          2.79         4.57 o
   0  -3  15        230.15        260.34        16.54 o
   1  -3  15          0.30          0.07         2.31 o
   2  -3  15         30.21         23.87         5.27 o
   3  -3  15          7.05          2.83         2.86 o
   4  -3  15         26.20         24.19         6.12 o
  -3  -2  15        138.39        166.76        15.50 o
  -2  -2  15        461.87        607.09        43.98 o
  -1  -2  15         88.45         99.01        11.54 o
   0  -2  15         61.31         70.47         9.03 o
   1  -2  15          4.38          0.62         1.66 o
   2  -2  15        118.10         45.99        22.53 o
   3  -2  15          0.50         -0.21         2.02 o
   4  -2  15         25.12         20.34         8.43 o
  -4  -1  15          7.84          6.68         6.87 o
  -3  -1  15        104.16        130.95        14.89 o
  -2  -1  15          0.81          0.82         3.27 o
  -1  -1  15          7.27          4.25         4.44 o
   0  -1  15         18.51         16.46         5.88 o
   1  -1  15          1.14          0.71         2.05 o
   2  -1  15         80.65         70.46         8.17 o
   3  -1  15         92.24         80.80        13.64 o
  -4   0  15         21.20         15.83        10.04 o
  -3   0  15         14.68         19.64         5.34 o
  -2   0  15          8.22         15.74         5.20 o
  -1   0  15         34.35         38.36         7.34 o
   0   0  15         48.05         42.34         8.56 o
   1   0  15          1.96          0.42         1.69 o
   2   0  15         28.96         20.42         4.31 o
   3   0  15         17.65         18.54         6.91 o
  -3   1  15        345.66        408.40        28.47 o
  -2   1  15          6.75         10.48         4.48 o
  -1   1  15          2.09          3.68         4.75 o
   0   1  15          4.41          4.18         2.24 o
   1   1  15         18.88         13.51         3.43 o
   2   1  15         73.59         53.77         9.49 o
  -2   2  15          1.71          3.36         4.19 o
  -1   2  15         90.91         95.62        10.06 o
   0   2  15         74.75         94.61         8.92 o
   1  -5  16         23.26         21.81         6.51 o
  -1  -4  16        321.78        407.96        37.41 o
   0  -4  16        184.04        179.92        12.90 o
   1  -4  16         39.71         40.51         8.62 o
   2  -4  16         63.40         44.49        23.16 o
  -2  -3  16          2.01          2.35         4.61 o
  -1  -3  16          1.00         -0.89         5.86 o
   0  -3  16          0.03          1.02         1.83 o
   1  -3  16          7.53          5.19         3.37 o
   2  -3  16         35.09         18.07         5.63 o
   3  -3  16          4.03          2.95         3.07 o
  -2  -2  16         20.65         27.31         6.45 o
  -1  -2  16         30.58         40.10        10.05 o
   0  -2  16          5.88          3.91         4.32 o
   1  -2  16         90.52         81.51        10.00 o
   2  -2  16         10.72          3.68         2.96 o
   3  -2  16         73.91         33.54         8.09 o
  -3  -1  16          2.51          2.88         4.48 o
  -2  -1  16          2.30          3.38         4.46 o
  -1  -1  16         20.85         22.37         6.01 o
   0  -1  16         94.91         96.43        11.22 o
   1  -1  16        198.91        154.70        23.58 o
   2  -1  16         91.75         76.47         9.41 o
  -3   0  16         28.42         30.07         8.85 o
  -2   0  16        110.03        120.38        13.04 o
  -1   0  16         64.75         71.34        10.04 o
   0   0  16         60.27         33.14        12.87 o
   1   0  16         12.74         11.06         4.70 o
   2   0  16          7.95          3.13         4.98 o
  -2   1  16         31.42         42.85         6.83 o
  -1   1  16          5.56          7.97         4.58 o
   0   1  16         18.30         12.60         4.64 o
  -1  -3  17          0.18         -0.19         3.63 o
   0  -3  17         11.67          9.28         5.87 o
   1  -3  17         29.72         21.17         4.28 o
  -1  -2  17          0.54          0.79         3.75 o
   0  -2  17          3.22          3.51         4.62 o
   1  -2  17         16.70         13.94         5.82 o
  -1  -1  17         66.98         74.06        10.15 o
   0  -1  17         33.54         26.67        10.76 o
   1  -1  17         48.28         40.60         8.32 o
                                                
