# Supplementary material for: The crystal structures of four N-(4-halophen­yl)-4-oxo-4H-chromene-3-carboxamides
Source: Acta Crystallogr E Crystallogr Commun. 2015 Jan 1;71(Pt 1):88–93. doi: 10.1107/S2056989014027054 (PMC4331845; doi:10.1107/S2056989014027054)
Supplement: Supplementary file 4 [file e-71-00088-3sup4.hkl]

#
# h,k,l, Fc-squared, Fo-squared, sigma(Fo-squared), status flag
#
data_3
_shelx_title ' proc1'
_shelx_refln_list_code          4
_shelx_F_calc_maximum      140.30
_exptl_crystal_F_000       344.00
_reflns_d_resolution_high  0.7702

loop_
 _space_group_symop_operation_xyz
 'x, y, z'
 '-x, -y, -z'

_cell_length_a     6.6505
_cell_length_b     9.3580
_cell_length_c    11.0060
_cell_angle_alpha 100.280
_cell_angle_beta   90.461
_cell_angle_gamma 100.884

_shelx_F_squared_multiplier     1.000

loop_
 _refln_index_h
 _refln_index_k
 _refln_index_l
 _refln_F_squared_calc
 _refln_F_squared_meas
 _refln_F_squared_sigma
 _refln_observed_status
   1   0   0        104.43         93.95         5.70 o
   2   0   0         71.11         62.40         4.92 o
   3   0   0        936.79        923.60        17.89 o
   4   0   0       1629.07       1550.23        23.46 o
   5   0   0        713.37        731.15        17.50 o
   6   0   0        354.66        351.83        13.37 o
   7   0   0        132.91        127.50        13.61 o
   8   0   0         75.14         77.58        11.24 o
  -8   1   0        172.43        155.84        12.97 o
  -7   1   0        232.73        234.21        11.68 o
  -6   1   0          1.91          2.22         7.11 o
  -5   1   0         80.51         78.25         7.67 o
  -4   1   0        333.07        346.73        11.94 o
  -3   1   0       2984.21       2953.84        39.70 o
  -2   1   0       3084.41       3007.66        40.60 o
  -1   1   0       1240.42       1219.07        23.47 o
   0   1   0          1.06          1.57         2.73 o
   1   1   0       4369.45       4316.03       117.86 o
   2   1   0       7016.26       7038.15        73.35 o
   3   1   0       1317.73       1265.19        24.73 o
   4   1   0         52.10         40.17         6.14 o
   5   1   0         37.47         46.12         7.16 o
   6   1   0         59.99         64.59         9.98 o
   7   1   0        543.83        485.40        32.55 o
   8   1   0        312.68        299.19        20.63 o
  -8   2   0        103.68        123.96        11.86 o
  -7   2   0        154.17        147.15        11.69 o
  -6   2   0         59.95         64.54         8.90 o
  -5   2   0        314.86        315.40        11.94 o
  -4   2   0        131.42        128.39         7.71 o
  -3   2   0          1.52          1.03         4.64 o
  -2   2   0        148.00        146.64         7.44 o
  -1   2   0       5930.03       6127.82        70.68 o
   0   2   0        195.04        205.24         9.48 o
   1   2   0        138.21        130.27         8.03 o
   2   2   0        491.55        556.53        14.10 o
   3   2   0         56.40         86.06         8.99 o
   4   2   0        879.06        900.00        26.22 o
   5   2   0        689.53        637.10       121.23 o
   6   2   0        308.94        255.17        31.01 o
   7   2   0         18.05         15.30        10.77 o
   8   2   0         87.76         87.91        18.70 o
  -8   3   0        260.24        259.23        16.60 o
  -7   3   0        147.40        146.10         9.60 o
  -6   3   0       1114.81       1104.51        27.89 o
  -5   3   0        131.16        129.30         8.12 o
  -4   3   0        920.92        924.11        19.40 o
  -3   3   0       1193.16       1182.50        24.86 o
  -2   3   0        593.01        584.75        15.52 o
  -1   3   0          7.64         13.38         3.94 o
   0   3   0        634.25        626.76        17.79 o
   1   3   0       2138.30       2204.75        54.27 o
   2   3   0        365.61        315.12        14.31 o
   3   3   0        316.46        316.17        10.31 o
   4   3   0          0.27          2.43         6.43 o
   5   3   0        311.55        289.28        12.31 o
   6   3   0        249.92        236.31        15.67 o
   7   3   0        184.85        186.97        13.86 o
  -8   4   0          1.28          0.38        10.45 o
  -7   4   0        189.16        216.24        14.13 o
  -6   4   0        963.52        997.92        26.71 o
  -5   4   0        739.27        768.14        20.58 o
  -4   4   0         16.39         19.28         7.87 o
  -3   4   0        636.27        671.75        15.93 o
  -2   4   0       1117.81       1079.23        23.53 o
  -1   4   0       3713.23       3707.80       120.71 o
   0   4   0        815.53        810.78        27.45 o
   1   4   0         78.88         94.35         7.90 o
   2   4   0        535.40        545.55        14.73 o
   3   4   0        434.72        416.73        15.76 o
   4   4   0        784.25        801.40        22.22 o
   5   4   0        549.88        550.31        21.20 o
   6   4   0         83.78         78.41        12.53 o
   7   4   0         76.45         76.02        17.69 o
  -8   5   0        244.60        255.00        16.67 o
  -7   5   0          0.46         -1.80         9.22 o
  -6   5   0        186.86        189.35        10.76 o
  -5   5   0        924.57        919.62        31.99 o
  -4   5   0        933.61        927.22        20.81 o
  -3   5   0       4770.48       4976.33        51.59 o
  -2   5   0         57.16         68.41         8.02 o
  -1   5   0        347.51        362.26        13.28 o
   0   5   0       1268.62       1247.47        37.21 o
   1   5   0       1453.01       1422.62        52.01 o
   2   5   0        526.18        532.48        15.87 o
   3   5   0        111.11        114.39         7.85 o
   4   5   0        138.28        142.64        10.49 o
   5   5   0          7.60         11.02         8.54 o
   6   5   0        450.51        435.18        18.52 o
  -8   6   0         35.60         46.92        10.43 o
  -7   6   0        300.09        310.56        13.50 o
  -6   6   0        452.34        459.41        20.14 o
  -5   6   0          1.95          1.09         6.75 o
  -4   6   0          1.25          0.89         6.90 o
  -3   6   0        590.42        607.34        17.11 o
  -2   6   0       1078.84       1107.94        27.04 o
  -1   6   0       1205.59       1222.27        23.82 o
   0   6   0         76.62         82.35         7.14 o
   1   6   0         33.49         37.08         7.08 o
   2   6   0        303.26        314.12        12.46 o
   3   6   0        397.55        427.91        17.14 o
   4   6   0        379.76        402.38        17.25 o
   5   6   0         65.13         69.70         9.10 o
   6   6   0          1.75         -1.81        13.08 o
  -7   7   0        127.57        127.18        10.43 o
  -6   7   0        110.24        105.71        10.67 o
  -5   7   0        138.62        145.48        10.27 o
  -4   7   0        621.07        634.02        19.04 o
  -3   7   0          9.35          6.47         6.33 o
  -2   7   0         28.52         30.68         6.57 o
  -1   7   0        895.53        975.47        25.87 o
   0   7   0        640.69        660.76        34.47 o
   1   7   0        487.21        513.46        40.04 o
   2   7   0         30.16         30.50         6.92 o
   3   7   0         15.82         15.26         7.76 o
   4   7   0        520.45        552.41        26.08 o
   5   7   0         80.68         89.97        10.09 o
  -7   8   0         41.55         48.58        12.99 o
  -6   8   0         17.89         18.82        10.40 o
  -5   8   0          0.02         -2.40         7.50 o
  -4   8   0        184.53        176.67         9.67 o
  -3   8   0        268.01        276.22        12.89 o
  -2   8   0        603.71        623.61        25.13 o
  -1   8   0        849.79        912.21        53.75 o
   0   8   0        368.77        388.80        27.24 o
   1   8   0        542.38        580.04        65.77 o
   2   8   0        816.85        873.97        64.72 o
   3   8   0        149.46        157.87        19.27 o
   4   8   0          1.19         -4.24        10.74 o
   5   8   0          2.93        -12.23        22.72 o
  -6   9   0          3.64          0.94        10.13 o
  -5   9   0        343.61        325.35        18.80 o
  -4   9   0        170.53        184.16        11.49 o
  -3   9   0          4.79          4.01         7.91 o
  -2   9   0         75.49         69.18         8.17 o
  -1   9   0        646.51        659.02        55.00 o
   0   9   0        358.95        386.91        38.55 o
   1   9   0         54.06         62.08         9.37 o
   2   9   0        143.14        158.74        14.39 o
   3   9   0        929.54       1132.91       106.52 o
   4   9   0         27.63         38.01        12.06 o
  -6  10   0         10.05         11.76        10.19 o
  -5  10   0          3.35          1.12         9.71 o
  -4  10   0        140.23        131.98        10.82 o
  -3  10   0        216.55        226.15        17.78 o
  -2  10   0        158.82        149.84        21.86 o
  -1  10   0          1.90          0.10         8.33 o
   0  10   0         52.46         47.81        11.16 o
   1  10   0        148.80        165.52        12.22 o
   2  10   0         21.06         19.08        12.56 o
   3  10   0        280.59        287.22        41.81 o
  -4  11   0          3.82          7.32        16.50 o
  -3  11   0          3.26          1.89        16.61 o
  -2  11   0         69.91         68.55        29.93 o
  -1  11   0         95.30        117.93        23.95 o
   0  11   0         66.00         80.22        23.35 o
   1  11   0          0.45          9.28        19.16 o
   1 -12   1          1.35          1.50        22.75 o
   2 -12   1          0.21         11.37        30.83 o
  -1 -11   1         18.66         19.76        19.46 o
   0 -11   1        116.33        135.59        24.84 o
   1 -11   1        348.65        427.73        54.78 o
   2 -11   1        731.46        796.31        72.14 o
   3 -11   1        147.28        157.82        18.65 o
   4 -11   1          0.34          3.14        13.50 o
   5 -11   1        101.97        123.38        16.67 o
  -3 -10   1         25.40         24.94        13.50 o
  -2 -10   1        296.38        285.64        49.65 o
  -1 -10   1        375.37        442.70        55.74 o
   0 -10   1         40.35         40.86        12.29 o
   1 -10   1          0.04         -0.42         9.08 o
   2 -10   1         35.10         40.78         9.76 o
   3 -10   1        771.70        797.65        24.51 o
   4 -10   1        127.97        132.62        10.75 o
   5 -10   1         65.23         56.79        10.89 o
   6 -10   1         13.76         19.50        11.51 o
  -4  -9   1         99.84        123.50        28.59 o
  -3  -9   1          9.96          9.97        12.34 o
  -2  -9   1        664.58        736.91        74.40 o
  -1  -9   1        122.08        127.90        13.29 o
   0  -9   1        282.82        289.08        18.12 o
   1  -9   1        415.89        415.75        34.69 o
   2  -9   1        185.68        189.16        12.00 o
   3  -9   1          0.17         -1.12         7.94 o
   4  -9   1         22.92         19.58         8.58 o
   5  -9   1         47.96         44.19         8.99 o
   6  -9   1        541.51        524.36        24.85 o
  -5  -8   1          1.74         11.80        18.69 o
  -4  -8   1         25.90         31.50        11.73 o
  -3  -8   1         31.58         34.12        10.19 o
  -2  -8   1        512.68        559.79        40.70 o
  -1  -8   1        243.84        270.44        25.08 o
   0  -8   1        193.63        199.38        13.27 o
   1  -8   1         47.00         46.31         8.10 o
   2  -8   1        268.43        263.63        12.58 o
   3  -8   1        578.28        572.75        18.09 o
   4  -8   1         83.03         74.52         8.25 o
   5  -8   1          6.64          3.94         8.11 o
   6  -8   1          0.72          4.60         9.51 o
   7  -8   1        201.57        206.64        14.33 o
  -5  -7   1        345.88        377.32        31.11 o
  -4  -7   1        345.13        392.39        16.53 o
  -3  -7   1        226.29        243.23        13.21 o
  -2  -7   1        197.66        208.32        10.28 o
  -1  -7   1        523.62        555.64        34.27 o
   0  -7   1       1120.28       1117.93        44.41 o
   1  -7   1        481.50        501.26        19.61 o
   2  -7   1          2.42          4.10         6.82 o
   3  -7   1         48.57         52.98         7.30 o
   4  -7   1         68.93         63.52         8.10 o
   5  -7   1        303.97        311.90        14.26 o
   6  -7   1        328.07        329.83        17.70 o
   7  -7   1          2.92          8.59        10.43 o
  -6  -6   1         43.33         47.14        15.41 o
  -5  -6   1          6.50          5.58         7.85 o
  -4  -6   1        218.72        225.14        13.03 o
  -3  -6   1       1490.51       1595.50        53.21 o
  -2  -6   1       1707.04       1842.76        65.30 o
  -1  -6   1        716.85        790.11        30.50 o
   0  -6   1       2337.22       2415.47        51.63 o
   1  -6   1        188.12        183.55         9.96 o
   2  -6   1        828.44        800.78        22.98 o
   3  -6   1       1096.39       1135.78        25.47 o
   4  -6   1        177.28        184.24        10.38 o
   5  -6   1          0.58          0.58         7.39 o
   6  -6   1          9.82         12.49         7.92 o
   7  -6   1        491.48        521.99        16.36 o
   8  -6   1        278.65        299.02        18.28 o
  -7  -5   1         33.36         31.82        14.06 o
  -6  -5   1        183.19        182.88        27.54 o
  -5  -5   1        845.38        824.08        49.34 o
  -4  -5   1        283.87        300.19        12.71 o
  -3  -5   1         26.27         25.53         6.71 o
  -2  -5   1        467.16        497.93        14.11 o
  -1  -5   1       1738.45       1718.32        49.41 o
   0  -5   1       2787.24       2792.12        84.16 o
   1  -5   1        111.29        103.25         7.99 o
   2  -5   1          3.82          6.49         5.85 o
   3  -5   1         19.44         32.76         7.57 o
   4  -5   1       1024.17       1111.31        22.55 o
   5  -5   1       1357.39       1443.65        44.66 o
   6  -5   1        835.27        856.59        29.02 o
   7  -5   1         70.59         65.59        10.46 o
   8  -5   1         17.56         22.18        11.39 o
  -7  -4   1         82.99        102.85        14.23 o
  -6  -4   1          2.19          1.97        11.20 o
  -5  -4   1          2.84          3.97         8.21 o
  -4  -4   1        450.31        423.41        16.29 o
  -3  -4   1       1924.67       1871.86        36.16 o
  -2  -4   1        756.83        785.18        20.00 o
  -1  -4   1        421.36        443.43        17.88 o
   0  -4   1        898.91        882.87        20.36 o
   1  -4   1        203.25        197.36         9.30 o
   2  -4   1       3193.82       3280.20        48.98 o
   3  -4   1        154.09        148.25         8.23 o
   4  -4   1        239.65        254.02        10.43 o
   5  -4   1         34.25         28.89         7.26 o
   6  -4   1       1348.27       1399.42        35.36 o
   7  -4   1         95.69        100.33        10.54 o
   8  -4   1        245.98        254.77        15.28 o
  -7  -3   1        104.90         92.68        13.64 o
  -6  -3   1         18.86         25.34         8.86 o
  -5  -3   1        896.20        854.69        32.26 o
  -4  -3   1          3.53          2.81         5.43 o
  -3  -3   1        512.08        533.50        15.42 o
  -2  -3   1       1821.48       1735.51        65.63 o
  -1  -3   1       2477.29       2508.12        54.98 o
   0  -3   1        993.79        957.52        25.27 o
   1  -3   1         42.70         51.55         5.56 o
   2  -3   1       2242.49       2299.03        34.97 o
   3  -3   1        882.47        875.01        20.01 o
   4  -3   1       1494.23       1454.55        23.22 o
   5  -3   1         80.23         82.03         8.17 o
   6  -3   1         46.20         44.44         7.68 o
   7  -3   1        147.01        144.18        10.47 o
   8  -3   1         73.74         82.91        10.95 o
  -8  -2   1        231.91        244.18        17.22 o
  -7  -2   1         78.18         68.08        12.41 o
  -6  -2   1         36.87         34.75         8.93 o
  -5  -2   1        515.84        493.54        20.68 o
  -4  -2   1       1117.23        820.75        52.08 o
  -3  -2   1       3949.62       3962.92        62.56 o
  -2  -2   1        107.96        141.52         7.22 o
  -1  -2   1       2155.16       2269.45        43.17 o
   0  -2   1        724.31        726.83        19.73 o
   1  -2   1       2666.37       2626.05        39.78 o
   2  -2   1       1410.98       1347.95        24.12 o
   3  -2   1        264.43        271.55        10.41 o
   4  -2   1        455.07        445.84        12.52 o
   5  -2   1       2361.80       2328.55        35.97 o
   6  -2   1        121.52        124.70        10.27 o
   7  -2   1         69.75         69.18        10.17 o
   8  -2   1         48.51         47.51        12.84 o
  -8  -1   1         55.78         51.61        15.36 o
  -7  -1   1        107.41         93.06        11.69 o
  -6  -1   1       1257.62       1084.79        52.58 o
  -5  -1   1        295.98        307.75        11.92 o
  -4  -1   1        340.86        372.48        11.68 o
  -3  -1   1         13.33         12.08         3.67 o
  -2  -1   1       4874.06       4888.20        93.78 o
  -1  -1   1       2946.35       2829.68       117.85 o
   0  -1   1       1155.49       1079.96        50.89 o
   1  -1   1        426.55        387.75        11.73 o
   2  -1   1       1931.30       1907.08        29.59 o
   3  -1   1       1449.29       1295.73        23.11 o
   4  -1   1        992.28       1005.66        17.97 o
   5  -1   1       1933.35       1875.56        29.42 o
   6  -1   1        644.35        634.47        18.56 o
   7  -1   1        276.10        277.00        12.58 o
   8  -1   1        166.01        177.27        13.13 o
  -8   0   1         31.84         22.13        11.39 o
  -7   0   1          1.46          1.02         8.09 o
  -6   0   1        293.00        284.92        11.78 o
  -5   0   1        510.17        516.81        14.95 o
  -4   0   1        781.35        750.18        16.65 o
  -3   0   1       1210.39       1208.17        22.70 o
  -2   0   1         61.31         53.69         5.32 o
  -1   0   1        123.95        138.49         7.60 o
   1   0   1      12198.36      10799.68       105.53 o
   2   0   1       3451.05       3383.33        42.37 o
   3   0   1        137.90        138.90         6.67 o
   4   0   1        620.28        637.68        15.87 o
   5   0   1        725.45        730.27        17.22 o
   6   0   1        664.03        682.53        18.64 o
   7   0   1         81.30         83.49        13.17 o
   8   0   1          4.68          6.25        12.76 o
  -8   1   1         37.32         41.01        10.82 o
  -7   1   1        164.36        167.94        10.24 o
  -6   1   1        543.12        558.08        17.75 o
  -5   1   1        104.84        109.64         8.80 o
  -4   1   1        219.30        189.83         9.35 o
  -3   1   1       4566.29       4536.75        57.83 o
  -2   1   1        874.14        853.42        18.11 o
  -1   1   1        632.33        606.65        14.62 o
   0   1   1         10.76         36.24         7.30 o
   1   1   1        954.57        907.24        37.11 o
   2   1   1        461.74        459.71        12.47 o
   3   1   1       2887.40       3035.80        63.86 o
   4   1   1        193.21        180.34         9.09 o
   5   1   1        134.50        132.65         9.48 o
   6   1   1        442.64        431.38        16.60 o
   7   1   1        207.00        217.01        17.18 o
   8   1   1          9.21         11.42        13.80 o
  -8   2   1          4.63          7.64         9.30 o
  -7   2   1         87.76         91.90         9.10 o
  -6   2   1        813.55        810.62        22.39 o
  -5   2   1        925.51        934.37        21.21 o
  -4   2   1       1034.55       1073.62        21.28 o
  -3   2   1         32.61         32.66         5.51 o
  -2   2   1       2580.52       2472.82        35.87 o
  -1   2   1      19682.80      17501.84       167.35 o
   0   2   1        120.79        114.55         7.74 o
   1   2   1        378.47        364.07        13.21 o
   2   2   1         97.41        103.89         6.61 o
   3   2   1       1040.49       1047.00        31.46 o
   4   2   1        820.13        783.75        35.74 o
   5   2   1        469.57        453.68        26.94 o
   6   2   1        191.59        183.31        14.29 o
   7   2   1          0.03          2.54        10.72 o
   8   2   1         13.26          3.54        14.12 o
  -8   3   1        128.27        127.63        11.37 o
  -7   3   1        176.03        186.10        11.53 o
  -6   3   1        883.45        894.64        23.14 o
  -5   3   1       1149.56       1174.16        24.53 o
  -4   3   1       1652.15       1662.67        26.00 o
  -3   3   1       1331.86       1253.19        24.97 o
  -2   3   1       1901.16       1865.26        30.42 o
  -1   3   1        441.86        445.74        14.01 o
   0   3   1        964.80       1027.23        27.26 o
   1   3   1       1992.13       1909.55        36.00 o
   2   3   1       3569.83       3513.81       110.33 o
   3   3   1         21.91          9.40         6.57 o
   4   3   1        206.76        204.22        10.18 o
   5   3   1        101.30        105.62         9.29 o
   6   3   1       1005.01        874.77        47.44 o
   7   3   1        124.26        121.73        13.45 o
  -8   4   1         19.40         20.12         9.54 o
  -7   4   1         48.43         50.55         9.81 o
  -6   4   1         35.17         32.73         8.33 o
  -5   4   1       1374.37       1426.65        33.96 o
  -4   4   1        366.98        356.37        12.22 o
  -3   4   1        128.00        125.67         7.19 o
  -2   4   1       1361.15       1361.48        26.57 o
  -1   4   1       1189.73       1139.85        23.35 o
   0   4   1        287.40        275.12        12.66 o
   1   4   1        445.81        461.59        13.25 o
   2   4   1        179.95        197.00         9.96 o
   3   4   1       1591.31       1629.48        36.25 o
   4   4   1        776.86        775.57        26.85 o
   5   4   1        332.74        336.45        16.29 o
   6   4   1         20.68         24.98        10.08 o
   7   4   1         28.96         17.61        15.82 o
  -8   5   1         24.57         29.93        10.02 o
  -7   5   1         28.58         39.43        10.86 o
  -6   5   1         29.37         28.05         8.71 o
  -5   5   1         82.71         76.27         8.89 o
  -4   5   1        703.44        706.61        17.92 o
  -3   5   1        487.17        498.60        15.01 o
  -2   5   1        475.31        493.03        14.19 o
  -1   5   1         24.92         29.63         5.99 o
   0   5   1        373.04        381.63        15.89 o
   1   5   1        977.55        985.24        19.86 o
   2   5   1        778.35        783.17        19.59 o
   3   5   1        194.42        192.39        10.87 o
   4   5   1          3.53         10.35         7.83 o
   5   5   1        606.14        618.82        27.84 o
   6   5   1         17.61         29.87        11.23 o
  -8   6   1        163.06        173.19        12.62 o
  -7   6   1         46.23         56.92        10.38 o
  -6   6   1        987.14       1025.58        38.15 o
  -5   6   1         70.07         79.35         9.14 o
  -4   6   1        203.15        211.85         9.64 o
  -3   6   1        118.57        111.50         9.12 o
  -2   6   1       1761.12       1762.34        51.99 o
  -1   6   1        190.87        194.65        12.15 o
   0   6   1        141.46        144.84        10.30 o
   1   6   1         92.96         97.04         7.23 o
   2   6   1        250.12        262.31        11.02 o
   3   6   1        969.83        996.65        34.56 o
   4   6   1        340.44        337.85        16.50 o
   5   6   1          8.04          7.72         8.93 o
   6   6   1          8.81         10.32        11.01 o
  -7   7   1        114.57        124.40        11.88 o
  -6   7   1        424.44        432.58        20.59 o
  -5   7   1        762.60        787.06        26.45 o
  -4   7   1       1068.99       1135.04        39.14 o
  -3   7   1          3.45          1.40         7.79 o
  -2   7   1         17.62         17.50         6.05 o
  -1   7   1         36.55         34.90         6.32 o
   0   7   1       1067.47       1118.00        46.98 o
   1   7   1        761.76        749.86        33.57 o
   2   7   1        188.20        193.42        15.31 o
   3   7   1         15.43         20.07         7.49 o
   4   7   1         71.56         79.26         9.53 o
   5   7   1        347.01        365.23        28.00 o
  -7   8   1        450.05        466.98        23.44 o
  -6   8   1          6.46         11.19        10.28 o
  -5   8   1          0.46         -0.04         7.96 o
  -4   8   1        110.08        117.03         9.01 o
  -3   8   1        509.49        548.20        17.63 o
  -2   8   1        394.68        409.09        17.82 o
  -1   8   1         21.29         22.45         6.73 o
   0   8   1        765.14        788.58        66.78 o
   1   8   1         96.70         99.05         9.15 o
   2   8   1        520.65        540.15        39.49 o
   3   8   1        630.65        695.41        65.21 o
   4   8   1        134.25        140.25        12.89 o
   5   8   1          0.03         -1.16        11.13 o
  -6   9   1        124.54        133.94        15.29 o
  -5   9   1        202.33        228.71        18.61 o
  -4   9   1         18.73         16.87         8.20 o
  -3   9   1          0.62          0.07         7.29 o
  -2   9   1          6.06          6.75         7.01 o
  -1   9   1        190.33        200.25        24.54 o
   0   9   1        345.02        355.56        52.55 o
   1   9   1        130.75        144.09        12.26 o
   2   9   1        109.11        127.36        13.52 o
   3   9   1         85.96         87.94        10.84 o
   4   9   1         92.23        111.43        12.86 o
  -5  10   1         15.72          3.63        15.16 o
  -4  10   1         22.95         36.35        15.67 o
  -3  10   1        247.18        278.74        20.64 o
  -2  10   1        128.11        164.03        29.33 o
  -1  10   1          6.59         -4.79        26.64 o
   0  10   1        116.73        125.72        28.74 o
   1  10   1        163.52        176.92        15.86 o
   2  10   1        214.88        208.78        21.49 o
  -4  11   1          9.14         15.61        21.05 o
  -3  11   1          1.67         18.23        17.55 o
  -2  11   1        101.32        108.65        23.35 o
  -1  11   1        128.69        130.80        23.95 o
   0  11   1         61.07         66.45        29.93 o
   1  11   1        105.71         87.10        28.74 o
   1 -12   2         17.42         20.95        21.85 o
   2 -12   2         55.79         62.31        20.71 o
  -2 -11   2         55.74         65.07        14.37 o
  -1 -11   2         35.61         37.94        12.83 o
   0 -11   2         10.14         10.10        12.33 o
   1 -11   2         51.38         49.78        11.14 o
   2 -11   2        248.74        220.04        28.51 o
   3 -11   2       1114.75       1073.42        28.00 o
   4 -11   2          6.19          4.41         9.95 o
   5 -11   2         93.23         91.54        13.39 o
  -3 -10   2         97.56        118.11        31.58 o
  -2 -10   2        144.11        157.78        18.40 o
  -1 -10   2        165.51        192.13        30.27 o
   0 -10   2        126.58        118.17        16.05 o
   1 -10   2        188.36        184.18        12.59 o
   2 -10   2        260.20        265.05        16.06 o
   3 -10   2         18.18         12.38         9.63 o
   4 -10   2        815.34        751.59        21.89 o
   5 -10   2        222.11        205.59        13.70 o
   6 -10   2          6.07         -3.20        12.25 o
  -4  -9   2        223.17        224.58        35.77 o
  -3  -9   2         33.89         30.19        12.76 o
  -2  -9   2          8.03          6.62         9.28 o
  -1  -9   2         46.82         55.96        10.28 o
   0  -9   2        278.01        290.66        16.44 o
   1  -9   2        384.74        403.79        18.58 o
   2  -9   2        179.55        178.14        11.20 o
   3  -9   2         19.38         13.28         8.06 o
   4  -9   2         59.10         60.86         9.32 o
   5  -9   2        163.70        161.20        13.38 o
   6  -9   2         62.57         56.95        11.57 o
  -5  -8   2        113.80        128.11        28.44 o
  -4  -8   2         52.75         37.88         8.43 o
  -3  -8   2       1087.57        938.47        42.39 o
  -2  -8   2         35.40         37.02         8.42 o
  -1  -8   2        268.74        281.16        21.35 o
   0  -8   2        123.05        126.65         9.98 o
   1  -8   2         45.58         50.25         8.04 o
   2  -8   2        465.36        473.38        18.86 o
   3  -8   2        594.01        588.64        18.93 o
   4  -8   2        434.73        416.15        15.40 o
   5  -8   2          1.12          2.01         8.53 o
   6  -8   2         40.25         53.94         9.41 o
   7  -8   2         29.25         37.62        10.28 o
  -5  -7   2        249.63        260.59        26.94 o
  -4  -7   2         17.38         19.70         9.68 o
  -3  -7   2       1985.38       1947.39       136.65 o
  -2  -7   2        171.60        187.26        12.06 o
  -1  -7   2        207.42        223.51        14.27 o
   0  -7   2        767.55        776.97        27.28 o
   1  -7   2       1331.08       1373.38        28.35 o
   2  -7   2        237.82        234.89        10.50 o
   3  -7   2          1.50          1.49         6.99 o
   4  -7   2        397.66        402.26        16.72 o
   5  -7   2        906.41        925.89        29.71 o
   6  -7   2         28.26         35.95         9.79 o
   7  -7   2         38.66         46.40        10.98 o
  -6  -6   2        236.26        249.07        21.36 o
  -5  -6   2         10.17         17.22        13.21 o
  -4  -6   2          6.55          7.12         6.67 o
  -3  -6   2        313.48        333.18        15.36 o
  -2  -6   2       1030.00       1060.52        26.35 o
  -1  -6   2       1038.74       1072.17        32.12 o
   0  -6   2       1137.62       1263.83        47.09 o
   1  -6   2        979.60       1048.22        23.07 o
   2  -6   2       1392.75       1395.13        63.16 o
   3  -6   2        662.60        666.40        20.46 o
   4  -6   2        282.54        299.10        12.73 o
   5  -6   2          1.30          1.65         7.76 o
   6  -6   2         74.96         76.78         9.48 o
   7  -6   2        134.02        152.00        12.00 o
   8  -6   2          9.01          1.32        11.13 o
  -7  -5   2         17.29         13.70        15.21 o
  -6  -5   2        341.47        310.79        18.41 o
  -5  -5   2        166.46        169.56        13.69 o
  -4  -5   2       1146.17       1200.63        30.98 o
  -3  -5   2         34.40         32.30         6.23 o
  -2  -5   2        119.20        120.89         7.77 o
  -1  -5   2       1200.29       1202.98        23.50 o
   0  -5   2        948.70        934.43        22.83 o
   1  -5   2       1222.51       1258.80        28.56 o
   2  -5   2         66.55         59.58         6.84 o
   3  -5   2          8.61          5.40         5.97 o
   4  -5   2       1127.21       1175.38        23.95 o
   5  -5   2        270.37        266.69        12.90 o
   6  -5   2         44.62         51.54        10.43 o
   7  -5   2         76.32         82.31        10.93 o
   8  -5   2         24.46         24.86        10.77 o
  -7  -4   2        122.23        115.36        16.14 o
  -6  -4   2          0.72         -0.61         9.48 o
  -5  -4   2        140.57        128.80        15.47 o
  -4  -4   2       1223.67       1202.11        33.22 o
  -3  -4   2        992.62       1002.48        24.84 o
  -2  -4   2        515.91        522.34        14.89 o
  -1  -4   2          2.15          4.24         4.65 o
   0  -4   2         93.26         99.08         7.20 o
   1  -4   2       2436.51       2383.05        54.87 o
   2  -4   2       2592.79       2723.27        44.79 o
   3  -4   2        902.65        954.02        19.91 o
   4  -4   2          1.13          0.27         6.98 o
   5  -4   2          9.01         10.40         8.35 o
   6  -4   2        612.60        613.01        20.16 o
   7  -4   2        356.09        355.00        19.34 o
   8  -4   2         50.91         44.29        10.13 o
  -7  -3   2        244.98        248.36        22.79 o
  -6  -3   2       1096.46       1016.86        50.92 o
  -5  -3   2         93.88        115.00        14.59 o
  -4  -3   2        126.35        123.33        12.01 o
  -3  -3   2        264.66        261.34        10.55 o
  -2  -3   2       1095.17       1067.33        23.36 o
  -1  -3   2       2341.91       2280.26        36.79 o
   0  -3   2       2053.95       2101.27        35.61 o
   1  -3   2        685.99        729.51        18.56 o
   2  -3   2        946.20       1078.01        21.92 o
   3  -3   2       6446.62       6898.20        70.46 o
   4  -3   2       1982.49       1903.31        25.91 o
   5  -3   2       1773.48       1753.02        30.92 o
   6  -3   2        184.24        172.19         9.85 o
   7  -3   2          1.91          0.36         9.78 o
   8  -3   2        230.83        247.89        16.14 o
  -8  -2   2        257.20        271.91        21.00 o
  -7  -2   2         67.61         64.55        11.33 o
  -6  -2   2        140.10        121.70        12.66 o
  -5  -2   2        709.86        615.28        45.93 o
  -4  -2   2       1447.57       1305.43        84.71 o
  -3  -2   2        551.78        535.92        20.05 o
  -2  -2   2        383.09        396.44        15.81 o
  -1  -2   2         85.81         98.68         6.74 o
   0  -2   2        562.88        580.65        15.93 o
   1  -2   2       6605.58       6669.80        83.25 o
   2  -2   2       1757.81       1722.10        28.31 o
   3  -2   2        832.89        857.70        16.47 o
   4  -2   2          1.49          2.06         5.13 o
   5  -2   2        828.11        837.63        18.46 o
   6  -2   2        982.26        994.25        24.32 o
   7  -2   2        387.02        405.07        15.50 o
   8  -2   2          2.81          0.23        11.85 o
  -8  -1   2         45.99         49.78        18.41 o
  -7  -1   2        240.86        232.32        27.36 o
  -6  -1   2        388.61        380.67        15.82 o
  -5  -1   2        232.99        203.65        10.11 o
  -4  -1   2         51.62         56.64         5.90 o
  -3  -1   2        542.78        513.72        14.41 o
  -2  -1   2        610.13        571.98        31.42 o
  -1  -1   2       2036.76       2088.89        44.21 o
   0  -1   2        699.20        692.04        16.42 o
   1  -1   2         44.12         37.49         4.01 o
   2  -1   2       1153.74       1064.06        20.46 o
   3  -1   2       1630.52       1559.49        27.07 o
   4  -1   2       1204.47       1138.46        19.58 o
   5  -1   2        509.28        490.62        12.82 o
   6  -1   2        609.18        602.45        18.49 o
   7  -1   2         44.89         47.12        10.59 o
   8  -1   2        169.09        169.20        16.12 o
  -8   0   2        113.80        140.77        12.69 o
  -7   0   2         51.77         37.74         7.78 o
  -6   0   2        351.57        339.63        14.28 o
  -5   0   2       1066.84       1025.30        22.28 o
  -4   0   2       1663.92       1625.74        25.23 o
  -3   0   2        161.35        224.29         9.19 o
  -2   0   2         23.35         34.11         4.30 o
  -1   0   2        474.21        440.34        15.79 o
   0   0   2        179.98        166.50         9.12 o
   1   0   2       4866.87       5040.00        57.81 o
   2   0   2        147.23        147.70         7.17 o
   3   0   2        145.17        154.68         7.83 o
   4   0   2        444.13        441.81        12.63 o
   5   0   2        257.89        248.23        10.98 o
   6   0   2         52.76         61.74         9.81 o
   7   0   2         16.04         15.91         9.43 o
   8   0   2         65.60         73.18        12.88 o
  -8   1   2        288.13        318.30        17.09 o
  -7   1   2        862.52        830.18        25.68 o
  -6   1   2        110.03        110.87         9.68 o
  -5   1   2          7.55          7.76         5.40 o
  -4   1   2         38.08         27.53         5.35 o
  -3   1   2       1141.60       1083.78        22.99 o
  -2   1   2       5263.74       5033.70       103.13 o
  -1   1   2       6239.00       6763.67       140.11 o
   0   1   2          2.30          3.42         3.61 o
   1   1   2       1066.53        966.01        28.69 o
   2   1   2       2160.18       2046.10        31.03 o
   3   1   2       2737.02       2700.24        40.63 o
   4   1   2        387.31        399.54        12.45 o
   5   1   2        120.83        117.99         8.11 o
   6   1   2          4.99          0.23         8.92 o
   7   1   2        162.08        156.51        12.70 o
   8   1   2        130.44        117.37        15.27 o
  -8   2   2         91.51         99.66        11.01 o
  -7   2   2        117.91        114.14         8.94 o
  -6   2   2        378.93        390.91        14.61 o
  -5   2   2        596.64        598.03        17.81 o
  -4   2   2       1325.45       1287.88        21.74 o
  -3   2   2        753.80        769.26        19.18 o
  -2   2   2         24.46         21.97         3.87 o
  -1   2   2       1885.45       2082.14        42.48 o
   1   2   2       1153.58       1078.11        22.91 o
   2   2   2        167.73        162.36         7.90 o
   3   2   2        477.85        487.44        13.81 o
   4   2   2       1139.36       1140.73        25.01 o
   5   2   2        509.32        504.95        19.13 o
   6   2   2        186.25        180.98        12.03 o
   7   2   2        103.88         88.88        13.64 o
  -8   3   2        151.83        149.75        13.01 o
  -7   3   2        220.90        227.35        14.05 o
  -6   3   2          4.22          3.09         7.52 o
  -5   3   2         18.18         17.01         6.54 o
  -4   3   2        288.12        297.62        11.43 o
  -3   3   2       1605.05       1518.35        30.04 o
  -2   3   2       2165.44       2088.96        34.88 o
   0   3   2          4.58          3.66         3.68 o
   1   3   2       1002.10       1002.66        23.19 o
   2   3   2       3657.08       3522.52        65.17 o
   3   3   2        888.37        888.79        21.73 o
   4   3   2         61.63         51.40         7.97 o
   5   3   2         58.02         54.93         8.08 o
   6   3   2         29.61         34.02         8.63 o
   7   3   2        196.49        168.56        16.92 o
  -8   4   2         84.04         97.51        10.71 o
  -7   4   2        352.93        350.88        18.40 o
  -6   4   2         69.56         79.55         8.61 o
  -5   4   2        329.77        341.79        12.72 o
  -4   4   2         26.78         28.07         6.18 o
  -3   4   2         82.90         90.03         7.07 o
  -2   4   2        248.10        247.64        10.37 o
  -1   4   2       3041.03       3167.15       162.98 o
   0   4   2        451.20        415.46        21.36 o
   1   4   2         76.55         71.49         5.82 o
   2   4   2        553.10        554.50        16.18 o
   3   4   2         16.64         13.00         6.91 o
   4   4   2        399.62        408.40        18.58 o
   5   4   2        269.48        278.46        15.90 o
   6   4   2        157.36        140.74        10.76 o
   7   4   2          1.38          0.15        15.74 o
  -8   5   2        217.98        223.13        14.06 o
  -7   5   2        307.12        318.84        15.04 o
  -6   5   2       1001.85       1031.76        38.24 o
  -5   5   2          3.73          8.18         8.18 o
  -4   5   2        582.27        588.71        16.72 o
  -3   5   2        629.45        630.45        18.78 o
  -2   5   2        139.85        135.21         8.22 o
  -1   5   2         55.05         66.95         9.42 o
   0   5   2        385.11        380.20        17.87 o
   1   5   2       1402.94       1400.34        25.27 o
   2   5   2        168.23        146.68         8.06 o
   3   5   2        172.77        182.48        10.97 o
   4   5   2          0.50          0.92         7.96 o
   5   5   2        291.69        313.62        16.37 o
   6   5   2        127.14        131.64        12.77 o
  -7   6   2         41.66         48.77        11.51 o
  -6   6   2        584.55        604.72        20.65 o
  -5   6   2        398.84        413.39        16.48 o
  -4   6   2         27.01         33.63         7.29 o
  -3   6   2        349.02        355.25        12.98 o
  -2   6   2        455.11        464.73        15.16 o
  -1   6   2       1192.00       1238.00        60.46 o
   0   6   2        519.84        502.20        70.49 o
   1   6   2         10.65         11.02         5.38 o
   2   6   2        281.52        301.29        13.44 o
   3   6   2        236.93        250.14        18.55 o
   4   6   2        273.68        278.53        19.36 o
   5   6   2        289.39        293.77        26.87 o
   6   6   2         25.59         12.96         9.79 o
  -7   7   2          0.88          7.16        10.99 o
  -6   7   2        116.63        121.14        10.48 o
  -5   7   2        355.66        363.42        17.81 o
  -4   7   2        233.38        229.98        15.29 o
  -3   7   2       1888.25       2061.79       115.27 o
  -2   7   2          4.08          9.82        14.28 o
  -1   7   2         89.83         95.78        16.76 o
   0   7   2        494.95        505.56        34.12 o
   1   7   2        589.52        595.44        25.58 o
   2   7   2        188.16        196.78        10.88 o
   3   7   2         31.12         29.87         8.66 o
   4   7   2        130.31        153.04        20.50 o
   5   7   2          8.91          8.82         9.77 o
  -7   8   2        182.98        183.47        13.09 o
  -6   8   2        247.19        247.50        17.15 o
  -5   8   2          0.82         -1.58         9.41 o
  -4   8   2          1.13          1.47         7.55 o
  -3   8   2        311.81        345.99        15.74 o
  -2   8   2        365.64        415.97        30.83 o
  -1   8   2        372.73        388.82        36.82 o
   0   8   2         33.64         39.21        20.65 o
   1   8   2         27.06         30.04         8.12 o
   2   8   2        147.35        145.59        10.97 o
   3   8   2        140.39        148.68        19.24 o
   4   8   2         60.70         68.70        11.90 o
  -6   9   2        116.47        112.66        11.86 o
  -5   9   2         67.76         67.00        11.44 o
  -4   9   2        246.47        260.97        17.52 o
  -3   9   2          2.75          6.56        13.95 o
  -2   9   2          0.47          5.99        17.66 o
  -1   9   2        386.19        368.77        38.91 o
   0   9   2        317.10        316.68        27.24 o
   1   9   2        169.51        184.71        18.41 o
   2   9   2          2.86          7.18        16.46 o
   3   9   2          7.46          4.75         9.90 o
  -5  10   2          0.91         -6.13        16.04 o
  -4  10   2         94.25         89.92        21.06 o
  -3  10   2         63.19         65.25        29.33 o
  -2  10   2        136.66        116.74        29.93 o
  -1  10   2        491.90        437.61        37.12 o
   0  10   2         74.57         66.45        14.07 o
   1  10   2        147.34        161.03        17.02 o
   2  10   2        440.73        417.85        29.31 o
  -4  11   2         38.93         52.08        16.09 o
  -3  11   2          2.52         14.07        21.85 o
  -2  11   2         11.35          5.69        21.25 o
  -1  11   2        212.97        177.50        31.13 o
   0  11   2        123.37        125.13        20.21 o
   1 -12   3        184.97        208.33        24.84 o
   2 -12   3          1.64          1.62        17.11 o
  -2 -11   3         32.55         37.30        11.17 o
  -1 -11   3         29.71         33.00        13.53 o
   0 -11   3         15.36          9.70        12.33 o
   1 -11   3         62.79         54.28        12.45 o
   2 -11   3          9.03         16.09        10.08 o
   3 -11   3        301.41        285.68        17.56 o
   4 -11   3          0.88          0.64        12.83 o
   5 -11   3         55.54         40.46         9.97 o
  -3 -10   3          1.68          6.91        16.78 o
  -2 -10   3        138.29        157.38        15.83 o
  -1 -10   3        445.88        460.75        59.81 o
   0 -10   3        371.67        366.47        27.72 o
   1 -10   3         24.27         21.44        10.61 o
   2 -10   3          5.72         -0.28         9.12 o
   3 -10   3        368.26        378.72        19.57 o
   4 -10   3         55.29         65.72        10.98 o
   5 -10   3        146.25        135.51        11.43 o
   6 -10   3         23.68         10.15        10.42 o
  -4  -9   3        252.61        268.70        49.24 o
  -3  -9   3        238.57        231.33        24.47 o
  -2  -9   3        306.06        331.46        21.83 o
  -1  -9   3          8.69          9.85        11.30 o
   0  -9   3        226.92        233.79        13.45 o
   1  -9   3        837.05        834.17        27.73 o
   2  -9   3       2396.65       2477.63        71.76 o
   3  -9   3        133.13        139.71        10.03 o
   4  -9   3          7.61         10.61        10.15 o
   5  -9   3        290.45        276.39        13.89 o
   6  -9   3         94.45        109.90        11.70 o
  -5  -8   3         81.45         78.81        17.96 o
  -4  -8   3          3.81          2.54        13.62 o
  -3  -8   3         29.38         26.96        10.65 o
  -2  -8   3        673.52        709.48        34.95 o
  -1  -8   3       1136.12       1195.20        64.41 o
   0  -8   3        240.90        234.77        12.67 o
   1  -8   3          7.20          6.74         7.95 o
   2  -8   3         67.72         73.74         8.55 o
   3  -8   3       1521.58       1481.34        42.59 o
   4  -8   3        392.24        374.00        16.64 o
   5  -8   3        135.01        134.13        11.01 o
   6  -8   3         13.49         15.80         9.47 o
   7  -8   3         15.82         17.70        10.73 o
  -5  -7   3         38.28         40.15        15.22 o
  -4  -7   3        194.86        213.47        16.79 o
  -3  -7   3         20.82         17.60         9.24 o
  -2  -7   3        662.39        690.99        25.01 o
  -1  -7   3        120.37        121.24         8.44 o
   0  -7   3        753.75        738.71        24.89 o
   1  -7   3       1045.33       1020.24        23.73 o
   2  -7   3        311.44        304.54        12.51 o
   3  -7   3         19.50         21.69         8.89 o
   4  -7   3         75.84         81.47         9.99 o
   5  -7   3         41.69         46.47         9.11 o
   6  -7   3        705.58        728.40        30.99 o
   7  -7   3        152.10        172.08        12.14 o
  -6  -6   3        113.17        133.95        18.41 o
  -5  -6   3         18.78         13.24        11.79 o
  -4  -6   3        212.27        245.66        19.14 o
  -3  -6   3         17.10         21.27         9.21 o
  -2  -6   3        996.06       1008.95        22.51 o
  -1  -6   3        302.93        289.32        11.88 o
   0  -6   3        175.14        199.68         9.80 o
   1  -6   3        233.55        226.41        11.40 o
   2  -6   3        550.69        555.62        16.63 o
   3  -6   3        999.45       1017.16        23.20 o
   4  -6   3        167.13        165.37         9.54 o
   5  -6   3          0.50          1.18         7.39 o
   6  -6   3          1.38          4.54         8.17 o
   7  -6   3        350.05        370.48        15.77 o
   8  -6   3        106.80        111.89        11.81 o
  -7  -5   3          3.14         10.80        16.41 o
  -6  -5   3         55.55         51.27        12.87 o
  -5  -5   3        460.74        451.36        26.61 o
  -4  -5   3        767.30        752.49        29.97 o
  -3  -5   3        408.45        404.03        16.64 o
  -2  -5   3        246.57        245.82        10.87 o
  -1  -5   3       1203.24       1178.76        25.22 o
   0  -5   3       2448.64       2358.15        40.90 o
   1  -5   3       1068.57       1037.92        27.91 o
   2  -5   3         31.09         38.79         7.35 o
   3  -5   3        320.53        348.04        12.92 o
   4  -5   3        223.02        221.88        10.47 o
   5  -5   3        300.66        325.59        14.95 o
   6  -5   3        553.67        557.72        21.14 o
   7  -5   3          5.75          9.41        10.99 o
   8  -5   3        102.57        110.56        11.84 o
  -7  -4   3        235.25        215.51        21.54 o
  -6  -4   3         66.94         69.43        12.51 o
  -5  -4   3         24.89         19.34        11.40 o
  -4  -4   3        225.18        224.13        15.03 o
  -3  -4   3       2124.79       2041.20        57.02 o
  -2  -4   3       3312.32       3267.29        40.03 o
  -1  -4   3       3280.88       3578.25        56.92 o
   0  -4   3       4437.81       4901.11        72.28 o
   1  -4   3        631.61        650.49        17.77 o
   2  -4   3       1093.31       1033.28        23.89 o
   3  -4   3       1545.44       1557.84        24.95 o
   4  -4   3        199.40        231.52        11.44 o
   5  -4   3          5.58          6.47         8.37 o
   6  -4   3         15.48         15.28         8.60 o
   7  -4   3        307.54        289.36        16.96 o
   8  -4   3        378.88        420.69        25.43 o
  -7  -3   3         56.32         69.24        18.10 o
  -6  -3   3        213.44        217.31        18.34 o
  -5  -3   3       1336.02       1217.89        40.70 o
  -4  -3   3        583.62        595.19        21.77 o
  -3  -3   3         27.85         28.66         9.33 o
  -2  -3   3        803.06        826.54        29.48 o
  -1  -3   3       2633.44       2768.86        39.88 o
   0  -3   3       4528.12       4750.10        62.48 o
   1  -3   3        227.51        214.51         9.21 o
   2  -3   3         19.19         14.21         5.52 o
   3  -3   3         16.54         37.18         6.10 o
   4  -3   3        459.80        491.94        12.99 o
   5  -3   3       1210.30       1256.85        26.87 o
   6  -3   3        951.62        933.42        25.66 o
   7  -3   3         18.28         11.63        12.80 o
   8  -3   3         13.36         14.85        12.93 o
  -8  -2   3          6.95         10.20        16.74 o
  -7  -2   3         34.68         54.71        14.92 o
  -6  -2   3          2.02          3.95         6.80 o
  -5  -2   3         78.12         78.92         7.67 o
  -4  -2   3        462.31        419.44        24.53 o
  -3  -2   3       2285.21       2161.30        49.99 o
  -2  -2   3       1483.43       1432.75        36.12 o
  -1  -2   3        755.97        816.63        18.16 o
   0  -2   3       2729.05       2816.59        41.27 o
   1  -2   3        369.46        385.21        12.55 o
   2  -2   3       3443.67       3446.52        45.31 o
   3  -2   3         92.50         75.30         6.58 o
   4  -2   3        110.36        117.20         8.00 o
   5  -2   3          9.81         12.15         6.41 o
   6  -2   3       1174.18       1189.63        27.75 o
   7  -2   3         99.66         98.69         9.62 o
   8  -2   3        239.22        255.71        17.42 o
  -8  -1   3         53.96         60.32        14.32 o
  -7  -1   3        294.47        231.26        23.58 o
  -6  -1   3         23.54         34.06         6.98 o
  -5  -1   3        914.61        849.91        23.39 o
  -4  -1   3          8.31          9.34         5.15 o
  -3  -1   3        700.10        734.49        23.72 o
  -2  -1   3       2445.17       2391.61        49.30 o
  -1  -1   3       3322.91       3369.05        55.63 o
   0  -1   3       1839.97       1860.04        31.08 o
   1  -1   3         28.64         32.20         4.78 o
   2  -1   3       3487.82       3503.14        44.01 o
   3  -1   3       1069.44       1017.53        21.06 o
   4  -1   3       2006.07       1856.58        34.16 o
   5  -1   3         55.16         52.11         7.11 o
   6  -1   3         28.55         24.04         8.35 o
   7  -1   3        227.02        241.77        16.69 o
   8  -1   3        138.14        156.21        14.26 o
  -8   0   3        185.91        195.36        20.85 o
  -7   0   3        114.65        110.20        10.40 o
  -6   0   3         50.25         60.66         7.49 o
  -5   0   3        565.31        540.29        17.35 o
  -4   0   3        805.41        742.33        17.24 o
  -3   0   3       4703.83       4851.07        71.46 o
  -2   0   3         37.81         30.66         5.25 o
  -1   0   3       2816.06       2931.08        48.52 o
   0   0   3       1447.64       1391.61        27.94 o
   1   0   3       3292.47       3173.64        42.73 o
   2   0   3        957.81        896.51        16.59 o
   3   0   3        251.91        243.12         9.18 o
   4   0   3        239.24        231.42         9.34 o
   5   0   3       2304.57       2237.93        70.81 o
   6   0   3        218.22        216.14        13.97 o
   7   0   3         79.45         83.90        12.81 o
   8   0   3         46.58         54.58        16.57 o
  -8   1   3         87.93        100.04        10.15 o
  -7   1   3         65.43         70.83         9.19 o
  -6   1   3        920.08        871.57        23.47 o
  -5   1   3        319.86        300.76        11.52 o
  -4   1   3        321.69        348.53        11.79 o
  -3   1   3         22.21         14.07         4.51 o
  -2   1   3       2894.48       2869.25        80.10 o
  -1   1   3       2142.32       2178.20        40.38 o
   0   1   3        485.35        496.65        15.54 o
   1   1   3          7.14         10.46         4.40 o
   2   1   3       1165.35       1129.45        22.28 o
   3   1   3       1092.46       1052.67        19.19 o
   4   1   3        162.23        173.02         9.30 o
   5   1   3       1608.92       1585.16        47.35 o
   6   1   3        265.55        260.28        14.58 o
   7   1   3        216.43        218.65        15.28 o
   8   1   3        132.35        127.51        24.84 o
  -8   2   3         45.63         32.37         9.55 o
  -7   2   3          3.20          2.62         8.59 o
  -6   2   3        358.13        375.92        14.50 o
  -5   2   3        418.64        421.39        14.71 o
  -4   2   3        417.26        395.84        13.15 o
  -3   2   3        596.85        573.86        16.40 o
  -2   2   3         10.00         10.98         4.33 o
  -1   2   3        172.84        168.42        11.46 o
   0   2   3         19.05         23.06         4.67 o
   1   2   3       1918.38       1890.73        50.25 o
   2   2   3       1175.64       1134.17        23.09 o
   3   2   3         46.24         45.37         6.38 o
   4   2   3        213.06        228.77        10.80 o
   5   2   3        348.47        359.05        13.73 o
   6   2   3        328.39        321.23        15.66 o
   7   2   3         43.40         39.41        12.44 o
  -8   3   3         94.27         91.67        11.82 o
  -7   3   3         96.18        104.63         9.77 o
  -6   3   3        387.10        386.06        15.24 o
  -5   3   3         53.52         51.46         7.24 o
  -4   3   3        115.46        105.52         7.92 o
  -3   3   3       3249.60       3174.85        36.46 o
  -2   3   3       1137.38       1125.24        28.60 o
  -1   3   3        242.72        230.79        22.86 o
   0   3   3         42.54         46.80         5.02 o
   1   3   3        752.03        730.26        22.53 o
   2   3   3        338.71        325.37        11.89 o
   3   3   3       1077.97       1062.47        42.81 o
   4   3   3         75.55         72.31         8.22 o
   5   3   3        102.53        100.67         9.05 o
   6   3   3        210.35        209.37        13.74 o
   7   3   3        169.56        158.82        14.00 o
  -8   4   3          3.86          2.45        11.59 o
  -7   4   3         52.74         58.42         9.83 o
  -6   4   3        589.90        601.17        22.76 o
  -5   4   3        692.90        715.76        25.07 o
  -4   4   3        840.88        898.78        20.06 o
  -3   4   3          6.89          8.07         4.87 o
  -2   4   3        441.41        424.58        14.10 o
  -1   4   3      10180.36      10323.38       129.61 o
   0   4   3        447.86        390.32        24.25 o
   1   4   3        389.88        391.81        13.91 o
   2   4   3         46.49         56.81         7.26 o
   3   4   3        489.67        501.69        16.37 o
   4   4   3        449.51        451.27        17.00 o
   5   4   3        270.79        245.69        15.81 o
   6   4   3        103.51        101.83        10.97 o
   7   4   3          1.88          0.61        14.03 o
  -8   5   3         65.10         74.81        11.69 o
  -7   5   3         43.89         46.55         9.51 o
  -6   5   3        690.02        718.45        28.61 o
  -5   5   3        359.61        371.22        14.13 o
  -4   5   3       1205.93       1259.40        30.37 o
  -3   5   3        804.29        810.23        37.33 o
  -2   5   3       1218.11       1294.73        36.90 o
  -1   5   3        121.06        128.11        15.86 o
   0   5   3        429.33        402.89        25.74 o
   1   5   3        816.55        776.27        32.71 o
   2   5   3       1679.97       1747.44        34.50 o
   3   5   3         14.33          8.60         8.63 o
   4   5   3         74.20         79.40        11.10 o
   5   5   3          7.04          4.37         9.37 o
   6   5   3        485.64        510.71        28.45 o
  -7   6   3         31.33         33.47        10.42 o
  -6   6   3          6.85          7.55         9.44 o
  -5   6   3        496.31        528.26        21.91 o
  -4   6   3        134.35        135.08        11.47 o
  -3   6   3         37.39         36.78         6.83 o
  -2   6   3        872.84        933.22        50.74 o
  -1   6   3        504.27        515.73        32.33 o
   0   6   3        118.19        111.95        15.56 o
   1   6   3         15.83         17.75         6.40 o
   2   6   3         69.26         71.03         7.46 o
   3   6   3        448.27        460.63        23.07 o
   4   6   3        311.56        346.53        21.50 o
   5   6   3        148.12        165.48        13.27 o
  -7   7   3          1.70          2.07        10.04 o
  -6   7   3          6.43          6.49         9.65 o
  -5   7   3         64.63         63.85         9.06 o
  -4   7   3        202.06        213.85        18.62 o
  -3   7   3        209.18        219.91        16.05 o
  -2   7   3         39.75         50.29        22.15 o
  -1   7   3          1.04         -0.60        13.47 o
   0   7   3        162.09        138.59        17.06 o
   1   7   3        279.73        266.99        16.04 o
   2   7   3        257.17        265.00        15.25 o
   3   7   3         50.40         55.78         9.87 o
   4   7   3          3.66          4.76         8.41 o
   5   7   3        307.02        300.50        31.63 o
  -6   8   3        468.89        480.55        37.11 o
  -5   8   3         73.41         78.26        11.14 o
  -4   8   3        113.79        103.19        12.14 o
  -3   8   3         33.67         25.89        12.49 o
  -2   8   3        653.34        648.93        43.70 o
  -1   8   3        131.89        120.03        18.26 o
   0   8   3         12.30         10.08        10.13 o
   1   8   3         18.84          8.48         7.08 o
   2   8   3         52.23         48.02         8.64 o
   3   8   3        321.77        348.28        21.91 o
   4   8   3        187.66        192.20        18.97 o
  -6   9   3        147.41        163.81        17.67 o
  -5   9   3        222.41        249.90        22.43 o
  -4   9   3        635.11        695.30        42.20 o
  -3   9   3          4.52         23.05        27.24 o
  -2   9   3         15.08         19.76        25.44 o
  -1   9   3          5.44         17.96        23.05 o
   0   9   3        297.47        304.94        23.60 o
   1   9   3        246.92        229.54        18.84 o
   2   9   3         50.06         40.36        13.82 o
   3   9   3          3.64          2.52        13.82 o
  -5  10   3          0.41         -0.75        15.34 o
  -4  10   3         53.76         49.99        22.45 o
  -3  10   3        177.30        158.04        24.25 o
  -2  10   3        136.50        131.40        22.45 o
  -1  10   3          3.77          4.79        17.96 o
   0  10   3        205.38        194.82        19.04 o
   1  10   3          5.87          1.15        14.15 o
   2  10   3        101.88         87.17        13.93 o
  -3  11   3          1.58         33.52        30.83 o
  -2  11   3          7.77         -2.39        29.33 o
  -1  11   3         65.53         65.85        20.95 o
   1 -12   4         84.18         74.88        12.80 o
   2 -12   4          0.90         -3.48        13.41 o
  -2 -11   4        224.23        214.67        46.99 o
  -1 -11   4         28.53         28.07        14.14 o
   0 -11   4         64.38         52.94        15.65 o
   1 -11   4        241.19        216.32        17.99 o
   2 -11   4         53.93         54.31        12.55 o
   3 -11   4         38.80         33.85         9.91 o
   4 -11   4        107.84        102.11        13.23 o
  -3 -10   4          0.34          0.62        14.14 o
  -2 -10   4        216.73        221.70        23.37 o
  -1 -10   4         18.57         19.86        12.10 o
   0 -10   4        741.79        657.06        40.05 o
   1 -10   4         46.59         45.53         9.52 o
   2 -10   4        113.90        108.39        10.38 o
   3 -10   4        129.06        126.98        11.37 o
   4 -10   4        274.02        251.73        13.60 o
   5 -10   4        154.46        150.14        12.81 o
  -4  -9   4        169.56        164.42        19.91 o
  -3  -9   4        324.09        300.99        26.97 o
  -2  -9   4        136.26        151.85        12.63 o
  -1  -9   4         47.06         54.01        10.77 o
   0  -9   4         52.33         47.41        10.42 o
   1  -9   4         64.51         64.56         9.48 o
   2  -9   4        277.37        279.59        13.97 o
   3  -9   4       1804.70       1740.49        52.73 o
   4  -9   4         42.97         41.05        10.99 o
   5  -9   4        141.38        144.25        12.36 o
   6  -9   4        345.11        317.74        24.88 o
  -5  -8   4        106.64        103.36        16.93 o
  -4  -8   4         58.67         54.52        15.10 o
  -3  -8   4        181.47        182.50        15.88 o
  -2  -8   4        394.58        396.15        16.66 o
  -1  -8   4        486.04        475.24        18.51 o
   0  -8   4        165.57        158.10        13.27 o
   1  -8   4        444.06        444.00        18.58 o
   2  -8   4        617.97        618.82        20.01 o
   3  -8   4         13.80         11.88         7.57 o
   4  -8   4        945.40        945.60        30.55 o
   5  -8   4        477.37        469.13        16.86 o
   6  -8   4          4.06          5.02        10.54 o
   7  -8   4          7.24          6.19        11.74 o
  -5  -7   4        313.90        312.79        36.52 o
  -4  -7   4        717.57        674.18        68.69 o
  -3  -7   4        184.02        182.90        12.43 o
  -2  -7   4          1.79          3.57         8.90 o
  -1  -7   4        246.76        257.86        12.31 o
   0  -7   4        835.43        879.18        23.32 o
   1  -7   4       1106.58       1126.43        25.92 o
   2  -7   4        286.61        281.41        12.24 o
   3  -7   4         81.24         78.58         9.08 o
   4  -7   4        186.18        190.81        13.99 o
   5  -7   4        373.52        401.84        18.60 o
   6  -7   4        142.83        158.26        12.51 o
   7  -7   4         20.08         18.10        10.71 o
  -6  -6   4        131.30        138.84        22.00 o
  -5  -6   4        237.91        239.37        22.24 o
  -4  -6   4          9.52          8.81        11.14 o
  -2  -6   4        470.79        501.39        18.25 o
  -1  -6   4        445.12        444.36        15.17 o
   0  -6   4        240.21        236.64        12.80 o
   1  -6   4        182.19        192.15        10.31 o
   2  -6   4        934.73        963.30        23.98 o
   3  -6   4       1050.57       1094.40        23.64 o
   4  -6   4        833.06        874.96        29.12 o
   5  -6   4          8.10         15.03         8.17 o
   6  -6   4         59.21         69.76        10.43 o
   7  -6   4         58.13         64.04        13.46 o
  -6  -5   4         21.43         23.60        17.69 o
  -5  -5   4        517.55        493.70        23.85 o
  -4  -5   4         11.00         19.67        14.67 o
  -3  -5   4       2943.44       2908.83        98.78 o
  -2  -5   4        146.40        152.43         9.83 o
  -1  -5   4        478.71        502.54        15.08 o
   0  -5   4       1249.18       1233.53        28.56 o
   1  -5   4       1771.61       1834.98        29.02 o
   2  -5   4        360.53        374.76        13.82 o
   3  -5   4          2.48          4.31         6.05 o
   4  -5   4        454.86        502.21        15.75 o
   5  -5   4       1466.40       1450.21        33.39 o
   6  -5   4        101.33        111.04        10.13 o
   7  -5   4         32.96         39.05        14.11 o
   8  -5   4          4.63         11.05        14.61 o
  -7  -4   4         97.03         75.07        14.17 o
  -6  -4   4        265.11        262.35        22.53 o
  -5  -4   4         13.30         14.24        10.50 o
  -4  -4   4         20.43         20.85        11.59 o
  -3  -4   4        568.66        570.00        23.51 o
  -2  -4   4        864.40        870.59        20.63 o
  -1  -4   4        955.25       1012.40        23.41 o
   0  -4   4       1626.16       1849.41        35.99 o
   1  -4   4        679.58        708.37        17.98 o
   2  -4   4       1774.58       1695.11        34.82 o
   3  -4   4        977.98        991.05        18.90 o
   4  -4   4        301.16        292.49        11.01 o
   5  -4   4          5.13          3.84         9.33 o
   6  -4   4        149.28        151.46        10.20 o
   7  -4   4        281.30        296.30        13.72 o
   8  -4   4         22.72         25.86        10.96 o
  -7  -3   4         13.16         15.83        14.44 o
  -6  -3   4        529.67        525.74        27.25 o
  -5  -3   4        207.77        224.77        16.24 o
  -4  -3   4       1752.53       1693.97        47.54 o
  -3  -3   4         52.09         53.14        10.61 o
  -2  -3   4        254.59        243.05        18.26 o
  -1  -3   4       2092.94       2232.61        37.02 o
   0  -3   4       1138.00       1103.30        22.85 o
   1  -3   4        819.57        830.21        18.04 o
   2  -3   4          7.98          4.08         4.57 o
   3  -3   4         11.60          6.33         6.09 o
   4  -3   4       1266.37       1286.38        26.43 o
   5  -3   4        467.31        449.94        16.91 o
   6  -3   4          7.72         11.66         9.22 o
   7  -3   4          8.56          6.89        11.33 o
   8  -3   4         35.54         37.84        11.65 o
  -7  -2   4        258.01        252.36        23.07 o
  -6  -2   4          8.93          7.07        10.99 o
  -5  -2   4        120.17        109.87        13.38 o
  -4  -2   4       2092.65       2035.08        44.37 o
  -3  -2   4       1825.38       1766.42        34.33 o
  -2  -2   4       1008.90       1088.35        31.75 o
  -1  -2   4        117.93        144.70         7.78 o
   0  -2   4         59.81         63.34         5.98 o
   1  -2   4       2155.38       2056.83        33.62 o
   2  -2   4       3490.45       3487.95        49.42 o
   3  -2   4       1033.89       1054.41        19.01 o
   4  -2   4          1.10         -0.99         8.42 o
   5  -2   4         13.96         15.83         6.32 o
   6  -2   4        547.33        546.94        22.11 o
   7  -2   4        307.81        337.21        21.14 o
   8  -2   4         40.36         36.15        13.95 o
  -8  -1   4          0.72         -0.96        19.26 o
  -7  -1   4        216.47        221.32        19.54 o
  -6  -1   4       1554.09       1258.51       136.13 o
  -5  -1   4        332.94        346.00        16.75 o
  -4  -1   4         96.08        102.69         8.29 o
  -3  -1   4        339.65        325.86        11.30 o
  -2  -1   4       1598.39       1549.69        38.22 o
  -1  -1   4       2249.15       2284.55        81.25 o
   0  -1   4       1635.90       1540.24        28.97 o
   1  -1   4        377.35        396.86        12.34 o
   2  -1   4       1678.60       1866.36        32.03 o
   3  -1   4       3543.53       3622.61        34.76 o
   4  -1   4       1918.92       1854.76        34.06 o
   5  -1   4       2139.25       2104.53        61.47 o
   6  -1   4         85.12         80.03         8.38 o
   7  -1   4          2.75         -3.02        10.40 o
   8  -1   4        140.65        159.07        16.95 o
  -8   0   4        185.62        189.07        19.75 o
  -7   0   4         25.99         23.64         8.25 o
  -6   0   4        113.82         97.04         9.90 o
  -5   0   4        613.84        578.37        18.46 o
  -4   0   4       1585.14       1536.49        33.07 o
  -3   0   4        586.19        566.56        17.18 o
  -2   0   4         64.54         60.38         5.44 o
  -1   0   4          0.82          4.52         4.84 o
   0   0   4        170.89        162.82         9.36 o
   1   0   4       4743.02       4552.42        91.25 o
   2   0   4       1411.91       1359.10        25.70 o
   3   0   4        582.66        610.03        14.33 o
   4   0   4          2.78          4.18         6.13 o
   5   0   4        574.45        584.71        21.37 o
   6   0   4        589.33        586.06        23.94 o
   7   0   4        442.68        480.75        19.55 o
   8   0   4          2.53          2.47        11.80 o
  -8   1   4         34.44         43.16        13.85 o
  -7   1   4        200.20        220.33        14.96 o
  -6   1   4        436.05        436.40        18.90 o
  -5   1   4        173.42        162.27        10.22 o
  -4   1   4        154.02        159.56         9.36 o
  -3   1   4        688.06        753.28        17.69 o
  -2   1   4        747.60        720.33        19.92 o
  -1   1   4       1067.01       1039.67        33.84 o
   0   1   4        483.34        465.85        15.16 o
   1   1   4         76.23         80.68         6.93 o
   2   1   4        817.56        827.57        17.75 o
   3   1   4       1263.81       1256.57        22.15 o
   4   1   4       1123.40       1142.66        22.24 o
   5   1   4        582.28        575.71        17.69 o
   6   1   4        138.19        128.60        10.81 o
   7   1   4         16.55         13.14        14.35 o
  -8   2   4         93.18        101.56        12.48 o
  -7   2   4         68.29         55.79         9.41 o
  -6   2   4        234.50        235.37        12.72 o
  -5   2   4        872.24        846.18        29.81 o
  -4   2   4       1932.82       1958.92        43.89 o
  -3   2   4         19.12         31.01         5.84 o
  -2   2   4         66.89         70.27         7.11 o
  -1   2   4        660.61        645.19        17.91 o
   0   2   4        527.56        495.98        17.68 o
   1   2   4       2092.33       2021.83        82.91 o
   2   2   4        211.38        204.91         9.30 o
   3   2   4        136.26        133.91         8.13 o
   4   2   4        627.82        648.37        19.79 o
   5   2   4        176.76        183.60        10.67 o
   6   2   4         51.24         58.27        10.25 o
   7   2   4          7.59          7.03        13.21 o
  -8   3   4        142.42        147.98        13.67 o
  -7   3   4        788.21        799.44        39.14 o
  -6   3   4        129.87        137.38         9.91 o
  -5   3   4          0.36          0.97         6.57 o
  -4   3   4         25.70         21.33         6.74 o
  -3   3   4        654.60        669.15        18.66 o
  -2   3   4       1703.35       1599.63        43.31 o
  -1   3   4       3127.65       3174.11        61.29 o
   0   3   4         10.91         10.68         5.01 o
   1   3   4        490.11        490.09        16.47 o
   2   3   4        916.92        866.23        18.02 o
   3   3   4       1325.26       1323.42        24.83 o
   4   3   4        314.98        304.95        14.62 o
   5   3   4         92.32         98.11         9.39 o
   6   3   4          8.55          8.45        10.75 o
   7   3   4         77.21         73.49        13.57 o
  -8   4   4         79.20         80.97        10.65 o
  -7   4   4         77.71         83.92        10.31 o
  -6   4   4        251.52        264.41        14.50 o
  -5   4   4        289.92        295.45        12.15 o
  -4   4   4        617.95        645.85        19.14 o
  -3   4   4        281.10        312.89        12.21 o
  -2   4   4         58.36         60.14         7.96 o
  -1   4   4       1256.55       1341.57        47.29 o
   1   4   4       1101.25       1094.95        29.61 o
   2   4   4        148.50        152.78        10.25 o
   3   4   4        132.02        137.17         9.86 o
   4   4   4        532.94        522.42        26.15 o
   5   4   4        247.93        236.87        19.96 o
   6   4   4         51.34         48.43        10.05 o
  -7   5   4        133.62        142.77        11.27 o
  -6   5   4          5.40          4.07         8.46 o
  -5   5   4          2.45          9.39         8.10 o
  -4   5   4        239.25        259.77        11.22 o
  -3   5   4        599.54        644.09        33.27 o
  -1   5   4        228.54        207.73        19.16 o
   0   5   4         12.86          8.20        11.11 o
   1   5   4        222.56        226.91        17.27 o
   2   5   4       1267.18       1242.39        34.92 o
   3   5   4        379.15        395.05        18.46 o
   4   5   4         49.40         48.14         9.87 o
   5   5   4         41.32         43.38        11.91 o
   6   5   4         14.22         16.35        11.92 o
  -7   6   4        386.94        399.91        22.74 o
  -6   6   4         54.73         61.86        10.20 o
  -5   6   4        247.65        261.57        15.10 o
  -4   6   4         14.22         14.65         8.01 o
  -3   6   4        101.57         90.42        11.00 o
  -2   6   4        251.92        241.26        27.84 o
  -1   6   4       1192.88       1117.97        51.48 o
   0   6   4        295.27        271.70        17.65 o
   1   6   4         44.53         41.29         7.32 o
   2   6   4        276.47        279.35        13.51 o
   3   6   4         38.65         36.14         9.80 o
   4   6   4        167.79        181.01        14.43 o
   5   6   4         71.96         78.96        11.68 o
  -7   7   4        367.40        359.81        19.15 o
  -6   7   4        527.74        538.93        31.41 o
  -5   7   4         45.79         53.23         9.49 o
  -4   7   4        310.50        320.26        27.27 o
  -3   7   4        306.18        305.91        35.92 o
  -2   7   4         15.11         12.27        15.27 o
  -1   7   4         55.42         49.69        20.95 o
   0   7   4        128.39        116.62        16.59 o
   1   7   4        693.76        649.15        56.27 o
   2   7   4         35.32         34.28         9.04 o
   3   7   4         73.43         67.12         9.25 o
   4   7   4          2.39          0.99        10.93 o
   5   7   4        168.95        175.41        17.58 o
  -6   8   4        237.16        193.67        48.26 o
  -5   8   4        131.19        114.59        28.16 o
  -4   8   4         21.29         13.20         9.69 o
  -3   8   4        181.38        170.91        28.74 o
  -2   8   4        141.49        118.23        25.74 o
  -1   8   4        253.63        243.95        26.04 o
   0   8   4        166.21        153.38        14.71 o
   1   8   4          0.79        -11.97        19.76 o
   2   8   4         87.31         81.42        14.30 o
   3   8   4         84.70         80.41        13.08 o
   4   8   4         62.10         70.76        13.53 o
  -5   9   4        100.51        123.96        26.79 o
  -4   9   4         29.90          3.89        21.25 o
  -3   9   4        506.42        479.22        41.31 o
  -2   9   4          5.43          6.29        17.66 o
  -1   9   4         14.51         20.65        16.46 o
   0   9   4        128.27        129.40        32.33 o
   1   9   4        168.23        154.57        16.39 o
   2   9   4         48.41         38.01        13.33 o
   3   9   4          7.97          2.31        12.56 o
  -4  10   4          0.48         27.84        31.43 o
  -3  10   4        115.01         89.80        30.23 o
  -2  10   4        103.39         92.19        28.14 o
  -1  10   4         83.83         83.95        16.82 o
   0  10   4          9.21          2.65        12.40 o
   1  10   4          7.99          0.08        14.00 o
  -1 -11   5        117.59        121.57        14.66 o
   0 -11   5         17.58         22.23        10.74 o
   1 -11   5         76.62        107.14        25.18 o
   3 -11   5        162.44        155.99        12.95 o
   4 -11   5         31.45         20.14        10.33 o
  -3 -10   5         43.12         45.78        14.89 o
  -2 -10   5         30.90         17.05        19.35 o
  -1 -10   5        357.76        352.34        47.14 o
   0 -10   5         54.96         65.24        10.31 o
   1 -10   5        259.31        235.75        15.97 o
   2 -10   5          0.29          3.85        13.48 o
   3 -10   5         11.52         10.84         9.67 o
   4 -10   5        156.09        147.47        12.49 o
   5 -10   5         83.37         74.61        11.46 o
  -4  -9   5        251.63        242.42        35.02 o
  -3  -9   5        327.24        310.23        29.33 o
  -2  -9   5         65.45         77.06         9.28 o
  -1  -9   5         26.03         25.02         8.18 o
   0  -9   5         59.30         54.90         9.04 o
   1  -9   5        264.94        258.44        16.81 o
   2  -9   5         27.35         20.84        10.01 o
   3  -9   5        434.02        426.35        18.70 o
   4  -9   5         15.10         10.64        10.42 o
   5  -9   5         26.78         21.02        11.76 o
   6  -9   5         34.90         40.96        11.79 o
  -5  -8   5        157.24        165.53        19.91 o
  -4  -8   5         16.89         14.29        16.61 o
  -3  -8   5          0.45         -0.48        13.87 o
  -2  -8   5        195.40        217.08        17.80 o
  -1  -8   5        914.19        898.55        59.62 o
   0  -8   5        767.14        796.40        30.42 o
   1  -8   5        123.20        117.59        11.81 o
   2  -8   5         35.89         35.27         8.11 o
   3  -8   5        719.03        728.49        22.29 o
   4  -8   5        202.88        213.49        13.71 o
   5  -8   5        218.11        215.84        14.69 o
   6  -8   5         12.91          7.44        12.77 o
   7  -8   5         37.52         37.10        10.58 o
  -5  -7   5        248.06        213.82        19.90 o
  -4  -7   5        600.33        587.28        38.28 o
  -3  -7   5        380.54        380.21        26.87 o
  -2  -7   5        637.15        654.48        33.55 o
  -1  -7   5          0.49          0.50         6.67 o
   0  -7   5        237.42        248.21        11.47 o
   1  -7   5       1096.53       1085.95        33.44 o
   2  -7   5       5173.31       5047.03        83.67 o
   3  -7   5         41.19         37.49         8.00 o
   4  -7   5         18.58         21.76        10.32 o
   5  -7   5        530.91        510.20        22.41 o
   6  -7   5        175.46        197.73        13.59 o
   7  -7   5        156.29        137.20        12.16 o
  -6  -6   5        138.50        124.03        15.60 o
  -5  -6   5        124.29        128.11        25.44 o
  -4  -6   5          0.55          3.42        11.15 o
  -3  -6   5         20.44         23.79        11.12 o
  -2  -6   5        917.20        937.49        27.59 o
  -1  -6   5       1954.69       1916.93        41.39 o
   0  -6   5        756.28        769.17        20.04 o
   1  -6   5         33.81         31.89         7.03 o
   2  -6   5         70.07         72.47         7.86 o
   3  -6   5       2055.76       2063.96        41.48 o
   4  -6   5        699.83        683.00        24.99 o
   5  -6   5        170.32        165.92        10.50 o
   6  -6   5         14.43          4.12        12.06 o
   7  -6   5         19.11         29.19        13.54 o
  -6  -5   5        212.63        185.60        17.58 o
  -5  -5   5        221.22        236.44        31.28 o
  -4  -5   5        329.83        333.93        18.62 o
  -3  -5   5         28.46         31.76        10.48 o
  -2  -5   5        340.79        359.66        13.88 o
  -1  -5   5        120.12        120.93         8.21 o
   0  -5   5       1266.56       1239.79        24.80 o
   1  -5   5       1807.97       1749.49        27.79 o
   2  -5   5        518.37        551.70        16.20 o
   3  -5   5         95.35        104.15         9.17 o
   4  -5   5        245.97        224.94        10.51 o
   5  -5   5         25.24         33.40         9.50 o
   6  -5   5        565.73        538.46        19.09 o
   7  -5   5        225.48        210.95        14.75 o
  -7  -4   5         81.40         74.43        16.91 o
  -6  -4   5        230.68        249.43        16.76 o
  -5  -4   5         34.88         35.03        13.80 o
  -4  -4   5        739.90        731.34        29.01 o
  -3  -4   5         17.82         25.14        12.87 o
  -2  -4   5       1380.98       1422.07        38.39 o
  -1  -4   5        330.50        304.73        11.12 o
   0  -4   5         65.27         71.39         6.81 o
   1  -4   5        592.69        599.22        16.82 o
   2  -4   5        921.29        938.86        19.67 o
   3  -4   5       1273.70       1249.89        26.46 o
   4  -4   5        223.95        224.51        10.43 o
   5  -4   5          9.58          4.52         8.20 o
   6  -4   5          2.67          6.57        10.11 o
   7  -4   5        424.46        436.89        16.96 o
   8  -4   5        116.37        127.78        14.13 o
  -7  -3   5         16.94         25.92        13.38 o
  -6  -3   5        103.70        101.20        13.87 o
  -5  -3   5        374.21        368.62        21.69 o
  -4  -3   5       1046.19       1034.19        32.89 o
  -3  -3   5        449.69        443.30        18.72 o
  -2  -3   5        160.85        160.86        13.85 o
  -1  -3   5       1630.63       1723.77        40.98 o
   0  -3   5       3002.13       3055.01        48.21 o
   1  -3   5       1652.48       1585.44        30.13 o
   2  -3   5         17.84         25.74         5.47 o
   3  -3   5        633.12        643.46        18.03 o
   4  -3   5        484.26        473.51        14.26 o
   5  -3   5        200.34        208.83        10.26 o
   6  -3   5        572.55        558.23        22.92 o
   7  -3   5         17.43         29.28        10.82 o
   8  -3   5         97.09        108.99        12.53 o
  -7  -2   5        401.09        391.69        30.09 o
  -6  -2   5         69.53         68.32        14.00 o
  -5  -2   5         33.93         27.19        10.70 o
  -4  -2   5        169.51        169.77        13.93 o
  -3  -2   5       1667.75       1574.57        44.72 o
  -2  -2   5       2918.07       2849.15        80.27 o
  -1  -2   5       5846.87       6462.05        96.13 o
   0  -2   5       3141.64       3417.07        52.36 o
   1  -2   5       1011.68       1024.11        22.91 o
   2  -2   5        932.67        863.83        18.51 o
   3  -2   5       1247.20       1246.28        21.22 o
   4  -2   5        125.19        135.11         8.82 o
   5  -2   5         16.91         13.61         7.09 o
   6  -2   5         31.92         35.95        11.90 o
   7  -2   5         89.43         84.19        12.10 o
   8  -2   5        318.65        342.47        16.08 o
  -7  -1   5         79.47         91.08        14.80 o
  -6  -1   5        151.46        153.72        23.17 o
  -5  -1   5       1349.75       1235.03        72.95 o
  -4  -1   5        646.36        611.76        17.59 o
  -3  -1   5         12.35         11.16         5.30 o
  -2  -1   5        865.66        884.21        21.78 o
  -1  -1   5       2149.22       2147.78        67.31 o
   0  -1   5       3347.65       3193.85       112.63 o
   1  -1   5        256.00        231.50        10.12 o
   2  -1   5        104.52        109.15         7.87 o
   3  -1   5         42.64         33.37         5.91 o
   4  -1   5        118.17        118.65         8.12 o
   5  -1   5        542.91        554.63        18.07 o
   6  -1   5        564.25        557.29        26.43 o
   7  -1   5          1.33          2.73        12.44 o
  -8   0   5         23.37         22.32        14.26 o
  -7   0   5         13.18         15.67        12.47 o
  -6   0   5          5.34          8.11         8.62 o
  -5   0   5        289.71        278.54        14.88 o
  -4   0   5        448.05        432.64        17.13 o
  -3   0   5       1572.01       1482.03        50.29 o
  -2   0   5       1451.44       1410.96        29.11 o
  -1   0   5        267.20        296.95        13.82 o
   0   0   5       2540.64       2548.44        40.10 o
   1   0   5        629.93        613.40        16.08 o
   2   0   5       2068.15       2049.65        36.20 o
   3   0   5         46.85         41.62         7.65 o
   4   0   5          8.53          9.67         7.13 o
   5   0   5          4.03          4.80         7.05 o
   6   0   5        658.68        664.63        21.32 o
   7   0   5         56.31         54.09        12.43 o
  -8   1   5         74.89         70.73        18.84 o
  -7   1   5        482.13        456.35        34.35 o
  -6   1   5         35.77         37.75         9.18 o
  -5   1   5        590.49        576.39        22.28 o
  -4   1   5         13.04          8.36         7.99 o
  -3   1   5        535.71        550.83        18.93 o
  -2   1   5       1702.84       1593.51        33.38 o
  -1   1   5       1993.79       1984.37        86.67 o
   0   1   5       1304.33       1272.53        28.03 o
   1   1   5        213.03        235.93        10.39 o
   2   1   5       2030.26       2088.20        29.79 o
   3   1   5        766.49        789.31        19.10 o
   4   1   5       1812.05       1887.04        36.14 o
   5   1   5         29.99         35.09         8.80 o
   6   1   5          6.59          3.21         9.56 o
   7   1   5        166.52        172.50        12.53 o
  -8   2   5         82.01         82.36        12.61 o
  -7   2   5         96.87         80.37        10.67 o
  -6   2   5         51.76         54.24         8.48 o
  -5   2   5        454.42        464.65        18.48 o
  -4   2   5        309.26        289.92        13.75 o
  -3   2   5       2412.16       2379.57        59.39 o
  -2   2   5        243.32        250.76        14.62 o
  -1   2   5       1135.76       1105.27        25.32 o
   0   2   5       1201.37       1167.84        29.99 o
   1   2   5       2034.54       1986.60        39.49 o
   2   2   5        507.50        530.74        14.93 o
   3   2   5        117.30        110.39         9.36 o
   4   2   5         57.17         57.62         7.63 o
   5   2   5       1373.50       1472.61        42.60 o
   6   2   5        217.77        236.36        15.11 o
   7   2   5         62.50         62.48        13.23 o
  -8   3   5         92.26        103.82        12.69 o
  -7   3   5         36.41         37.58         9.20 o
  -6   3   5        430.71        429.91        20.41 o
  -5   3   5        149.15        157.26        12.48 o
  -4   3   5        228.94        255.58        11.25 o
  -3   3   5         39.67         28.87         7.96 o
  -2   3   5       1011.10       1084.75        28.80 o
  -1   3   5        897.84        839.50        21.59 o
   0   3   5        156.93        160.01         9.76 o
   1   3   5         29.07         24.14         7.51 o
   2   3   5        554.26        564.42        16.25 o
   3   3   5        690.06        700.49        18.98 o
   4   3   5         13.20         14.26         7.85 o
   5   3   5        777.60        797.41        24.69 o
   6   3   5         74.55         83.28        10.43 o
  -7   4   5          1.18          0.70         9.31 o
  -6   4   5        311.27        334.20        15.36 o
  -5   4   5        298.68        325.07        15.57 o
  -4   4   5        171.17        177.73         9.75 o
  -3   4   5        160.83        165.92        11.56 o
  -2   4   5         83.86         90.44         9.51 o
  -1   4   5        213.55        178.58        18.18 o
   0   4   5         90.79         76.31         7.47 o
   1   4   5        293.11        296.85        14.21 o
   2   4   5        221.84        232.42        12.42 o
   3   4   5          0.66          2.40         7.53 o
   4   4   5         49.45         48.44         9.66 o
   5   4   5        110.41        123.65        10.75 o
   6   4   5         97.94        101.05        11.37 o
  -7   5   5         46.81         49.43        11.22 o
  -6   5   5        176.81        191.79        15.12 o
  -5   5   5         27.46         32.22         8.19 o
  -4   5   5         26.18         29.64         8.51 o
  -3   5   5       1287.71       1310.63        63.12 o
  -1   5   5         95.75         81.14        11.74 o
   0   5   5         31.68         30.97        10.24 o
   1   5   5        371.90        373.94        25.38 o
   2   5   5        194.33        192.98        10.88 o
   3   5   5        319.63        330.73        16.94 o
   4   5   5         10.23          6.86        12.49 o
   5   5   5         52.70         44.54        12.75 o
  -7   6   5         17.44         13.89        13.17 o
  -6   6   5        259.62        269.18        15.15 o
  -5   6   5        325.49        348.24        17.84 o
  -4   6   5        388.27        381.70        48.24 o
  -3   6   5         16.69         15.57         7.41 o
  -2   6   5          2.60          0.00        14.37 o
  -1   6   5       3825.06       3337.97       131.52 o
   0   6   5        320.48        287.91        30.53 o
   1   6   5        238.11        229.95        13.89 o
   2   6   5         23.78         25.18         8.84 o
   3   6   5        177.11        192.05        14.79 o
   4   6   5        148.00        159.69        13.42 o
   5   6   5         94.33         98.05        14.22 o
  -6   7   5        358.16        358.28        24.76 o
  -5   7   5         63.62         61.24        12.32 o
  -4   7   5        532.17        536.39        45.80 o
  -3   7   5        321.60        308.90        30.53 o
  -2   7   5        622.97        563.63        45.50 o
  -1   7   5         29.55         23.90        10.46 o
   0   7   5        165.14        135.86        13.87 o
   1   7   5        234.61        201.63        27.69 o
   2   7   5        643.06        595.88        21.14 o
   3   7   5          3.06          1.10         9.46 o
   4   7   5         14.45         16.81        11.74 o
  -6   8   5          2.91          3.89        23.05 o
  -5   8   5        121.85        130.21        25.14 o
  -4   8   5         24.87         34.12        29.33 o
  -3   8   5          6.35         -7.18        18.26 o
  -2   8   5        423.81        369.96        32.03 o
  -1   8   5        172.49        166.64        14.26 o
   0   8   5         43.64         37.06        12.68 o
   1   8   5         11.14          3.54        10.77 o
   2   8   5         15.98         13.33        15.25 o
   3   8   5        104.60        106.10        26.19 o
  -5   9   5         46.71         63.46        24.25 o
  -4   9   5         33.75         38.31        22.45 o
  -3   9   5         61.81         57.77        29.33 o
  -2   9   5          1.13         22.75        25.14 o
  -1   9   5          0.68          6.96        17.29 o
   0   9   5         61.77         59.31        17.26 o
   1   9   5         46.36         47.30        12.44 o
   2   9   5         69.93         63.75        18.41 o
  -3  10   5          3.67          6.29        21.25 o
  -2  10   5        151.39        145.47        24.54 o
  -1  10   5         55.43         54.77        15.11 o
   0  10   5          0.76          5.72        15.03 o
  -1 -11   6        201.22        170.53        17.74 o
   0 -11   6         18.07         15.71        11.44 o
   1 -11   6        100.18         97.80        12.65 o
   2 -11   6        193.35        192.78        17.70 o
   3 -11   6         62.94         57.13        10.59 o
   4 -11   6        318.75        287.70        15.20 o
  -2 -10   6         14.79         18.32        16.36 o
  -1 -10   6        436.76        395.54        47.30 o
   0 -10   6        315.62        291.01        18.04 o
   1 -10   6        246.52        237.58        16.64 o
   2 -10   6          6.59          4.61        11.15 o
   3 -10   6        148.11        141.31        12.17 o
   4 -10   6        114.21        114.47        12.39 o
   5 -10   6        208.37        214.54        14.39 o
  -4  -9   6         69.56         72.30        18.11 o
  -3  -9   6        350.66        357.90        43.70 o
  -1  -9   6        152.66        149.66        15.38 o
   0  -9   6        135.21        133.66        10.87 o
   1  -9   6        716.90        686.64        43.67 o
   2  -9   6        232.11        223.54        13.36 o
   3  -9   6        111.52        105.16        11.62 o
   4  -9   6        126.04        118.32        11.08 o
   5  -9   6         31.47         26.77        10.34 o
   6  -9   6        192.39        204.76        12.24 o
  -4  -8   6        306.69        324.58        26.19 o
  -3  -8   6          6.28         11.29        15.10 o
  -2  -8   6        527.19        522.70        32.40 o
  -1  -8   6         60.55         84.30         9.10 o
   0  -8   6       1112.80       1063.93        28.55 o
   1  -8   6         66.20         71.77         9.93 o
   2  -8   6        155.75        158.24        11.04 o
   3  -8   6        215.78        217.72        14.05 o
   4  -8   6        421.19        424.96        16.70 o
   5  -8   6        222.06        220.22        15.22 o
   6  -8   6        194.07        164.62        12.55 o
  -5  -7   6         30.08         33.32        13.87 o
  -4  -7   6        290.67        263.24        24.69 o
  -3  -7   6        506.04        504.44        30.05 o
  -2  -7   6        224.24        239.96        18.89 o
  -1  -7   6         35.84         36.11         6.81 o
   0  -7   6        191.52        193.64        10.00 o
   1  -7   6         85.56         85.22         9.58 o
   2  -7   6        150.32        156.30        11.20 o
   3  -7   6       1699.95       1704.47        38.03 o
   4  -7   6        232.76        232.82        13.41 o
   5  -7   6        117.49        130.29        11.36 o
   6  -7   6        432.75        422.62        23.99 o
   7  -7   6         94.41        114.44        15.22 o
  -6  -6   6        156.84        168.22        27.84 o
  -5  -6   6        166.51        169.84        16.17 o
  -4  -6   6         86.44         92.86        17.34 o
  -3  -6   6        252.13        276.43        19.05 o
  -2  -6   6        734.43        806.58        41.81 o
  -1  -6   6        970.46        987.17        23.98 o
   0  -6   6        131.04        114.89         8.21 o
   1  -6   6        665.64        670.10        20.23 o
   2  -6   6       1053.80       1086.21        27.72 o
   3  -6   6         10.26          9.86         8.00 o
   4  -6   6        766.53        762.37        21.93 o
   5  -6   6        589.17        561.59        23.51 o
   6  -6   6          2.51         -0.45        10.55 o
   7  -6   6          7.98          9.72        10.87 o
  -6  -5   6        113.26        122.07        17.86 o
  -5  -5   6        496.25        481.01        43.70 o
  -4  -5   6       1329.01       1300.44        55.13 o
  -3  -5   6        506.09        520.38        24.70 o
  -2  -5   6         16.67         14.15         6.97 o
  -1  -5   6        416.60        432.99        13.95 o
   0  -5   6       1476.17       1535.62        42.64 o
   1  -5   6       2265.71       2277.08        41.71 o
   2  -5   6        283.37        289.38        12.17 o
   3  -5   6        167.49        163.59         9.59 o
   4  -5   6        273.22        250.52        10.60 o
   5  -5   6        527.97        531.05        19.25 o
   6  -5   6        233.77        230.92        14.65 o
   7  -5   6         13.05          8.12        10.47 o
  -6  -4   6        194.42        185.05        20.57 o
  -5  -4   6        284.13        278.30        18.45 o
  -4  -4   6         40.61         52.98        15.56 o
  -3  -4   6       3261.78       3153.87       123.47 o
  -2  -4   6       1460.81       1587.47        61.98 o
  -1  -4   6        639.19        645.26        22.09 o
   0  -4   6        358.57        362.63        12.50 o
   1  -4   6        312.20        305.69        11.65 o
   2  -4   6       1164.51       1166.93        26.25 o
   3  -4   6       1127.10       1102.58        22.92 o
   4  -4   6        951.71        923.78        30.01 o
   5  -4   6         18.09         29.30        12.20 o
   6  -4   6         40.93         35.23         9.44 o
   7  -4   6         46.20         43.70        12.60 o
  -7  -3   6          0.89          0.90        21.55 o
  -6  -3   6         34.42         33.57        18.86 o
  -5  -3   6        774.46        740.02        36.71 o
  -4  -3   6         47.42         48.59        11.07 o
  -3  -3   6       2678.57       2558.80        53.70 o
  -2  -3   6         73.98         70.68        11.25 o
  -1  -3   6        678.77        686.26        16.78 o
   0  -3   6       1513.59       1483.08        30.93 o
   1  -3   6       1512.39       1573.56        26.50 o
   2  -3   6        253.10        275.82        11.42 o
   3  -3   6          4.67          5.97         6.00 o
   4  -3   6        234.20        243.87        11.75 o
   5  -3   6       1364.57       1267.65        29.61 o
   6  -3   6        171.33        184.84        13.20 o
   7  -3   6         19.53         16.81        10.50 o
  -7  -2   6         68.47         68.95        16.00 o
  -6  -2   6        149.72        135.22        22.45 o
  -5  -2   6          2.32          5.48        10.74 o
  -4  -2   6         37.72         40.21        14.14 o
  -3  -2   6        764.73        757.35        26.30 o
  -2  -2   6        534.22        476.45        47.92 o
  -1  -2   6        361.77        363.32        17.39 o
   0  -2   6        655.43        753.71        17.60 o
   1  -2   6        389.25        390.58        13.22 o
   2  -2   6       1282.76       1245.30        21.62 o
   3  -2   6        849.69        828.87        20.19 o
   4  -2   6        218.11        216.03         9.65 o
   5  -2   6          7.43          7.95         7.49 o
   6  -2   6        166.41        165.50        13.88 o
   7  -2   6        367.41        412.36        24.70 o
  -7  -1   6          6.90          5.84        12.95 o
  -6  -1   6        526.64        500.43        22.17 o
  -5  -1   6        146.41        148.70        11.06 o
  -4  -1   6       1705.32       1603.64        64.29 o
  -3  -1   6         27.75         25.11         6.21 o
  -2  -1   6        306.52        302.51        12.19 o
  -1  -1   6       1976.90       2003.48        36.92 o
   0  -1   6       1077.24       1020.12        29.77 o
   1  -1   6        348.10        340.57        11.91 o
   2  -1   6         24.56         36.23         7.67 o
   3  -1   6         36.94         36.78         7.87 o
   4  -1   6        812.34        816.81        19.78 o
   5  -1   6        551.21        538.44        17.68 o
   6  -1   6          2.79         -3.69         8.83 o
   7  -1   6          4.21         -2.72        10.68 o
  -7   0   6        303.82        283.35        26.59 o
  -6   0   6         30.29         28.77        10.21 o
  -5   0   6         31.61         25.56         7.92 o
  -4   0   6       1796.56       1709.30        71.11 o
  -3   0   6       1794.69       1648.86        85.69 o
  -2   0   6       1412.80       1431.33        54.31 o
  -1   0   6        143.53        152.51        10.77 o
   0   0   6         56.67         56.92         7.27 o
   1   0   6        844.75        811.89        18.93 o
   2   0   6       2228.33       2146.21        50.16 o
   3   0   6        744.42        773.54        18.32 o
   4   0   6          0.44         -1.39         7.88 o
   5   0   6         10.79         12.71         8.76 o
   6   0   6        306.18        300.01        16.25 o
   7   0   6        194.31        204.32        16.58 o
  -7   1   6         95.30        105.54        12.32 o
  -6   1   6       1298.54       1210.22        38.81 o
  -5   1   6        496.98        490.90        21.21 o
  -4   1   6         61.48         62.20         9.15 o
  -3   1   6        222.96        218.54        11.89 o
  -2   1   6       1322.56       1316.96        37.46 o
  -1   1   6       1373.83       1336.60        39.83 o
   0   1   6        772.72        767.69        18.31 o
   1   1   6         43.52         41.84         6.93 o
   2   1   6        834.29        948.55        22.92 o
   3   1   6        933.70        998.14        24.06 o
   4   1   6        862.82        896.32        29.57 o
   5   1   6       1533.07       1576.16        45.11 o
   6   1   6         13.96         15.51        11.53 o
   7   1   6          1.40          0.64        12.32 o
  -7   2   6          3.40          6.29        11.04 o
  -6   2   6         40.81         38.71        11.90 o
  -5   2   6        393.99        405.10        19.63 o
  -4   2   6       1046.13       1053.35        38.30 o
  -3   2   6        522.26        527.82        23.60 o
  -2   2   6          4.53          7.54         6.78 o
  -1   2   6         71.96         70.65         8.38 o
   0   2   6         72.57         60.84         8.37 o
   1   2   6       1850.29       1860.52        40.44 o
   2   2   6        601.63        635.26        18.54 o
   3   2   6        254.13        274.04        11.40 o
   4   2   6          7.69          9.51         8.44 o
   5   2   6        266.35        279.81        14.49 o
   6   2   6        200.96        203.36        15.40 o
  -7   3   6        106.12        129.66        16.28 o
  -6   3   6        312.77        326.35        21.59 o
  -5   3   6        131.66        135.05        12.09 o
  -4   3   6        129.97        133.08        11.10 o
  -3   3   6        580.42        594.48        21.35 o
  -2   3   6        550.06        519.73        27.51 o
  -1   3   6        491.18        470.57        21.43 o
   0   3   6        235.64        223.09        11.57 o
   1   3   6         65.11         64.26         9.08 o
   2   3   6        407.96        429.01        14.64 o
   3   3   6        645.99        660.45        26.31 o
   4   3   6        744.84        793.83        25.84 o
   5   3   6        353.99        351.83        18.74 o
   6   3   6          7.11          0.22        10.84 o
  -7   4   6         48.81         58.70        16.63 o
  -6   4   6        101.68        115.98        14.29 o
  -5   4   6        365.11        395.90        23.51 o
  -4   4   6       1271.90       1360.89        52.39 o
  -3   4   6         24.17         26.18         7.62 o
  -2   4   6         61.10         61.96         7.06 o
  -1   4   6        479.48        442.33        15.52 o
   0   4   6        448.18        411.29        17.49 o
   1   4   6        730.86        723.77        29.70 o
   2   4   6        146.27        150.11        10.40 o
   3   4   6         40.93         42.41        10.03 o
   4   4   6        499.87        500.32        25.72 o
   5   4   6         87.54         88.59        10.86 o
   6   4   6         43.72         48.78        12.25 o
  -7   5   6        444.75        468.50        31.77 o
  -6   5   6         83.24        101.18        13.30 o
  -5   5   6          2.19         -1.01        11.23 o
  -4   5   6          8.01          9.03        11.57 o
  -3   5   6        287.46        327.89        37.99 o
  -2   5   6        321.40        307.35        20.40 o
  -1   5   6       1161.15       1076.47        48.01 o
   0   5   6          8.17          5.69         9.10 o
   1   5   6        195.79        202.21        14.86 o
   2   5   6        278.80        289.22        15.41 o
   3   5   6        378.61        401.46        21.23 o
   4   5   6        164.44        161.63        13.12 o
   5   5   6         54.15         59.49        14.01 o
  -6   6   6        119.11        131.66        15.72 o
  -5   6   6         86.13         93.94        13.67 o
  -4   6   6        182.12        192.36        17.31 o
  -3   6   6         68.18         48.20        22.01 o
  -2   6   6         95.33         97.88        23.35 o
  -1   6   6        627.76        562.79        25.74 o
   0   6   6       2148.04       1918.13       206.23 o
   1   6   6        398.15        337.89        39.96 o
   2   6   6         65.55         67.32         9.26 o
   3   6   6         15.61         23.78         9.81 o
   4   6   6        170.36        188.20        16.08 o
  -6   7   6          6.90          7.78        23.35 o
  -5   7   6          2.74         -6.29        21.85 o
  -4   7   6        135.49        119.73        23.05 o
  -3   7   6        175.36        160.74        22.15 o
  -2   7   6        294.39        231.98        26.34 o
  -1   7   6         62.15         59.49        12.78 o
   0   7   6         10.65          9.12        12.02 o
   1   7   6         37.74         28.21        12.90 o
   2   7   6        345.09        285.53        28.59 o
   3   7   6        106.21        103.73        19.26 o
   4   7   6         27.67         21.26        13.71 o
  -5   8   6        126.49        123.62        34.12 o
  -4   8   6         11.06         13.77        20.95 o
  -3   8   6         35.35          8.98        23.95 o
  -2   8   6        146.34        136.56        16.40 o
  -1   8   6        395.37        367.25        49.39 o
   0   8   6        118.61        121.96        15.10 o
   1   8   6         14.67         14.87        15.37 o
   2   8   6         98.71         71.96        13.33 o
   3   8   6         16.66         12.44        18.73 o
  -4   9   6        125.20         90.10        33.22 o
  -3   9   6        156.29        155.65        26.34 o
  -2   9   6          0.92         10.52        13.17 o
  -1   9   6         42.54         43.15        13.04 o
   0   9   6         23.07         22.88        15.17 o
   1   9   6        279.51        236.80        27.24 o
   0 -11   7        101.80        109.65        12.45 o
   1 -11   7          0.30         10.21        11.32 o
   2 -11   7        156.95        153.08        15.79 o
   3 -11   7        243.32        232.75        17.32 o
  -2 -10   7         10.83          0.38        16.97 o
  -1 -10   7        125.47        126.21        14.91 o
   0 -10   7        457.81        399.14        36.46 o
   1 -10   7        368.37        367.63        23.59 o
   2 -10   7        127.91        116.01        10.98 o
   3 -10   7         39.45         33.93         9.72 o
   4 -10   7        138.84        135.30        13.76 o
   5 -10   7        409.60        400.07        17.80 o
  -3  -9   7        560.78        571.73        38.16 o
  -2  -9   7        236.75        212.04        20.03 o
  -1  -9   7        164.75        166.76        16.56 o
   0  -9   7         36.76         41.36        10.00 o
   1  -9   7         91.54         94.55         9.64 o
   2  -9   7        753.11        721.27        32.13 o
   3  -9   7        502.91        502.04        24.58 o
   4  -9   7         56.44         49.75        11.54 o
   5  -9   7         25.14         16.65        10.54 o
  -4  -8   7         72.95         69.36        20.80 o
  -3  -8   7         21.84         22.60        15.54 o
  -2  -8   7         77.54         70.90        10.47 o
  -1  -8   7        673.13        626.77        38.67 o
   0  -8   7        186.85        225.43        12.69 o
   1  -8   7        256.60        254.15        15.43 o
   2  -8   7          1.41          1.24        10.15 o
   3  -8   7         67.19         65.52        10.49 o
   4  -8   7        304.87        312.20        18.78 o
   5  -8   7        168.76        174.90        12.85 o
   6  -8   7         62.36         68.55        12.48 o
  -5  -7   7          0.69          1.56        15.86 o
  -4  -7   7        425.54        427.94        34.29 o
  -3  -7   7        744.40        735.97        45.29 o
  -2  -7   7        134.63        164.53        13.38 o
  -1  -7   7          7.99         13.07         6.63 o
   0  -7   7        162.64        157.38        14.67 o
   1  -7   7        633.35        628.50        22.72 o
   2  -7   7         72.47         69.47        10.65 o
   3  -7   7        511.49        534.77        18.83 o
   4  -7   7         67.83         62.11        10.11 o
   5  -7   7          2.63          6.75        10.59 o
   6  -7   7         41.63         41.87        11.01 o
  -5  -6   7        342.41        354.56        28.15 o
  -4  -6   7         16.35         21.12        14.71 o
  -3  -6   7         19.07         22.09        14.05 o
  -2  -6   7        216.75        233.77        25.40 o
  -1  -6   7       1231.36       1279.13        46.19 o
   0  -6   7        959.10        950.91        27.36 o
   1  -6   7        328.49        332.11        14.77 o
   2  -6   7         73.16         74.28         8.71 o
   3  -6   7        949.18        940.57        23.79 o
   4  -6   7        379.28        398.20        17.33 o
   5  -6   7        281.69        274.87        14.10 o
   6  -6   7          4.64          4.41        11.08 o
   7  -6   7         74.63         87.54        14.24 o
  -6  -5   7         63.10         78.58        15.77 o
  -5  -5   7        221.25        236.39        20.62 o
  -4  -5   7        885.35        879.79        46.54 o
  -3  -5   7        397.98        436.11        22.12 o
  -2  -5   7        762.32        800.46        27.85 o
  -1  -5   7          0.22         -0.87         8.26 o
   0  -5   7        140.43        138.19        10.09 o
   1  -5   7        585.56        597.63        18.05 o
   2  -5   7       6563.04       6395.18       140.54 o
   3  -5   7          9.56         10.09         7.42 o
   4  -5   7         12.16         21.67         8.80 o
   5  -5   7        622.62        547.66        25.86 o
   6  -5   7        202.93        209.47        15.13 o
   7  -5   7        163.83        151.59        14.43 o
  -6  -4   7        196.33        170.49        16.52 o
  -5  -4   7        128.75        134.40        18.71 o
  -4  -4   7          6.60          1.26        13.17 o
  -3  -4   7         19.22         21.66        12.78 o
  -2  -4   7        786.01        826.67        29.29 o
  -1  -4   7       1817.11       1791.18        37.92 o
   0  -4   7       1272.89       1244.88        34.56 o
   1  -4   7         64.78         58.50         8.34 o
   2  -4   7         49.43         48.54         8.31 o
   3  -4   7       1769.72       1658.22        34.78 o
   4  -4   7        782.58        738.78        21.26 o
   5  -4   7        139.62        124.65        12.01 o
   6  -4   7         15.66          4.40        10.32 o
   7  -4   7         23.41         19.58        12.46 o
  -7  -3   7          6.20        -10.38        20.34 o
  -6  -3   7        330.34        323.17        27.85 o
  -5  -3   7        560.90        565.50        42.65 o
  -4  -3   7        453.50        465.23        22.08 o
  -3  -3   7         12.64         12.64        10.61 o
  -2  -3   7         43.74         41.60         9.45 o
  -1  -3   7        141.98        141.80         8.81 o
   0  -3   7       1325.66       1335.17        29.13 o
   1  -3   7       1796.20       1739.14        35.37 o
   2  -3   7        667.82        663.53        19.40 o
   3  -3   7        104.77        102.15         8.90 o
   4  -3   7        484.92        433.89        17.72 o
   5  -3   7         21.66         29.77        12.94 o
   6  -3   7        286.57        262.10        17.34 o
   7  -3   7        174.76        170.83        18.21 o
  -7  -2   7        121.62        111.87        18.28 o
  -6  -2   7        330.74        323.29        20.40 o
  -5  -2   7          8.12          8.87        12.86 o
  -4  -2   7       1237.46       1250.08        40.11 o
  -3  -2   7        134.91        121.36        11.50 o
  -1  -2   7        350.43        302.41        26.37 o
   0  -2   7          6.29          8.02         7.92 o
   1  -2   7        672.32        672.76        17.14 o
   2  -2   7        936.90        948.18        21.87 o
   3  -2   7       1099.60       1101.98        22.55 o
   4  -2   7        195.65        199.81        11.70 o
   5  -2   7         12.60         11.47         8.36 o
   6  -2   7          1.73         -0.26        10.63 o
   7  -2   7        364.56        389.69        24.20 o
  -7  -1   7         30.64         21.66        15.59 o
  -6  -1   7        160.67        162.54        17.81 o
  -5  -1   7        179.70        160.75        12.48 o
  -4  -1   7        877.30        891.38        36.84 o
  -3  -1   7        256.53        251.30        12.01 o
  -2  -1   7         51.74         51.49         8.74 o
  -1  -1   7       1284.18       1375.87        24.87 o
   0  -1   7       1959.50       1947.58        39.26 o
   1  -1   7       1381.57       1316.50        23.20 o
   2  -1   7          6.84          5.27         8.22 o
   3  -1   7        471.41        483.22        14.47 o
   4  -1   7        557.71        555.18        18.63 o
   5  -1   7         96.14         99.55        10.40 o
   6  -1   7        363.07        344.98        19.59 o
   7  -1   7         29.74         39.65        13.30 o
  -7   0   7        363.59        338.75        26.61 o
  -6   0   7         42.58         41.11         8.69 o
  -5   0   7         22.19         19.51         9.09 o
  -4   0   7        121.50        111.82         9.15 o
  -3   0   7        803.14        772.63        21.13 o
  -2   0   7       1072.71       1030.68        36.67 o
  -1   0   7       3723.16       3974.28        49.36 o
   0   0   7        952.03       1072.87        21.34 o
   1   0   7        778.77        800.65        21.26 o
   2   0   7        566.68        562.19        16.02 o
   3   0   7        635.53        624.61        18.03 o
   4   0   7         40.29         39.70         9.07 o
   5   0   7         25.10         24.06         9.01 o
   6   0   7         59.71         72.73        11.55 o
   7   0   7          7.37          1.98        10.98 o
  -7   1   7         81.18         84.91        16.83 o
  -6   1   7         60.28         68.18        11.31 o
  -5   1   7        912.85        848.89        35.12 o
  -4   1   7        409.61        397.35        18.13 o
  -3   1   7          0.95          2.22         6.30 o
  -2   1   7        575.60        585.58        24.40 o
  -1   1   7       1122.23       1132.21        37.93 o
   0   1   7       1385.85       1443.27        30.58 o
   1   1   7        133.70        131.39        10.52 o
   2   1   7        108.28        116.42         9.70 o
   3   1   7        154.37        159.81        10.03 o
   4   1   7         32.14         31.15        10.73 o
   5   1   7        137.02        132.00        11.10 o
   6   1   7        171.03        170.50        12.61 o
  -7   2   7          6.04         10.60        13.50 o
  -6   2   7          0.01          2.64        10.70 o
  -5   2   7        373.49        375.48        21.54 o
  -4   2   7        374.77        347.35        18.10 o
  -3   2   7        758.16        752.73        22.42 o
  -2   2   7        750.04        780.20        30.55 o
  -1   2   7         18.39         18.84         7.84 o
   0   2   7       1070.51       1040.46        28.73 o
   1   2   7        511.79        517.53        15.88 o
   2   2   7       1000.44       1093.68        30.62 o
   3   2   7         23.44         32.34         8.59 o
   4   2   7          3.24          5.22         9.06 o
   5   2   7          2.21          0.22         8.55 o
   6   2   7        250.40        256.24        17.13 o
  -7   3   7        467.78        468.47        27.38 o
  -6   3   7         46.98         50.58        12.45 o
  -5   3   7        245.25        253.26        18.63 o
  -4   3   7          9.62         10.62         9.87 o
  -3   3   7        297.17        291.83        14.33 o
  -2   3   7        805.60        797.89        32.42 o
  -1   3   7        751.77        687.14        36.77 o
   0   3   7        523.90        511.23        18.14 o
   1   3   7        257.96        251.93        12.82 o
   2   3   7        716.67        737.01        29.53 o
   3   3   7        287.52        295.12        14.26 o
   4   3   7       1217.20       1286.77        63.73 o
   5   3   7         14.49         16.88        10.34 o
   6   3   7          0.12          6.33        11.76 o
  -7   4   7         50.26         53.24        14.22 o
  -6   4   7         42.70         47.54        12.18 o
  -5   4   7        282.09        304.11        19.06 o
  -4   4   7         75.24         77.85        11.78 o
  -3   4   7        692.20        736.31        43.93 o
  -2   4   7        168.02        176.37        10.35 o
  -1   4   7        285.22        246.47        11.96 o
   0   4   7        481.46        459.28        22.73 o
   1   4   7        876.79        834.14        31.55 o
   2   4   7        218.49        218.87        14.24 o
   3   4   7         34.48         34.68         8.87 o
   4   4   7          3.65          1.04        11.02 o
   5   4   7        545.73        533.30        41.22 o
  -6   5   7        149.92        171.29        19.30 o
  -5   5   7         37.22         43.76        15.43 o
  -4   5   7        170.74        168.66        14.72 o
  -3   5   7         27.30         27.31         9.22 o
  -2   5   7        275.55        246.97        13.17 o
  -1   5   7        269.48        240.80        23.20 o
   0   5   7         38.76         28.59        10.46 o
   1   5   7         30.10         27.25         8.39 o
   2   5   7        199.32        212.75        15.19 o
   3   5   7        420.96        446.96        24.62 o
   4   5   7        100.39         85.61        11.88 o
   5   5   7        258.90        249.59        16.73 o
  -6   6   7        174.70        179.30        22.16 o
  -5   6   7        169.33        185.20        21.08 o
  -4   6   7         59.18         57.40        12.26 o
  -3   6   7         36.06         32.54        16.58 o
  -2   6   7        105.20         92.73        14.24 o
  -1   6   7        116.40        121.35        16.40 o
   0   6   7         68.48         52.54        12.84 o
   1   6   7         45.97         43.45        13.28 o
   2   6   7         33.84         31.24         9.65 o
   3   6   7         23.15         13.71        11.08 o
   4   6   7          6.57         16.39        14.94 o
  -5   7   7         16.28         25.14        23.35 o
  -4   7   7          2.26         17.96        29.63 o
  -3   7   7        296.35        278.67        34.42 o
  -2   7   7        429.80        403.67        51.18 o
  -1   7   7         29.57         31.43        16.09 o
   0   7   7         15.58          6.86        12.96 o
   1   7   7        125.16        127.78        36.37 o
   2   7   7         65.93         43.08        14.99 o
   3   7   7         65.53         70.73        17.21 o
  -4   8   7        122.38        114.34        33.52 o
  -3   8   7          2.48         -8.58        15.83 o
  -2   8   7        107.64         83.33        14.06 o
  -1   8   7       1233.21       1093.49       134.85 o
   0   8   7        104.04        103.50        26.04 o
   1   8   7        115.23         91.76        15.82 o
   2   8   7          7.62         -4.20        14.99 o
  -3   9   7         83.82         79.55        27.99 o
  -2   9   7        265.30        230.38        36.97 o
  -1   9   7          5.67         -2.09        12.89 o
   0   9   7         48.87         42.19        13.29 o
   1 -11   8         21.56         29.46        12.49 o
   2 -11   8        295.11        321.72        24.12 o
  -2 -10   8         20.88         14.73        16.61 o
  -1 -10   8         69.65         78.51        22.33 o
   0 -10   8        325.10        316.67        22.47 o
   1 -10   8        277.44        261.83        18.04 o
   2 -10   8        273.13        280.22        18.35 o
   3 -10   8         21.51         28.96        10.23 o
   4 -10   8          3.14          2.49        13.05 o
  -3  -9   8         16.92          3.74        17.36 o
  -2  -9   8        512.82        452.04        36.26 o
  -1  -9   8        374.59        379.45        28.14 o
   0  -9   8         50.77         51.54         9.87 o
   1  -9   8        179.98        175.42        13.70 o
   2  -9   8        440.43        434.52        23.24 o
   3  -9   8         68.53         58.93        12.85 o
   4  -9   8        459.43        455.35        23.22 o
   5  -9   8         23.76         27.09        10.77 o
  -4  -8   8         96.26         86.91        16.39 o
  -3  -8   8        141.93        142.97        19.08 o
  -2  -8   8         24.93         29.12        14.28 o
  -1  -8   8        770.48        705.95        32.92 o
   0  -8   8        646.56        629.03        20.29 o
   1  -8   8        455.20        436.63        22.93 o
   2  -8   8         34.21         39.02        11.66 o
   3  -8   8        201.85        197.57        14.11 o
   4  -8   8        263.03        242.84        12.85 o
   5  -8   8        257.30        247.52        18.85 o
   6  -8   8        266.76        258.33        15.81 o
  -4  -7   8        114.61        107.26        17.72 o
  -3  -7   8        490.12        456.48        33.19 o
  -2  -7   8        714.94        727.82        40.39 o
  -1  -7   8        395.43        392.39        17.80 o
   0  -7   8        124.47        128.11        11.97 o
   1  -7   8       1265.67       1205.64        31.98 o
   2  -7   8        555.05        550.32        21.93 o
   3  -7   8        219.30        220.52        15.86 o
   4  -7   8        116.41        107.74        11.72 o
   5  -7   8         15.19         13.19        10.58 o
   6  -7   8        269.27        269.29        20.48 o
  -5  -6   8        194.50        186.17        22.04 o
  -4  -6   8        343.50        384.17        22.64 o
  -3  -6   8         19.83         30.13        13.37 o
  -2  -6   8        830.09        766.11        64.85 o
  -1  -6   8        124.99        192.76        15.29 o
   0  -6   8       1172.11       1074.50        49.05 o
   1  -6   8         46.77         56.02         9.21 o
   2  -6   8        127.01        125.66        12.86 o
   3  -6   8        251.60        268.64        14.30 o
   4  -6   8        463.52        451.87        20.97 o
   5  -6   8        213.93        210.96        15.97 o
   6  -6   8        123.24        100.19        12.80 o
  -5  -5   8         61.46         60.67        15.10 o
  -4  -5   8        401.63        417.58        31.34 o
  -3  -5   8        536.98        570.50        30.20 o
  -2  -5   8        229.85        271.32        19.64 o
  -1  -5   8         11.28          9.70         8.63 o
   0  -5   8        403.79        417.37        18.73 o
   1  -5   8        145.72        148.44        10.58 o
   2  -5   8         45.83         44.79         9.73 o
   3  -5   8        787.48        741.91        20.74 o
   4  -5   8        308.09        282.48        17.22 o
   5  -5   8         59.36         62.37        14.50 o
   6  -5   8        348.87        335.96        23.26 o
  -6  -4   8        221.20        215.89        23.48 o
  -5  -4   8        164.85        158.12        18.72 o
  -4  -4   8         73.06         73.75        16.14 o
  -3  -4   8        241.17        244.43        19.02 o
  -2  -4   8        857.90        925.05        45.20 o
  -1  -4   8       1310.17       1343.56        34.79 o
   0  -4   8         82.42         70.07         9.04 o
   1  -4   8        604.40        605.99        18.32 o
   2  -4   8       1143.60       1130.56        26.90 o
   3  -4   8         39.05         42.84         9.23 o
   4  -4   8        444.74        430.84        18.15 o
   5  -4   8        443.77        393.56        18.64 o
   6  -4   8          3.21         -1.32        11.99 o
   7  -4   8          3.73         14.72        12.57 o
  -6  -3   8         66.27         73.67        18.26 o
  -5  -3   8        456.61        475.95        31.27 o
  -4  -3   8       1439.18       1448.68        60.91 o
  -3  -3   8        729.98        741.31        30.03 o
  -2  -3   8         68.96         58.83        10.36 o
  -1  -3   8        275.26        277.74        15.43 o
   0  -3   8       1258.12       1239.07        46.44 o
   1  -3   8       2827.46       2795.02        53.87 o
   2  -3   8        197.32        201.58        11.46 o
   3  -3   8        183.27        171.87        11.71 o
   4  -3   8        239.65        214.70        13.51 o
   5  -3   8        436.74        426.62        20.93 o
   6  -3   8        236.76        223.42        16.60 o
   7  -3   8         10.01         18.07        13.69 o
  -6  -2   8        178.26        180.19        22.15 o
  -5  -2   8        155.62        148.44        16.61 o
  -4  -2   8        222.49        196.86        20.55 o
  -3  -2   8       2248.61       1723.21       125.42 o
  -1  -2   8        694.65        728.86        22.38 o
   0  -2   8        368.25        353.58        23.87 o
   1  -2   8        263.78        256.61        11.52 o
   2  -2   8        906.52        893.74        19.97 o
   3  -2   8        761.89        745.28        26.08 o
   4  -2   8        675.01        663.69        19.73 o
   5  -2   8         11.48         12.80         9.92 o
   6  -2   8         17.49         18.17        12.97 o
   7  -2   8         11.04         10.47        11.79 o
  -7  -1   8         12.68         14.79        17.04 o
  -6  -1   8         46.13         36.34        13.71 o
  -5  -1   8        814.73        762.90        37.50 o
  -4  -1   8         75.15         77.33        11.00 o
  -3  -1   8       1421.51       1421.13        62.17 o
  -2  -1   8         25.87         26.18        11.40 o
  -1  -1   8        562.59        598.05        16.98 o
   0  -1   8       1229.37       1297.82        28.92 o
   1  -1   8        920.89        961.13        22.65 o
   2  -1   8         92.19         90.07        10.15 o
   3  -1   8          3.74          2.75         8.20 o
   4  -1   8         59.54         69.46        11.00 o
   5  -1   8        752.54        728.74        23.62 o
   6  -1   8        155.83        160.69        12.02 o
  -7   0   8         52.54         49.95        17.28 o
  -6   0   8         38.96         41.68        15.75 o
  -5   0   8          5.46          3.85         9.25 o
  -4   0   8         47.60         44.01         8.46 o
  -3   0   8        676.60        643.97        25.03 o
  -2   0   8        311.62        304.14        12.91 o
  -1   0   8         87.16         89.75        11.59 o
   0   0   8         58.36         75.06         8.50 o
   1   0   8        281.86        296.05        12.31 o
   2   0   8        664.64        680.05        18.52 o
   3   0   8        449.32        455.86        18.27 o
   4   0   8        115.78        117.55        10.36 o
   5   0   8          4.08          3.85        11.10 o
   6   0   8        111.99        109.68        11.61 o
  -7   1   8          4.04          3.95        20.48 o
  -6   1   8        350.62        351.85        15.68 o
  -5   1   8         49.74         51.95        10.99 o
  -4   1   8       1039.87       1007.63        28.97 o
  -3   1   8          2.44          4.08         7.13 o
  -2   1   8        222.81        200.98        14.68 o
  -1   1   8       1074.66       1090.04        34.24 o
   0   1   8        743.98        779.08        25.15 o
   1   1   8        185.55        212.29        12.02 o
   2   1   8         55.00         59.11         8.16 o
   3   1   8         54.52         56.91         9.66 o
   4   1   8        310.12        324.72        16.20 o
   5   1   8        405.45        422.65        20.90 o
   6   1   8          2.63          3.86        10.28 o
  -7   2   8        209.73        216.93        20.68 o
  -6   2   8         33.61         31.80        10.26 o
  -5   2   8          1.14          0.42         9.55 o
  -4   2   8        872.64        863.12        31.58 o
  -3   2   8        881.25        861.43        33.52 o
  -2   2   8       1109.19       1084.92        44.64 o
  -1   2   8         68.63         64.69        10.51 o
   0   2   8         75.68         75.69        10.09 o
   1   2   8        206.44        213.15        11.08 o
   2   2   8        854.30        891.96        27.78 o
   3   2   8        332.08        361.17        14.78 o
   4   2   8          0.63          1.31         9.55 o
   5   2   8          6.71         16.30         9.14 o
   6   2   8        108.07        110.14        13.66 o
  -6   3   8        684.97        669.82        44.58 o
  -5   3   8        399.45        377.03        20.86 o
  -4   3   8         35.63         30.33         9.54 o
  -3   3   8         92.01         93.15        10.44 o
  -2   3   8        707.06        668.08        39.57 o
  -1   3   8        594.56        530.65        43.33 o
   0   3   8        270.19        258.03        14.21 o
   1   3   8          4.12          2.28         8.63 o
   2   3   8        251.60        250.90        14.65 o
   3   3   8        138.90        147.30        10.73 o
   4   3   8        184.35        185.25        12.76 o
   5   3   8        687.41        674.42        30.40 o
  -6   4   8          5.76          6.57        17.94 o
  -5   4   8        206.48        233.04        19.82 o
  -4   4   8        465.56        473.27        23.82 o
  -3   4   8        332.65        335.01        23.09 o
  -2   4   8          1.32          2.57         7.42 o
  -1   4   8         96.15         79.64         9.36 o
   0   4   8         32.04         25.71         9.25 o
   1   4   8        623.70        603.86        34.05 o
   2   4   8        147.91        148.98        11.21 o
   3   4   8         76.37         69.87        10.64 o
   4   4   8          9.62         14.38        11.96 o
   5   4   8         85.78         83.90        13.06 o
  -6   5   8        139.94        160.61        20.36 o
  -5   5   8         78.50         89.57        15.85 o
  -4   5   8         56.83         55.31        10.75 o
  -3   5   8        340.16        334.47        17.97 o
  -2   5   8        255.49        229.21        14.58 o
  -1   5   8        178.78        160.63        11.28 o
   0   5   8        113.48        100.69        11.41 o
   1   5   8         35.19         35.06         8.96 o
   2   5   8        150.56        159.83        15.23 o
   3   5   8        268.85        266.35        14.48 o
   4   5   8        376.05        365.29        22.56 o
  -5   6   8         71.99         57.17        34.12 o
  -4   6   8        528.43        502.23        25.88 o
  -3   6   8         35.52         34.60        14.89 o
  -2   6   8         14.33          7.11        13.37 o
  -1   6   8        216.14        185.43        22.45 o
   0   6   8        225.61        192.52        23.80 o
   1   6   8        198.79        160.49        17.68 o
   2   6   8         57.62         55.14        13.17 o
   3   6   8          3.94          9.88        23.95 o
  -5   7   8          6.50         -2.39        34.12 o
  -4   7   8          0.96         -2.13        14.14 o
  -3   7   8         99.18         90.33        19.84 o
  -2   7   8         20.26         23.87        17.46 o
  -1   7   8        367.63        296.29        35.02 o
   0   7   8          3.24         -9.12        15.59 o
   1   7   8         70.72         65.43        14.95 o
   2   7   8         78.92         71.08        14.14 o
  -3   8   8          9.85         10.71        14.18 o
  -2   8   8         88.51         86.78        21.70 o
  -1   8   8        309.24        205.03        32.63 o
   0   8   8        364.08        252.75        54.18 o
   1   8   8         94.21         69.94        18.23 o
  -1 -10   9          6.54         -5.18        15.93 o
   0 -10   9        159.82        152.28        14.74 o
   1 -10   9        391.96        410.43        27.09 o
   2 -10   9         61.38         49.00        14.09 o
   3 -10   9        101.86         92.92        12.39 o
  -2  -9   9        314.62        288.31        24.50 o
  -1  -9   9        224.57        192.71        23.85 o
   0  -9   9        114.96        115.62        10.58 o
   1  -9   9          1.65         -2.00        10.34 o
   2  -9   9        211.56        194.84        15.30 o
   3  -9   9        327.68        317.73        22.20 o
   4  -9   9        288.89        272.04        17.20 o
  -3  -8   9          9.79          3.29        20.96 o
  -2  -8   9          5.60         -7.11        16.29 o
  -1  -8   9        194.18        196.88        14.69 o
   0  -8   9        643.84        630.80        35.70 o
   1  -8   9        541.56        489.61        28.51 o
   2  -8   9        107.50         93.65        11.61 o
   3  -8   9         79.00         84.98        13.25 o
   4  -8   9         75.26         73.33        11.42 o
   5  -8   9        444.82        436.05        26.35 o
  -4  -7   9          7.38         17.72        18.23 o
  -3  -7   9        762.39        769.82        55.73 o
  -2  -7   9        407.20        406.37        29.67 o
  -1  -7   9        154.82        178.32        16.75 o
   0  -7   9         25.21         26.73        13.28 o
   1  -7   9         82.17         89.68        12.34 o
   2  -7   9        670.68        660.48        24.51 o
   3  -7   9        811.40        819.26        34.64 o
   4  -7   9         62.74         47.07        11.55 o
   5  -7   9         45.04         35.62        11.98 o
  -5  -6   9        279.81        271.97        19.92 o
  -4  -6   9        127.88        124.96        19.34 o
  -3  -6   9          4.49         22.67        15.48 o
  -2  -6   9        157.41        158.49        14.14 o
  -1  -6   9        912.78        893.81        33.73 o
   0  -6   9        366.36        402.07        21.50 o
   1  -6   9        168.63        177.65        14.65 o
   2  -6   9          2.99          2.41        10.03 o
   3  -6   9        131.39        134.12        11.99 o
   4  -6   9        368.34        351.58        22.86 o
   5  -6   9        242.82        244.90        19.33 o
   6  -6   9         81.44         88.00        13.40 o
  -5  -5   9          0.78          7.68        16.14 o
  -4  -5   9        468.77        489.18        24.42 o
  -3  -5   9       1058.65       1098.87        43.45 o
  -2  -5   9        240.65        284.44        22.38 o
  -1  -5   9          1.20          4.34        10.48 o
   0  -5   9        290.24        264.99        51.03 o
   1  -5   9        955.50        968.93        31.50 o
   2  -5   9        139.16        137.39        12.92 o
   3  -5   9        472.65        470.73        20.49 o
   4  -5   9         77.74         71.86        13.61 o
   5  -5   9         67.04         74.42        13.13 o
   6  -5   9         54.92         44.44        12.48 o
  -5  -4   9        500.03        562.49        44.19 o
  -4  -4   9         16.75         16.49        13.93 o
  -3  -4   9         71.70         59.71        16.02 o
  -2  -4   9        189.50        220.69        21.04 o
  -1  -4   9       1077.93       1128.56        39.89 o
   0  -4   9        621.85        615.93        29.96 o
   1  -4   9        472.28        472.72        33.44 o
   2  -4   9         72.57         67.10        11.17 o
   3  -4   9        797.38        774.36        22.84 o
   4  -4   9        390.85        386.20        21.60 o
   5  -4   9        260.16        253.18        19.57 o
   6  -4   9          3.30          6.40        12.92 o
  -6  -3   9         46.41         50.20        21.78 o
  -5  -3   9        138.98        147.58        17.17 o
  -4  -3   9        832.00        878.36        35.18 o
  -3  -3   9        266.29        251.02        28.82 o
  -2  -3   9        539.08        476.61        57.62 o
  -1  -3   9          4.50          1.52         7.25 o
   0  -3   9         87.58         87.88         9.30 o
   1  -3   9         73.70         70.02        11.04 o
   2  -3   9       4572.33       4351.83       140.77 o
   3  -3   9         83.96         82.69        12.48 o
   4  -3   9          0.82         -1.36         9.61 o
   5  -3   9        461.15        396.25        19.96 o
   6  -3   9        153.21        152.98        16.92 o
  -6  -2   9        194.56        189.08        24.02 o
  -5  -2   9         91.93        101.06        15.12 o
  -4  -2   9         34.12         27.71         8.63 o
  -3  -2   9         31.55         30.95         7.57 o
  -2  -2   9        503.99        453.89        36.94 o
  -1  -2   9        909.53        974.25        28.28 o
   0  -2   9       1175.92       1205.00        58.69 o
   1  -2   9         66.17         59.83         8.95 o
   2  -2   9         27.25         27.03         9.22 o
   3  -2   9        995.60        951.77        25.37 o
   4  -2   9        565.55        535.63        22.10 o
   5  -2   9         78.35         71.58        10.06 o
   6  -2   9         12.70         10.58        12.11 o
  -6  -1   9        269.64        272.05        23.05 o
  -5  -1   9        749.10        744.29        45.72 o
  -4  -1   9        451.75        466.43        22.65 o
  -3  -1   9          8.07          7.08         7.36 o
  -2  -1   9          2.15          5.93         9.77 o
  -1  -1   9        136.49        149.34        12.12 o
   0  -1   9        930.17       1012.55        26.00 o
   1  -1   9       1013.27       1050.81        26.29 o
   2  -1   9        525.98        520.90        20.55 o
   3  -1   9         37.53         43.74         9.95 o
   4  -1   9        501.86        482.98        21.37 o
   5  -1   9         22.71         24.23        11.59 o
   6  -1   9        101.90        104.40        12.11 o
  -6   0   9        283.43        272.50        22.73 o
  -5   0   9         12.13         14.25         8.76 o
  -4   0   9       1077.88       1027.39        40.10 o
  -3   0   9        264.92        264.36        13.40 o
  -2   0   9        848.55        804.47        49.43 o
  -1   0   9        291.94        301.40        16.03 o
   0   0   9          0.39         -3.11         7.91 o
   1   0   9        406.28        443.91        18.23 o
   2   0   9        554.01        560.47        21.08 o
   3   0   9        645.53        692.48        20.19 o
   4   0   9        100.30        103.05        11.52 o
   5   0   9          6.49          5.29        13.31 o
   6   0   9          2.44          6.91        12.14 o
  -6   1   9        184.35        178.22        12.30 o
  -5   1   9         48.29         48.74         9.78 o
  -4   1   9        487.92        477.95        22.51 o
  -3   1   9         68.52         63.52         8.93 o
  -2   1   9          9.79          7.44         8.97 o
  -1   1   9        711.55        753.33        30.80 o
   0   1   9        801.66        844.81        33.27 o
   1   1   9        627.65        682.84        24.40 o
   2   1   9         24.41         25.34         8.64 o
   3   1   9        182.57        203.85        12.66 o
   4   1   9        369.24        380.51        19.57 o
   5   1   9         32.35         32.23        11.40 o
  -6   2   9         11.56          3.97        10.51 o
  -5   2   9          8.99          7.28         9.25 o
  -4   2   9         77.50         77.82        10.55 o
  -3   2   9        314.00        298.30        18.33 o
  -2   2   9        186.79        158.41        14.02 o
  -1   2   9       1359.57       1406.30        54.94 o
   0   2   9        263.97        264.69        19.35 o
   1   2   9        379.38        376.71        16.64 o
   2   2   9        231.64        242.37        13.83 o
   3   2   9        238.10        254.71        14.19 o
   4   2   9          7.15          6.97         8.83 o
   5   2   9         18.50         16.41        11.26 o
  -6   3   9          8.52          6.38        12.34 o
  -5   3   9        443.63        426.24        18.38 o
  -4   3   9        168.28        170.25        13.07 o
  -3   3   9          1.01         -0.94         9.52 o
  -2   3   9        254.50        240.06        24.19 o
  -1   3   9        480.32        431.06        34.61 o
   0   3   9        465.45        435.23        23.26 o
   1   3   9         36.52         41.45         9.67 o
   2   3   9         60.66         58.46        11.45 o
   3   3   9        145.25        144.42        11.98 o
   4   3   9         10.12         15.90        10.57 o
   5   3   9         20.03         20.08        13.17 o
  -6   4   9         10.27          7.20        12.93 o
  -5   4   9        237.21        247.75        18.36 o
  -4   4   9        211.94        224.95        15.35 o
  -3   4   9        293.40        286.86        19.04 o
  -2   4   9        250.31        240.33        14.94 o
  -1   4   9          0.01         -0.09         7.45 o
   0   4   9        292.47        258.39        16.66 o
   1   4   9        202.76        209.20        20.54 o
   2   4   9        397.77        377.89        41.80 o
   3   4   9         10.98         12.91        10.35 o
   4   4   9         11.84         12.55        11.11 o
  -5   5   9         69.77         78.19        13.15 o
  -4   5   9          5.84          7.02        10.68 o
  -3   5   9        129.34        127.37        12.20 o
  -2   5   9        298.80        248.28        17.41 o
  -1   5   9        185.36        154.25        11.73 o
   0   5   9        118.91         94.52        11.65 o
   1   5   9        188.73        157.19        13.19 o
   2   5   9        183.43        179.19        14.01 o
   3   5   9         33.66         38.05        11.61 o
  -5   6   9        143.71        119.20        19.68 o
  -4   6   9         12.41         16.14        15.59 o
  -3   6   9        122.17        117.90        16.79 o
  -2   6   9         58.83         57.50        17.93 o
  -1   6   9         54.94         42.53        14.17 o
   0   6   9        116.14        100.37        21.70 o
   1   6   9        270.40        219.23        24.84 o
   2   6   9         78.76         76.65        16.52 o
  -4   7   9        113.38         92.49        16.15 o
  -3   7   9         14.10         -7.07        19.61 o
  -2   7   9         50.36         51.64        13.44 o
  -1   7   9         61.51         56.94        14.67 o
   0   7   9          6.94         -1.77        12.69 o
   1   7   9         15.00         13.80        17.12 o
   1 -10  10        345.56        314.68        27.93 o
  -1  -9  10        296.72        286.29        29.75 o
   0  -9  10        290.29        302.45        20.74 o
   1  -9  10         61.57         95.78        21.55 o
   2  -9  10        434.21        432.25        25.72 o
   3  -9  10        262.94        242.33        19.87 o
  -3  -8  10        380.47        411.72        22.24 o
  -2  -8  10         43.11         30.17        18.74 o
  -1  -8  10         78.47         75.62        13.30 o
   0  -8  10        484.76        501.72        34.02 o
   1  -8  10        363.74        340.85        23.69 o
   2  -8  10        310.98        314.11        19.77 o
   3  -8  10         40.62         55.28        13.76 o
   4  -8  10         38.58         35.99        12.93 o
  -3  -7  10         64.65         60.54        17.71 o
  -2  -7  10        547.56        526.87        41.14 o
  -1  -7  10        440.87        471.12        30.19 o
   0  -7  10         84.92         80.81        12.22 o
   1  -7  10        199.22        189.98        17.46 o
   2  -7  10        674.81        674.93        35.78 o
   3  -7  10         64.41         57.84        12.15 o
   4  -7  10        421.93        406.11        24.11 o
   5  -7  10         31.51         38.01        12.90 o
  -4  -6  10        108.18         96.56        18.85 o
  -3  -6  10        164.19        146.39        21.56 o
  -2  -6  10         16.23         19.93        11.00 o
  -1  -6  10        882.62        850.22        31.64 o
   0  -6  10        850.66        852.25        65.55 o
   1  -6  10        520.22        519.20        29.58 o
   2  -6  10         86.34         88.07        11.33 o
   3  -6  10        156.43        164.54        17.85 o
   4  -6  10        338.19        312.73        18.56 o
   5  -6  10        200.49        188.84        18.37 o
  -5  -5  10          8.86         15.71        22.65 o
  -4  -5  10        141.96        139.82        17.17 o
  -3  -5  10        485.75        482.77        34.29 o
  -2  -5  10        575.46        569.61        29.63 o
  -1  -5  10        518.26        548.97        27.40 o
   0  -5  10         37.21         34.24        11.95 o
   1  -5  10       1245.86       1252.87        44.06 o
   2  -5  10        755.08        760.79        34.70 o
   3  -5  10        284.09        278.29        16.98 o
   4  -5  10         83.18         79.26        13.98 o
   5  -5  10          2.39          0.26        13.10 o
  -5  -4  10        153.69        155.84        21.72 o
  -4  -4  10        232.58        241.23        18.69 o
  -3  -4  10         23.52         28.97        14.16 o
  -2  -4  10        863.15        780.30        43.38 o
  -1  -4  10        162.80        211.78        21.17 o
   0  -4  10        845.17        831.28        29.88 o
   1  -4  10         17.04         22.67        10.24 o
   2  -4  10         52.42         54.45        10.54 o
   3  -4  10        203.20        190.88        13.53 o
   4  -4  10        366.64        353.12        22.30 o
   5  -4  10        159.95        179.12        15.52 o
   6  -4  10         24.85         12.54        13.70 o
  -5  -3  10         77.93         79.31        18.47 o
  -4  -3  10        428.55        428.90        31.01 o
  -3  -3  10        411.13        369.49        49.12 o
  -2  -3  10        149.48        145.37        28.81 o
  -1  -3  10          0.08         -2.69         8.10 o
   0  -3  10        492.60        531.14        21.68 o
   1  -3  10        219.50        190.41        16.27 o
   2  -3  10         21.21         27.77         9.44 o
   3  -3  10        146.89        129.96        11.95 o
   4  -3  10        167.12        158.11        13.29 o
   5  -3  10         25.61         25.88        10.13 o
   6  -3  10        188.48        189.25        16.65 o
  -6  -2  10        248.34        265.37        20.73 o
  -5  -2  10        114.82        136.36        16.59 o
  -4  -2  10         31.69         19.29         9.82 o
  -3  -2  10        159.13        146.81        13.09 o
  -2  -2  10        583.60        580.74        22.02 o
  -1  -2  10       1066.76       1145.29        40.11 o
   0  -2  10         50.04         51.83         9.74 o
   1  -2  10        357.46        371.57        15.19 o
   2  -2  10        793.85        780.92        23.65 o
   3  -2  10         69.29         74.40        10.61 o
   4  -2  10        190.26        180.49        13.86 o
   5  -2  10        216.80        193.94        13.46 o
   6  -2  10          6.85          6.83        10.69 o
  -6  -1  10         24.71         25.56        17.68 o
  -5  -1  10        248.18        248.17        24.84 o
  -4  -1  10        934.44        932.95        44.40 o
  -3  -1  10        590.93        589.36        38.97 o
  -2  -1  10         73.35         80.02        11.99 o
  -1  -1  10         84.60        101.07        13.97 o
   0  -1  10        483.40        532.09        17.52 o
   1  -1  10       2145.59       2344.35        38.57 o
   2  -1  10        100.28        107.16        10.60 o
   3  -1  10        139.23        134.19        12.45 o
   4  -1  10        147.29        147.31        11.94 o
   5  -1  10        225.03        218.43        15.90 o
  -6   0  10        113.47        128.73        16.61 o
  -5   0  10         22.36         28.51        11.19 o
  -4   0  10        292.33        289.43        16.26 o
  -3   0  10        898.72        872.93        62.47 o
  -2   0  10       1259.98       1372.34        56.24 o
  -1   0  10        492.17        549.71        21.79 o
   0   0  10        276.00        308.05        14.05 o
   1   0  10        139.79        151.74        11.00 o
   2   0  10        499.69        523.21        19.80 o
   3   0  10        351.85        351.07        16.48 o
   4   0  10        331.01        340.71        15.05 o
   5   0  10          2.02          2.13        11.43 o
  -6   1  10         45.31         42.51        17.27 o
  -5   1  10        613.82        612.36        35.46 o
  -4   1  10         64.11         52.55        11.65 o
  -3   1  10        494.82        463.34        27.65 o
  -2   1  10          9.52         10.99         9.74 o
  -1   1  10        294.68        314.48        16.53 o
   0   1  10        674.12        695.87        27.04 o
   1   1  10        442.58        469.11        18.26 o
   2   1  10         27.62         24.08         9.29 o
   3   1  10         37.02         38.01        11.45 o
   4   1  10          8.91         10.79         9.75 o
   5   1  10        266.81        264.95        16.24 o
  -6   2  10          4.54          0.14        12.47 o
  -5   2  10         26.74         24.30        10.98 o
  -4   2  10         38.05         39.13        12.92 o
  -3   2  10        405.16        390.10        25.47 o
  -2   2  10        148.10        136.80        12.05 o
  -1   2  10         22.62         24.04         9.41 o
   0   2  10          0.05          7.14         9.51 o
   1   2  10        170.54        167.96        14.47 o
   2   2  10        279.11        293.63        13.97 o
   3   2  10        148.00        159.41        13.83 o
   4   2  10         46.91         45.47         9.74 o
  -5   3  10          6.36          7.29        11.32 o
  -4   3  10        405.21        404.11        23.16 o
  -3   3  10          0.94         -2.68        12.74 o
  -2   3  10        111.82        100.80        10.40 o
  -1   3  10        380.25        337.92        25.79 o
   0   3  10        318.07        309.70        18.85 o
   1   3  10        100.17         96.10        10.42 o
   2   3  10         39.64         37.03        10.43 o
   3   3  10         41.05         39.13        11.24 o
   4   3  10         69.34         68.13        12.78 o
  -5   4  10          6.81          5.55        12.33 o
  -4   4  10        291.15        286.09        18.35 o
  -3   4  10        224.45        230.47        14.23 o
  -2   4  10        565.06        509.98        43.72 o
  -1   4  10         30.61         18.37         9.36 o
   0   4  10         64.48         48.59         9.48 o
   1   4  10         28.99         33.05        11.70 o
   2   4  10        223.59        212.09        21.62 o
   3   4  10         96.59         89.93        11.50 o
  -4   5  10         20.13         14.02        13.66 o
  -3   5  10         22.17         22.81        18.45 o
  -2   5  10        283.83        209.80        29.33 o
  -1   5  10        189.88        162.72        29.48 o
   0   5  10         70.44         81.96        15.39 o
   1   5  10         29.80         13.19        12.53 o
   2   5  10         51.85         36.82        24.25 o
  -3   6  10        146.87        115.72        17.69 o
  -2   6  10          0.49          2.83        14.54 o
  -1   6  10         58.07         43.58        14.84 o
   0   6  10          5.55         -0.62        14.32 o
   1   6  10        187.50        163.71        19.11 o
   0  -9  11         63.85         65.27        13.45 o
   1  -9  11         25.39         21.40        14.37 o
   2  -9  11         18.78         24.99        11.87 o
  -2  -8  11         82.90        112.65        24.07 o
  -1  -8  11         13.44          5.60        16.19 o
   0  -8  11        205.54        186.51        24.77 o
   1  -8  11        566.90        586.62        35.12 o
   2  -8  11         73.72         54.76        14.07 o
   3  -8  11         74.77         74.41        15.97 o
  -3  -7  11        257.66        241.13        19.89 o
  -2  -7  11        491.90        471.31        33.37 o
  -1  -7  11        300.86        308.03        26.11 o
   0  -7  11        104.83        115.94        13.37 o
   1  -7  11         10.47         14.67        14.67 o
   2  -7  11        208.63        192.57        14.89 o
   3  -7  11        268.04        248.81        19.42 o
   4  -7  11        345.10        306.58        21.14 o
  -3  -6  11         28.51         28.22        18.71 o
  -2  -6  11          1.82          5.64        14.92 o
  -1  -6  11        204.26        239.97        16.66 o
   0  -6  11        623.42        651.82        45.02 o
   1  -6  11        524.63        496.69        31.94 o
   2  -6  11         39.88         36.00        12.12 o
   3  -6  11         56.62         61.16        14.60 o
   4  -6  11         19.86         22.88        14.48 o
   5  -6  11        270.08        251.15        16.94 o
  -4  -5  11          3.73          7.33        15.94 o
  -3  -5  11        728.07        744.59        55.31 o
  -2  -5  11        471.40        449.77        33.31 o
  -1  -5  11        109.19        132.80        13.92 o
   0  -5  11          2.24          0.23        10.79 o
   1  -5  11         76.07         85.64        16.34 o
   2  -5  11        334.73        326.92        20.67 o
   3  -5  11        749.17        764.02        25.59 o
   4  -5  11         34.72         39.77        13.97 o
   5  -5  11         58.78         51.91        13.24 o
  -4  -4  11        168.32        172.88        21.92 o
  -3  -4  11          0.98          4.27        16.54 o
  -2  -4  11        202.75        190.09        22.20 o
  -1  -4  11        874.24        883.17        50.44 o
   0  -4  11        466.81        488.18        24.98 o
   1  -4  11         78.23         66.57        12.76 o
   2  -4  11          3.42         -1.64        12.24 o
   3  -4  11        137.97        135.41        12.25 o
   4  -4  11        274.06        261.53        17.96 o
   5  -4  11        231.70        221.23        18.50 o
  -5  -3  11          0.87         -5.54        18.19 o
  -4  -3  11        331.99        340.06        28.02 o
  -3  -3  11        920.92        904.27       105.54 o
  -2  -3  11        295.12        259.08        47.72 o
  -1  -3  11          1.03         -3.29        10.48 o
   0  -3  11        287.42        257.75        32.92 o
   1  -3  11        924.98        880.81        50.23 o
   2  -3  11        169.30        166.32        12.97 o
   3  -3  11        317.11        313.42        18.34 o
   4  -3  11         31.12         24.75        11.17 o
   5  -3  11        126.83        121.94        12.46 o
  -5  -2  11        462.17        500.02        35.75 o
  -4  -2  11         17.15         19.40        16.50 o
  -3  -2  11        107.60         87.64        12.83 o
  -2  -2  11        126.57        134.56        12.79 o
  -1  -2  11        677.49        693.87        32.57 o
   0  -2  11        175.91        207.97        18.98 o
   1  -2  11        381.26        404.47        19.82 o
   2  -2  11         43.72         46.33        11.45 o
   3  -2  11        449.65        447.63        23.86 o
   4  -2  11        245.52        234.71        17.38 o
   5  -2  11        150.85        129.75        15.11 o
  -5  -1  11         66.40         67.92        17.93 o
  -4  -1  11        528.70        531.64        36.49 o
  -3  -1  11        107.60        116.43        12.07 o
  -2  -1  11        242.72        266.86        16.32 o
  -1  -1  11         21.11         27.32        11.35 o
   0  -1  11         86.30         95.98        11.22 o
   1  -1  11         27.49         24.25        10.44 o
   2  -1  11       1921.79       2048.77        45.36 o
   3  -1  11         92.52         92.12        11.89 o
   4  -1  11          2.35          4.36        11.87 o
   5  -1  11        220.92        207.60        15.05 o
  -5   0  11         44.68         47.62        17.52 o
  -4   0  11         49.19         51.44        10.41 o
  -3   0  11         32.79         33.28        10.80 o
  -2   0  11        265.10        268.43        21.00 o
  -1   0  11        242.14        280.86        18.37 o
   0   0  11        703.02        771.06        34.33 o
   1   0  11         48.93         56.51        10.09 o
   2   0  11          7.64         12.20        10.37 o
   3   0  11        384.45        396.28        15.76 o
   4   0  11        274.12        280.54        18.44 o
  -5   1  11        585.53        583.85        30.55 o
  -4   1  11        304.55        309.57        20.60 o
  -3   1  11         19.42         17.40        10.15 o
  -2   1  11         12.38          7.37        12.05 o
  -1   1  11         67.41         72.27        12.41 o
   0   1  11        494.37        505.93        20.49 o
   1   1  11        365.19        394.36        17.77 o
   2   1  11        275.79        310.48        17.45 o
   3   1  11          3.75          1.32         9.68 o
   4   1  11        301.64        313.62        18.75 o
  -5   2  11         65.90         61.94        15.46 o
  -4   2  11        563.03        524.66        35.67 o
  -3   2  11        218.84        209.66        20.65 o
  -2   2  11        406.43        398.97        29.16 o
  -1   2  11        181.75        195.49        17.27 o
   0   2  11          2.12          2.24        11.46 o
   1   2  11        173.11        181.79        15.98 o
   2   2  11        213.64        217.05        16.08 o
   3   2  11        277.19        264.45        16.49 o
   4   2  11         27.54         22.04        11.29 o
  -4   3  11        202.42        206.98        24.37 o
  -3   3  11          4.49         11.57        13.55 o
  -2   3  11          0.92          6.73         9.66 o
  -1   3  11        322.34        302.67        27.48 o
   0   3  11        240.05        241.22        18.73 o
   1   3  11        176.57        181.59        14.44 o
   2   3  11         11.61         11.70        11.22 o
   3   3  11         43.97         41.19        11.80 o
  -4   4  11         36.93         32.16        14.00 o
  -3   4  11        107.00         97.09        11.70 o
  -2   4  11         10.59         10.58        11.39 o
  -1   4  11        388.19        312.43        23.92 o
   0   4  11         83.75         67.30         9.79 o
   1   4  11        140.79        100.99        42.35 o
   2   4  11         59.27         54.08        26.64 o
  -3   5  11          2.85         -4.21        19.22 o
  -2   5  11         70.65         59.61        15.12 o
  -1   5  11        154.92        135.09        16.49 o
   0   5  11        134.28        122.62        15.45 o
   1   5  11          6.29         22.19        13.08 o
   0  -8  12         56.15         46.13        18.10 o
   1  -8  12        392.24        362.10        36.38 o
   2  -8  12        380.73        340.99        18.26 o
  -2  -7  12        312.64        291.96        21.42 o
  -1  -7  12        252.23        238.61        24.41 o
   0  -7  12        238.13        226.76        20.09 o
   1  -7  12        106.48        137.24        18.60 o
   2  -7  12        431.09        456.88        28.46 o
   3  -7  12        338.96        332.50        16.98 o
  -2  -6  12         40.88         49.77        18.72 o
  -1  -6  12         56.01         56.50        14.43 o
   0  -6  12        496.43        520.14        33.94 o
   1  -6  12        339.09        308.91        25.64 o
   2  -6  12        251.16        264.65        19.06 o
   3  -6  12         44.32         54.84        15.44 o
   4  -6  12        100.78         79.67        18.45 o
  -3  -5  12        116.45         96.25        23.35 o
  -2  -5  12        444.05        432.69        33.02 o
  -1  -5  12        338.87        390.40        43.83 o
   0  -5  12         81.75         90.15        17.13 o
   1  -5  12        128.38        125.02        15.48 o
   2  -5  12        659.65        652.96        41.29 o
   3  -5  12         55.23         57.75        12.73 o
   4  -5  12        264.98        269.78        19.94 o
  -4  -4  12         82.66         73.54        19.32 o
  -3  -4  12        118.21        124.34        19.66 o
  -2  -4  12          3.16          2.22        12.50 o
  -1  -4  12        638.68        653.16        29.52 o
   0  -4  12        713.74        640.08        49.23 o
   1  -4  12        350.60        300.47        24.86 o
   2  -4  12        106.90        102.05        12.83 o
   3  -4  12         64.01         57.17        12.77 o
   4  -4  12        258.70        245.49        16.41 o
  -4  -3  12        128.11        110.81        19.54 o
  -3  -3  12        358.44        355.39        30.29 o
  -2  -3  12        270.18        253.30        33.56 o
  -1  -3  12        356.97        355.97        32.01 o
   0  -3  12          0.63          7.79        13.69 o
   1  -3  12        681.08        684.67        31.81 o
   2  -3  12        589.18        612.96        18.90 o
   3  -3  12        230.87        227.59        18.10 o
   4  -3  12         48.84         26.16        14.30 o
  -4  -2  12         98.07         83.72        18.71 o
  -3  -2  12         13.23         12.43        10.93 o
  -2  -2  12        640.51        594.67        21.86 o
  -1  -2  12        141.88        161.75        17.83 o
   0  -2  12        425.23        455.27        22.09 o
   1  -2  12          3.86         -3.33        10.79 o
   2  -2  12          9.56          4.97         9.93 o
   3  -2  12        112.00        118.14        14.06 o
   4  -2  12        209.04        200.86        16.38 o
  -4  -1  12        333.82        304.35        29.41 o
  -3  -1  12        236.96        236.13        18.22 o
  -2  -1  12         70.79         83.65        10.40 o
  -1  -1  12          7.32          8.63        10.78 o
   0  -1  12        384.80        425.49        22.29 o
   1  -1  12        206.61        237.24        16.12 o
   2  -1  12         16.16         28.15        10.92 o
   3  -1  12          4.19          4.96        12.69 o
   4  -1  12         41.31         32.37        12.70 o
  -4   0  12          5.47          5.97         9.88 o
  -3   0  12         82.21         81.34        10.84 o
  -2   0  12        246.50        265.41        21.47 o
  -1   0  12        507.48        588.25        32.17 o
   0   0  12         21.34         31.13        29.03 o
   1   0  12        159.26        168.37        13.93 o
   2   0  12        392.12        413.96        24.17 o
   3   0  12         54.69         63.66        12.90 o
   4   0  12         58.41         54.16        12.24 o
  -4   1  12        373.15        403.20        25.25 o
  -3   1  12        306.60        297.73        25.53 o
  -2   1  12         30.19         27.38        11.01 o
  -1   1  12         16.96         17.90        11.41 o
   0   1  12         61.94         76.57        14.70 o
   1   1  12       1106.35       1178.30        29.89 o
   2   1  12         28.90         36.01        10.59 o
   3   1  12         87.10         89.31        12.03 o
  -4   2  12        202.47        193.59        13.87 o
  -3   2  12        222.38        210.13        22.77 o
  -2   2  12        496.56        489.04        53.01 o
  -1   2  12        227.13        218.66        21.56 o
   0   2  12        164.35        173.05        14.18 o
   1   2  12         43.55         44.70        11.50 o
   2   2  12        208.36        202.23        18.09 o
   3   2  12        115.28        118.45        16.17 o
  -3   3  12        121.18        114.70        13.90 o
  -2   3  12          2.04         -1.22         9.58 o
  -1   3  12        106.32        103.58        12.85 o
   0   3  12        262.84        269.78        19.88 o
   1   3  12        165.12        166.78        18.50 o
   2   3  12         12.30          6.63        11.52 o
  -2   4  12         53.16         41.92        19.42 o
  -1   4  12          4.61         11.32        12.86 o
   0   4  12          3.64          6.06        12.91 o
   1   4  12         72.49         81.42        23.05 o
  -1  -6  13         16.62         24.92        23.51 o
   0  -6  13        168.19        162.33        18.93 o
   1  -6  13        555.59        563.66        27.30 o
   2  -6  13         68.77         56.28        15.43 o
  -2  -5  13        442.12        415.94        22.81 o
  -1  -5  13        273.34        312.31        26.98 o
   0  -5  13         85.90        105.65        15.19 o
   1  -5  13         27.39         29.48        16.08 o
   2  -5  13        163.49        145.03        16.62 o
   3  -5  13        128.25        115.30        15.14 o
  -2  -4  13          0.43          0.36        16.19 o
  -1  -4  13        147.96        147.10        21.68 o
   0  -4  13        424.90        401.93        61.75 o
   1  -4  13        349.88        323.58        25.32 o
   2  -4  13          3.85         12.97        12.82 o
   3  -4  13         10.97          8.20        13.91 o
  -3  -3  13        488.68        512.19        26.04 o
  -2  -3  13        369.02        341.76        26.19 o
  -1  -3  13         64.85         71.82        14.67 o
   0  -3  13          2.95         -2.59        12.67 o
   1  -3  13         74.15         85.73        11.58 o
   2  -3  13         92.06         93.43        13.32 o
   3  -3  13        437.36        464.07        24.84 o
  -3  -2  13          2.05         -0.11        18.37 o
  -2  -2  13        150.54        140.69        14.11 o
  -1  -2  13        576.69        624.64        39.30 o
   0  -2  13        389.00        422.25        31.04 o
   1  -2  13         27.18         25.51        13.10 o
   2  -2  13          3.27          4.29        10.98 o
   3  -2  13         89.20        101.50        13.57 o
  -3  -1  13        497.50        528.02        34.09 o
  -2  -1  13        224.59        224.17        16.22 o
  -1  -1  13          3.93          5.39        22.45 o
   0  -1  13        148.20        159.84        20.65 o
   1  -1  13        584.58        607.84        28.29 o
   2  -1  13        130.59        149.34        13.68 o
   3  -1  13        149.51        171.41        13.44 o
  -3   0  13         94.89         89.16        11.70 o
  -2   0  13         59.92         63.63        12.40 o
  -1   0  13        348.87        389.81        24.50 o
   0   0  13         11.41         17.40        11.45 o
   1   0  13        198.40        199.55        16.92 o
   2   0  13         17.45         17.99        14.37 o
  -3   1  13         23.49         28.23        11.99 o
  -2   1  13         70.16         71.36        10.65 o
  -1   1  13         26.94         36.46        13.30 o
   0   1  13         84.87         96.20        13.06 o
   1   1  13         84.64         76.41        12.75 o
   2   1  13        522.37        527.83        20.43 o
  -2   2  13        110.43        112.35        12.17 o
  -1   2  13         20.44         24.95        11.03 o
   0   2  13        307.36        316.82        22.17 o
   1   2  13         30.94         31.71        11.48 o
   0  -4  14        347.31        408.78        22.34 o
   1  -4  14        226.87        227.47        14.50 o
  -1  -3  14        181.25        198.11        21.93 o
   0  -3  14         43.54         41.90        12.16 o
   1  -3  14         50.07         50.81        12.93 o
  -1  -2  14        299.36        319.54        23.56 o
   0  -2  14        399.35        447.41        29.19 o
   1  -2  14        134.80        140.76        14.74 o
  -1  -1  14        133.35        158.09        14.23 o
   0  -1  14          5.34          7.17        18.05 o
   1  -1  14        209.85        210.88        14.24 o
  -1   0  14         90.10         98.50        13.82 o
   0   0  14        151.32        169.50        18.91 o
                                                
