# Supplementary material for: The crystal structures of four N-(4-halophen­yl)-4-oxo-4H-chromene-3-carboxamides
Source: Acta Crystallogr E Crystallogr Commun. 2015 Jan 1;71(Pt 1):88–93. doi: 10.1107/S2056989014027054 (PMC4331845; doi:10.1107/S2056989014027054)
Supplement: Supplementary file 5 [file e-71-00088-4sup5.hkl]

#
# h,k,l, Fc-squared, Fo-squared, sigma(Fo-squared), status flag
#
data_4
_shelx_title ' proc1'
_shelx_refln_list_code          4
_shelx_F_calc_maximum      259.23
_exptl_crystal_F_000       380.00
_reflns_d_resolution_high  0.7702

loop_
 _space_group_symop_operation_xyz
 'x, y, z'
 '-x, -y, -z'

_cell_length_a     6.6750
_cell_length_b     9.4166
_cell_length_c    11.2673
_cell_angle_alpha 100.974
_cell_angle_beta   90.769
_cell_angle_gamma 100.062

_shelx_F_squared_multiplier     1.000

loop_
 _refln_index_h
 _refln_index_k
 _refln_index_l
 _refln_F_squared_calc
 _refln_F_squared_meas
 _refln_F_squared_sigma
 _refln_observed_status
   1   0   0        337.29        346.31        22.96 o
   2   0   0        528.73        532.44        11.37 o
   3   0   0        947.36        987.04        15.47 o
   4   0   0       2645.00       2645.28        92.26 o
   5   0   0       1891.68       1803.25       102.16 o
   6   0   0       1249.90       1032.55        55.00 o
   7   0   0        529.26        494.08        31.68 o
  -8   1   0        464.71        454.03        34.36 o
  -7   1   0        372.39        328.37        24.55 o
  -5   1   0         23.70         35.54        10.98 o
  -4   1   0       1606.18       1677.33        25.47 o
  -3   1   0       6535.79       6914.58        77.32 o
  -2   1   0       5856.36       6146.00        41.85 o
  -1   1   0       1851.74       1973.04        27.37 o
   0   1   0         66.36         48.76        31.62 o
   1   1   0       7928.17       8572.08       172.96 o
   2   1   0      12843.81      13721.56       137.45 o
   3   1   0       3421.72       3382.27        43.28 o
   4   1   0        624.90        570.33        32.36 o
   5   1   0          4.32          8.88         9.41 o
   6   1   0        157.97        161.06        14.51 o
   7   1   0       1128.19       1144.25       102.43 o
   8   1   0        861.22        881.82        37.88 o
  -8   2   0        408.33        446.34        17.78 o
  -7   2   0        771.99        699.75        39.26 o
  -5   2   0        762.96        732.20        27.70 o
  -4   2   0        126.10        114.14         7.21 o
  -3   2   0        177.09        168.36         6.25 o
  -2   2   0       1410.22       1371.36        19.69 o
  -1   2   0      11807.72      10549.74       118.64 o
   0   2   0       1569.18       1590.40        33.71 o
   1   2   0        885.36        882.41        16.79 o
   2   2   0        343.41        425.75         9.71 o
   3   2   0         24.02         14.17         4.90 o
   4   2   0       2257.93       2261.61       120.40 o
   5   2   0       2109.63       1858.03        71.18 o
   6   2   0        904.68        846.27        22.33 o
   7   2   0          0.22         -2.21        11.08 o
   8   2   0        131.19        121.79        22.17 o
  -8   3   0        453.31        423.64        24.15 o
  -7   3   0        125.73        110.25        16.67 o
  -6   3   0       1932.97       1855.09        73.47 o
  -5   3   0         99.44        103.58         8.50 o
  -4   3   0       2774.64       2636.70        42.64 o
  -3   3   0       2812.33       2695.77        43.35 o
  -2   3   0        978.89        946.23        25.50 o
  -1   3   0         72.91         36.00        39.72 o
   0   3   0       1992.18       2015.93        28.14 o
   1   3   0       5352.68       5600.94        43.50 o
   2   3   0       1795.61       1727.48        25.52 o
   3   3   0       1415.83       1410.55        33.94 o
   4   3   0         39.11         42.33         8.88 o
   5   3   0        492.34        456.12        26.08 o
   6   3   0        517.41        510.12        39.92 o
   7   3   0        645.08        801.62        54.51 o
  -8   4   0         96.76        224.73        72.12 o
  -7   4   0        656.82        593.48        27.28 o
  -6   4   0       1654.39       1626.61        46.49 o
  -5   4   0        861.14        843.48        27.11 o
  -4   4   0         31.86         28.38         4.51 o
  -3   4   0       2064.75       2050.54        31.71 o
   0   4   0       2120.54       2089.16        29.69 o
   1   4   0         44.31         62.45         5.41 o
   2   4   0       1254.38       1277.48        31.74 o
   3   4   0       1445.38       1500.07        32.86 o
   4   4   0       2194.48       2181.03        48.77 o
   5   4   0       1308.85       1292.84        29.99 o
   6   4   0          8.98          5.13        11.60 o
   7   4   0         78.97         78.60        18.06 o
  -8   5   0        262.74        273.06        18.90 o
  -7   5   0         51.54         49.07         9.97 o
  -6   5   0          2.19          3.66        12.54 o
  -5   5   0       2310.92       2266.48        48.16 o
  -4   5   0       2097.86       2020.07        44.77 o
  -3   5   0       5828.30       5622.31       112.00 o
  -2   5   0        150.79        168.81        14.63 o
  -1   5   0       1172.50       1190.14        25.20 o
   0   5   0       3678.95       3728.07        66.31 o
   1   5   0       3891.32       3841.34        57.12 o
   2   5   0       1582.56       1604.06        25.62 o
   3   5   0        301.45        299.83        11.11 o
   4   5   0        283.45        297.01        22.58 o
   5   5   0        104.75        124.51        65.07 o
   6   5   0       1236.81       1202.31        31.27 o
   7   5   0        491.42        472.89        25.12 o
  -7   6   0        705.64        677.83        42.12 o
  -6   6   0        569.82        541.97        23.31 o
  -5   6   0         38.64         41.31         6.66 o
  -4   6   0        261.69        243.23        14.24 o
  -3   6   0       2043.15       1975.01        56.44 o
  -2   6   0       2698.47       2573.41        66.90 o
  -1   6   0       2380.15       2387.15        64.87 o
   0   6   0        173.95        192.27         7.32 o
   1   6   0        293.94        304.67        11.43 o
   2   6   0       1218.79       1237.61        88.32 o
   3   6   0       1387.08       1355.72        39.31 o
   4   6   0       1123.42       1129.91        25.18 o
   5   6   0        242.54        249.00         9.45 o
   6   6   0          2.53          3.40        12.20 o
  -7   7   0        499.52        471.41        30.83 o
  -6   7   0        609.93        544.91        24.73 o
  -5   7   0        585.37        526.51        45.21 o
  -4   7   0       1003.43        947.00        43.90 o
  -3   7   0          0.30          0.00        10.98 o
  -2   7   0        255.84        265.49        18.29 o
  -1   7   0       2539.79       2591.22        49.26 o
   0   7   0       2032.16       2035.49        34.15 o
   1   7   0       1321.25       1360.80        23.43 o
   2   7   0        165.86        170.61         8.55 o
   3   7   0          6.17          8.88         8.26 o
   4   7   0        958.91        943.27        25.82 o
   5   7   0        389.14        377.49        18.52 o
  -7   8   0         87.00         86.76        18.29 o
  -6   8   0          0.26         -8.36        14.11 o
  -5   8   0        102.87        100.34        15.16 o
  -4   8   0        811.86        787.08        40.24 o
  -3   8   0       1048.33        993.51        41.29 o
  -2   8   0       1311.75       1309.70        52.26 o
  -1   8   0       1173.07       1201.75        32.89 o
   0   8   0        935.17        961.42        19.45 o
   1   8   0       1346.99       1387.47        28.47 o
   2   8   0       1845.28       1886.63        35.32 o
   3   8   0        471.07        465.15        12.59 o
   4   8   0         49.82         47.01         8.49 o
   5   8   0          0.47         -2.33         8.73 o
  -6   9   0        121.03        105.57        23.52 o
  -5   9   0        617.32        579.07        32.93 o
  -4   9   0        182.05        165.15        22.47 o
  -3   9   0         21.36         21.43        17.77 o
  -2   9   0        578.92        583.61        25.09 o
  -1   9   0       1724.18       1744.74        31.35 o
   0   9   0        983.41       1006.29        20.63 o
   1   9   0        204.75        218.17         9.65 o
   2   9   0         41.96         38.43        11.90 o
   3   9   0       1227.63       1228.17        29.91 o
   4   9   0        218.04        245.41        12.52 o
  -6  10   0          4.54          6.27        17.25 o
  -5  10   0         92.70         77.87        17.25 o
  -4  10   0        613.84        575.41        37.11 o
  -3  10   0        613.52        604.68        39.20 o
  -2  10   0        274.42        277.16        15.31 o
  -1  10   0         16.39         12.44         9.66 o
   0  10   0        241.58        241.42         9.08 o
   1  10   0        630.32        646.36        19.22 o
   2  10   0         32.39         36.90        11.01 o
   3  10   0        761.21        768.39        16.98 o
  -4  11   0          7.51         13.59        17.25 o
  -3  11   0        137.31        124.39        19.34 o
  -2  11   0        481.20        490.81        20.61 o
  -1  11   0        396.27        430.27        16.15 o
   0  11   0        210.70        213.91        15.08 o
   1  11   0          3.05         -3.80         8.83 o
   1 -12   1         63.94         50.15        11.67 o
   2 -12   1         39.57         46.36        12.92 o
  -2 -11   1        259.68        256.09        16.42 o
  -1 -11   1          2.04          0.80        12.55 o
   0 -11   1        225.24        224.85        23.00 o
   1 -11   1        781.13        786.12        31.56 o
   2 -11   1       1493.38       1486.05        50.26 o
   3 -11   1          8.18          0.52        16.20 o
   4 -11   1         27.18         37.63        23.52 o
  -3 -10   1         87.52         85.01        11.97 o
  -2 -10   1       1056.25       1053.21        29.05 o
  -1 -10   1       1024.82       1080.92        37.19 o
   0 -10   1        310.15        329.91         9.78 o
   1 -10   1         55.80         49.07        10.27 o
   2 -10   1         52.35         50.90        11.44 o
   3 -10   1       1174.11       1092.29        53.83 o
   4 -10   1        607.44        599.45        38.15 o
   5 -10   1        434.66        409.22        27.18 o
   6 -10   1         12.34          1.57        16.20 o
  -4  -9   1        551.31        526.36        21.34 o
  -3  -9   1          2.13          2.42        12.28 o
  -2  -9   1        993.40       1014.83        24.86 o
  -1  -9   1        249.26        257.07        10.19 o
   0  -9   1        767.93        809.08        18.10 o
   1  -9   1       1206.67       1220.16        32.56 o
   2  -9   1        974.75        951.13        32.14 o
   3  -9   1         95.97         84.67        15.16 o
   4  -9   1          3.02         -4.70        18.81 o
   5  -9   1        142.79        113.93        16.20 o
   6  -9   1       1122.39       1017.55        54.35 o
  -5  -8   1          0.20         24.80        25.06 o
  -4  -8   1        165.54        158.46         9.42 o
  -3  -8   1         86.70         93.57        10.33 o
  -2  -8   1       1173.34       1179.14        28.32 o
  -1  -8   1        858.39        856.60        50.77 o
   0  -8   1        467.29        491.90        14.82 o
   1  -8   1         17.00         15.42         5.46 o
   2  -8   1        629.39        619.66        17.55 o
   3  -8   1       1627.47       1620.67        55.92 o
   4  -8   1        640.40        571.75        28.74 o
   5  -8   1        202.14        176.65        16.72 o
   6  -8   1         20.23         17.77        13.59 o
   7  -8   1        229.07        210.10        20.38 o
  -6  -7   1        184.50        187.52        16.95 o
  -5  -7   1        984.58       1005.23        37.11 o
  -4  -7   1        602.27        588.94        20.79 o
  -3  -7   1        623.49        637.68        34.51 o
  -2  -7   1        353.34        350.73        12.51 o
  -1  -7   1       1206.85       1213.10        27.16 o
   0  -7   1       2707.61       2589.78        42.77 o
   1  -7   1       1840.95       1824.33        31.28 o
   2  -7   1        188.28        175.08        15.68 o
   3  -7   1          7.28         10.98        15.16 o
   4  -7   1        128.14        123.86        14.11 o
   5  -7   1        874.78        805.37        42.86 o
   6  -7   1        914.32        841.69        31.80 o
   7  -7   1        171.67        172.99        18.29 o
  -6  -6   1        106.94        100.58        12.86 o
  -5  -6   1          7.95         12.39        10.03 o
  -4  -6   1        629.89        624.70        16.76 o
  -3  -6   1       3049.45       2942.29        49.80 o
  -2  -6   1       3719.41       3652.89        64.35 o
  -1  -6   1       1655.54       1721.46        23.93 o
   0  -6   1       1923.26       1972.09        29.09 o
   1  -6   1        607.31        611.76        14.27 o
   2  -6   1       2194.00       2047.13        55.40 o
   3  -6   1       2862.73       2672.71        67.94 o
   4  -6   1        930.60        903.83        43.66 o
   5  -6   1         59.43         67.05         6.66 o
   6  -6   1          3.14          2.69         7.94 o
   7  -6   1        895.48        875.77        31.92 o
   8  -6   1        666.46        674.13        31.70 o
  -7  -5   1        201.95        410.55       158.36 o
  -6  -5   1        624.12        613.02        42.77 o
  -5  -5   1       1769.14       1764.38        35.83 o
  -4  -5   1        632.47        643.68        47.85 o
  -3  -5   1         58.04         62.92         5.45 o
  -2  -5   1       1315.56       1339.01        22.71 o
  -1  -5   1       4096.16       4045.49        58.61 o
   0  -5   1       5955.69       5975.98        78.78 o
   1  -5   1        948.74        950.62        18.50 o
   2  -5   1         86.70         87.28        14.11 o
   3  -5   1          9.38         21.16         5.67 o
   4  -5   1       2146.90       2120.56        42.80 o
   5  -5   1       2835.26       2711.04        65.74 o
   6  -5   1       2030.48       2083.58        48.24 o
   7  -5   1          0.27          3.66        14.63 o
  -7  -4   1        113.57        192.76        96.16 o
  -6  -4   1         35.85         38.49         7.38 o
  -5  -4   1        165.74        180.31        10.53 o
  -4  -4   1       1638.98       1530.02        96.65 o
  -3  -4   1       4134.53       4041.17       105.16 o
  -2  -4   1       1767.14       1737.72        39.68 o
  -1  -4   1        347.00        378.80         9.38 o
   0  -4   1       1873.62       1903.12        28.28 o
   2  -4   1       6813.66       6935.68        99.04 o
   3  -4   1       1255.76       1138.92        18.42 o
   4  -4   1        830.76        865.60        13.64 o
   5  -4   1         12.61         10.06         6.72 o
   6  -4   1       2022.75       2008.92        45.47 o
   7  -4   1        445.96        395.57        26.22 o
   8  -4   1        713.57        734.27        41.00 o
  -6  -3   1        276.90        280.74        28.22 o
  -5  -3   1       1234.33       1207.05        24.69 o
  -4  -3   1          0.09          2.81         5.88 o
  -3  -3   1       1622.83       1647.55        46.31 o
  -2  -3   1       4635.64       4680.09        53.11 o
  -1  -3   1       6104.18       6235.10        75.35 o
   0  -3   1       3116.37       3246.76        31.99 o
   1  -3   1         18.95          9.33         4.55 o
   2  -3   1       2312.91       2429.90        25.40 o
   3  -3   1       2098.10       2028.67        25.11 o
   4  -3   1       3486.30       3315.92        45.26 o
   5  -3   1        812.77        821.91        16.10 o
   6  -3   1         43.78         46.14         9.79 o
   7  -3   1         64.85         58.03         9.91 o
  -8  -2   1        316.34        267.65        22.25 o
  -7  -2   1         24.48         20.60        10.12 o
  -5  -2   1       1723.52       1517.09        66.84 o
  -4  -2   1       2849.23       2698.77        53.61 o
  -3  -2   1       6510.71       7175.22       129.82 o
  -2  -2   1         68.62        106.29         5.61 o
  -1  -2   1       3640.79       3965.95        36.78 o
   0  -2   1       2897.60       3089.17        28.79 o
   1  -2   1       6599.55       6475.89        87.96 o
   2  -2   1       4319.97       4335.05        33.14 o
   3  -2   1       1063.78       1044.75        16.01 o
   4  -2   1        307.25        310.88         8.52 o
   5  -2   1       3178.41       3025.83        77.55 o
   6  -2   1        513.78        522.02        24.89 o
   7  -2   1        468.02        412.60        39.50 o
  -8  -1   1        319.03        284.37        48.08 o
  -7  -1   1        405.00        232.57        51.74 o
  -6  -1   1       1815.99       1714.37        48.57 o
  -5  -1   1        257.38        281.59        19.08 o
  -4  -1   1       1146.90       1227.68        22.73 o
  -3  -1   1        666.62        559.88        13.07 o
  -2  -1   1       9160.09       9797.95        77.24 o
  -1  -1   1       6135.01       6608.85        46.88 o
   1  -1   1        323.01        318.64         8.55 o
   2  -1   1       3741.33       3780.41        31.84 o
   3  -1   1       3844.35       3710.43        36.02 o
   4  -1   1       3013.93       3101.25        44.18 o
   5  -1   1       3610.53       3676.22        55.12 o
   6  -1   1        429.23        445.52        12.73 o
   7  -1   1        359.95        342.18        25.06 o
   8  -1   1        394.57        363.22        32.35 o
  -6   0   1       1212.18       1012.48        45.61 o
  -5   0   1       1729.25       1641.54        69.77 o
  -4   0   1       1706.54       1735.12        52.79 o
  -3   0   1       1277.75       1319.89        26.61 o
  -2   0   1         20.14         22.70         4.61 o
   2   0   1       6192.85       6349.65        56.97 o
   3   0   1        288.70        298.32         9.52 o
   4   0   1       1127.44       1124.36        20.34 o
   5   0   1       1698.34       1733.13        31.90 o
   6   0   1       1863.67       1875.28        43.16 o
   7   0   1        478.24        467.31        32.26 o
  -8   1   1        310.89        265.86        31.39 o
  -6   1   1        518.80        527.07        20.33 o
  -5   1   1        498.45        510.56        17.25 o
  -4   1   1       1349.00       1259.32        27.34 o
  -3   1   1       8826.74       9058.92        81.71 o
  -2   1   1       3015.32       3153.01        35.45 o
  -1   1   1       1548.58       1665.55        24.14 o
   0   1   1         46.39         85.79         5.26 o
   1   1   1       2410.24       2552.40        23.42 o
   2   1   1       2221.80       2208.72        33.34 o
   3   1   1       6105.56       6423.44        82.94 o
   4   1   1       1059.31        974.71        36.88 o
   5   1   1        402.06        416.14        10.09 o
   6   1   1        518.07        526.73        15.65 o
   7   1   1        500.59        482.74        46.57 o
   8   1   1        177.34        266.15        40.60 o
  -7   2   1        542.41        423.76        37.40 o
  -6   2   1       2187.06       2173.00        59.61 o
  -5   2   1       1920.33       1907.46        48.05 o
  -4   2   1       1484.76       1476.39        40.15 o
  -3   2   1        201.12        204.92         7.07 o
  -2   2   1       5346.07       5477.66        93.31 o
  -1   2   1      29933.00      26730.55       165.93 o
   0   2   1       1504.86       1462.45        20.38 o
   1   2   1       1570.74       1578.80        25.12 o
   2   2   1         25.22         34.06         4.04 o
   3   2   1       1519.22       1565.41        20.70 o
   4   2   1       1867.40       1870.65        28.09 o
   5   2   1       1509.97       1516.83        34.73 o
   6   2   1        826.91        800.27        29.72 o
   8   2   1         11.93         14.63        30.31 o
  -8   3   1        295.43        215.77        28.02 o
  -7   3   1        173.74        136.82        23.01 o
  -6   3   1        548.76        455.03        51.08 o
  -5   3   1       2609.55       2559.97        51.28 o
  -4   3   1       4136.74       4006.75        67.68 o
  -3   3   1       3378.98       3252.06        49.56 o
  -2   3   1       3211.15       3327.53        37.09 o
  -1   3   1        569.55        595.82        13.65 o
   0   3   1       2263.95       2358.73        26.82 o
   1   3   1       4774.94       4775.06        59.64 o
   2   3   1       6978.15       7423.40        83.98 o
   3   3   1        502.69        429.41        10.17 o
   4   3   1        582.23        608.72        11.94 o
   5   3   1        143.70        150.78        14.35 o
   6   3   1       1638.69       1579.38        70.71 o
   7   3   1        448.87        464.05        36.50 o
  -7   4   1        434.84        277.83        54.63 o
  -6   4   1        239.51        228.39        15.16 o
  -5   4   1       1731.30       1668.80        40.79 o
  -4   4   1        154.29        149.28         7.12 o
  -3   4   1        828.73        813.62        17.87 o
  -2   4   1       4032.07       4105.21        90.05 o
  -1   4   1       3407.22       3356.44        34.15 o
   0   4   1       1231.65       1204.65        19.64 o
   1   4   1        737.23        773.05        15.06 o
   2   4   1         74.55         90.63         7.66 o
   3   4   1       3186.33       3293.99        43.72 o
   4   4   1       2102.15       2092.70        44.12 o
   5   4   1       1126.93       1142.50        30.24 o
   6   4   1        123.53        130.60        10.76 o
   7   4   1         22.00         22.02        11.01 o
  -6   5   1         89.12         86.12         8.11 o
  -5   5   1        759.90        760.20        24.93 o
  -4   5   1       1911.93       1800.20        38.01 o
  -3   5   1       1093.19       1060.58        25.96 o
  -2   5   1        400.93        418.75        12.47 o
  -1   5   1         50.51         43.67         4.68 o
   0   5   1       1657.42       1666.34        24.31 o
   1   5   1       2918.58       2896.45        54.66 o
   2   5   1       2131.64       2128.50        31.28 o
   3   5   1        626.40        640.59        13.23 o
   4   5   1         10.48          8.88         9.93 o
   5   5   1        942.03        959.49        24.28 o
   6   5   1        219.11        236.52        13.61 o
  -8   6   1        534.45        468.29        28.08 o
  -7   6   1        264.16        225.93        27.18 o
  -6   6   1       1422.65       1400.31        53.29 o
  -5   6   1         29.72         27.95         6.78 o
  -4   6   1        754.82        755.58        24.45 o
  -3   6   1       1013.95        970.52        34.49 o
  -2   6   1       4036.00       4257.17       248.25 o
  -1   6   1        840.03        869.59        19.21 o
   0   6   1        334.72        353.06         9.83 o
   1   6   1         21.59         28.61         5.94 o
   2   6   1        872.50        884.06        14.92 o
   3   6   1       2344.65       2350.18        40.76 o
   4   6   1       1085.05       1075.73        26.54 o
   5   6   1         23.77         25.86        12.28 o
   6   6   1          0.14         -1.60         8.69 o
  -7   7   1          9.74          6.27        15.68 o
  -6   7   1       1203.83       1086.99        41.14 o
  -5   7   1       1727.32       1630.30        44.45 o
  -4   7   1       1963.65       1899.75        68.46 o
  -3   7   1          0.90          2.09        12.02 o
  -2   7   1        159.93        148.43        15.68 o
  -1   7   1        569.35        573.77        18.93 o
   0   7   1       2778.84       2740.95        59.44 o
   1   7   1       1911.71       1934.84        48.06 o
   2   7   1        535.40        538.86        12.89 o
   3   7   1         12.33         14.21         7.19 o
   4   7   1        243.62        246.75        13.31 o
   5   7   1        935.87        908.21        27.46 o
  -7   8   1        771.33        638.65        38.15 o
  -6   8   1          0.93          8.36        15.16 o
  -5   8   1         75.69         82.58        15.68 o
  -4   8   1        642.68        636.56        32.40 o
  -3   8   1       1528.04       1527.64        58.01 o
  -2   8   1       1106.13       1106.40        44.42 o
  -1   8   1        120.24        127.13         7.51 o
   0   8   1        528.40        538.38        11.91 o
   1   8   1        442.24        469.75        10.60 o
   2   8   1       1529.17       1558.78        30.28 o
   3   8   1       1450.12       1437.83        32.63 o
   4   8   1        371.68        357.59        12.07 o
   5   8   1          7.36          8.25         7.84 o
  -6   9   1        445.37        424.37        31.88 o
  -5   9   1        560.65        509.04        32.40 o
  -4   9   1         29.79         25.61        20.91 o
  -3   9   1         18.36         19.34        20.91 o
  -2   9   1        219.67        222.12        24.56 o
  -1   9   1        900.52        913.92        20.32 o
   0   9   1       1028.78       1048.35        22.82 o
   1   9   1        359.59        367.81        11.17 o
   2   9   1        146.56        146.43        10.42 o
   3   9   1        312.13        307.67        10.89 o
   4   9   1        272.33        286.47        10.25 o
  -5  10   1        184.96        158.36        19.86 o
  -4  10   1        285.55        283.26        21.95 o
  -3  10   1        777.96        727.50        39.72 o
  -2  10   1        312.70        303.12        22.47 o
  -1  10   1          2.38          5.64        11.30 o
   0  10   1        341.13        355.10        10.54 o
   1  10   1        625.04        645.38        17.86 o
   2  10   1        515.45        524.12        15.46 o
   3  10   1         10.96         13.68         8.44 o
  -4  11   1          0.03          4.18        17.77 o
  -3  11   1         78.35         85.19        19.34 o
  -2  11   1        559.15        544.05        37.63 o
  -1  11   1        475.25        478.16        20.91 o
   0  11   1        216.83        237.37        14.51 o
   1  11   1        157.65        151.47        10.04 o
   1 -12   2        229.41        233.52        18.44 o
   2 -12   2        128.92        136.49        14.20 o
  -2 -11   2        221.20        219.38        15.53 o
  -1 -11   2        133.94        139.77         9.02 o
   0 -11   2         22.26         19.68        10.33 o
   1 -11   2        205.96        202.79        14.66 o
   2 -11   2        487.14        472.44        21.06 o
   3 -11   2       2485.67       2308.44        58.53 o
   4 -11   2         23.57         26.13        16.20 o
   5 -11   2         28.05         32.93        23.00 o
  -3 -10   2        163.16        157.67        10.41 o
  -2 -10   2        496.52        478.71        23.08 o
  -1 -10   2        597.72        607.26        62.60 o
   0 -10   2        693.66        709.50        19.16 o
   1 -10   2        481.89        467.14        29.27 o
   2 -10   2        172.24        166.60        14.40 o
   3 -10   2          3.08          3.66        19.34 o
   4 -10   2       1542.33       1454.47        66.37 o
   5 -10   2        718.69        684.12        41.81 o
   6 -10   2         62.02         56.97        16.72 o
  -4  -9   2        815.06        830.56        60.12 o
  -3  -9   2        339.31        345.21        26.56 o
  -2  -9   2          1.11         -0.54        10.67 o
  -1  -9   2         59.60         60.93         6.91 o
   0  -9   2        685.70        686.42        16.56 o
   1  -9   2       1140.50       1133.30        32.59 o
   2  -9   2       1072.92        983.58        42.86 o
   3  -9   2        276.23        234.66        20.38 o
   4  -9   2          5.50          8.36        18.29 o
   5  -9   2        263.56        251.91        18.81 o
   6  -9   2        224.98        209.57        18.81 o
  -5  -8   2        223.38        237.72        21.73 o
  -4  -8   2        112.62        103.73         9.80 o
  -3  -8   2       2397.51       2480.20        64.44 o
  -2  -8   2        417.30        434.48        38.94 o
  -1  -8   2       1157.76       1134.59        74.59 o
   0  -8   2        423.80        406.86         9.71 o
   1  -8   2          2.81          4.22         5.35 o
   2  -8   2        795.85        754.67        29.27 o
   3  -8   2       1474.26       1401.68        53.83 o
   4  -8   2       1397.54       1368.76        52.26 o
   5  -8   2        194.30        181.35        16.72 o
   6  -8   2          0.56          0.00        13.07 o
   7  -8   2         15.10         17.25        16.20 o
  -6  -7   2        200.59        206.22        40.52 o
  -5  -7   2        723.21        721.31        44.98 o
  -4  -7   2        196.12        198.20        13.02 o
  -3  -7   2       2187.54       2192.42        38.46 o
  -2  -7   2         80.10         81.55        11.64 o
  -1  -7   2        608.33        599.04        12.82 o
   0  -7   2       2009.12       1986.73        37.71 o
   1  -7   2       3269.69       3291.36       121.12 o
   2  -7   2       1155.19       1105.88        37.63 o
   3  -7   2         34.72         28.74        10.98 o
   4  -7   2        485.89        477.16        24.04 o
   5  -7   2       1495.68       1407.24        40.35 o
   6  -7   2        295.72        297.55        14.18 o
   7  -7   2        304.78        318.80        21.43 o
  -6  -6   2        333.50        350.76        12.73 o
  -5  -6   2          4.01          1.86         7.93 o
  -4  -6   2        196.52        191.21        25.85 o
  -3  -6   2        914.53        918.03        97.76 o
  -2  -6   2       2324.86       2311.90        56.80 o
  -1  -6   2       1896.05       1851.36        28.65 o
   0  -6   2       2212.01       2341.96        39.44 o
   1  -6   2       1548.10       1635.31        29.71 o
   2  -6   2       2882.48       2767.83        68.99 o
   3  -6   2       2091.27       1948.35        54.35 o
   4  -6   2       1157.54       1151.96        26.14 o
   5  -6   2         77.69         80.77         6.96 o
   6  -6   2         31.70         32.17         7.29 o
   7  -6   2        248.39        267.12        16.87 o
  -7  -5   2        148.09        276.25        39.13 o
  -6  -5   2        919.94        913.41        24.69 o
  -5  -5   2        588.58        608.62        70.28 o
  -4  -5   2       1662.14       1661.11        32.10 o
  -3  -5   2          1.02          2.42         6.76 o
  -2  -5   2        524.17        522.19        11.91 o
  -1  -5   2       2945.78       2905.85        56.33 o
   0  -5   2       3045.22       2955.45        40.18 o
   1  -5   2       3378.73       3501.02        40.59 o
   2  -5   2        307.40        288.79        13.29 o
   3  -5   2          9.33          5.34         4.02 o
   4  -5   2       1857.10       1827.42        31.55 o
   5  -5   2        932.17        914.00        19.10 o
   6  -5   2        472.12        501.66        15.59 o
   7  -5   2        389.84        426.24        15.54 o
   8  -5   2          0.75          5.23        12.13 o
  -7  -4   2        244.67        195.16        25.49 o
  -6  -4   2          7.45          8.90        10.86 o
  -5  -4   2        495.77        503.58        14.26 o
  -4  -4   2       2881.11       2814.41        66.46 o
  -3  -4   2       2749.62       2689.07        59.74 o
  -2  -4   2       1765.59       1729.46        26.30 o
  -1  -4   2        160.06        155.14         7.41 o
   0  -4   2        395.29        437.71        10.03 o
   1  -4   2       4812.37       4908.96        37.08 o
   2  -4   2       5415.88       5576.10        58.63 o
   3  -4   2       2861.53       2850.07        53.01 o
   4  -4   2        195.53        193.37         7.02 o
   5  -4   2          9.03          9.43         6.25 o
   6  -4   2        810.08        830.76        20.28 o
   7  -4   2        850.17        875.83        28.64 o
   8  -4   2        310.06        309.09        30.82 o
  -7  -3   2        757.13        772.96        42.33 o
  -6  -3   2       2435.49       2291.94        59.23 o
  -5  -3   2        350.46        396.48        19.34 o
  -4  -3   2        206.51        219.13         8.37 o
  -3  -3   2        778.94        778.52        14.27 o
  -2  -3   2       3093.73       3104.31        42.34 o
  -1  -3   2       6023.46       6165.40        41.01 o
   0  -3   2       5406.91       5631.69        38.29 o
   1  -3   2       1671.43       1759.86        23.96 o
   2  -3   2       1134.20       1305.43        18.59 o
   3  -3   2       8138.74       8899.04        85.12 o
   4  -3   2       3853.62       3806.60        49.09 o
   5  -3   2       3794.84       3743.47        57.29 o
   6  -3   2          2.01          0.48         6.58 o
   7  -3   2         23.33         27.22         6.96 o
   8  -3   2        288.97        314.77        15.82 o
  -8  -2   2        290.65        272.89        26.27 o
  -7  -2   2         21.16         14.58         9.96 o
  -6  -2   2          3.26         67.94        35.02 o
  -5  -2   2       1882.88       1722.24        74.53 o
  -4  -2   2       3523.44       3636.47       129.23 o
  -3  -2   2       1572.27       1527.02        20.82 o
  -2  -2   2        853.43        887.65        18.67 o
  -1  -2   2          1.66         20.68         3.60 o
   0  -2   2       2424.36       2507.15        23.56 o
   2  -2   2       5080.95       5288.67        41.19 o
   3  -2   2       2275.01       2319.37        28.06 o
   4  -2   2         43.31         40.10         4.92 o
   5  -2   2       1102.65       1109.45        24.06 o
   6  -2   2       1854.93       1898.73        29.54 o
   7  -2   2       1039.68       1122.19        27.67 o
   8  -2   2         71.77         78.21        13.30 o
  -8  -1   2        302.26        267.03        23.27 o
  -7  -1   2        857.10        937.40       131.44 o
  -6  -1   2        662.47        544.89        47.73 o
  -5  -1   2        276.12        244.94        14.29 o
  -4  -1   2        314.69        338.14        18.29 o
  -3  -1   2       2499.50       2574.53        65.55 o
  -2  -1   2       2747.05       2756.26        26.37 o
  -1  -1   2       5255.61       5621.20        40.81 o
   0  -1   2       1927.90       2016.93        31.91 o
   1  -1   2         35.09         34.65         3.87 o
   2  -1   2       2229.46       2183.08        25.76 o
   3  -1   2       3780.61       3642.49        65.78 o
   4  -1   2       3260.69       3075.15        40.86 o
   5  -1   2         24.93         20.96         5.75 o
   6  -1   2       1092.16       1118.23        19.78 o
   7  -1   2         48.19         53.93         9.90 o
   8  -1   2        360.39        371.94        23.36 o
  -8   0   2        109.68        110.07        17.90 o
  -6   0   2       1123.77       1007.44        51.46 o
  -5   0   2       2933.32       2823.23       110.27 o
  -4   0   2       3471.65       3510.64        65.40 o
  -3   0   2         10.41         37.00         6.77 o
  -2   0   2         24.28         23.74         4.87 o
  -1   0   2       2409.57       2429.15        28.89 o
   0   0   2       1924.52       1806.39        72.64 o
   2   0   2       1090.34       1057.91        27.23 o
   3   0   2          9.82         13.04         3.76 o
   4   0   2        620.83        593.96        11.92 o
   5   0   2        763.63        772.44        13.59 o
   6   0   2        458.21        483.54        12.05 o
   7   0   2        271.36        276.52        10.36 o
   8   0   2        258.83        298.19        16.00 o
  -8   1   2        813.49        860.95        37.95 o
  -7   1   2       1517.18       1479.13        51.74 o
  -5   1   2         19.85         21.43        10.45 o
  -4   1   2        763.24        726.13        19.40 o
  -3   1   2       3185.29       3102.29        50.81 o
  -2   1   2       9790.47       9923.56       134.65 o
  -1   1   2       9561.39      10005.92        91.06 o
   0   1   2         16.75         21.10         3.40 o
   1   1   2       2049.11       2103.87        25.14 o
   2   1   2       4765.88       4863.50        53.62 o
   3   1   2       5921.75       5931.91        63.44 o
   4   1   2       1470.78       1474.50        32.73 o
   5   1   2          2.43          0.93         4.95 o
   6   1   2          0.80          1.33         7.06 o
   7   1   2        333.49        343.70        13.63 o
   8   1   2        376.72        384.26        20.61 o
  -8   2   2         24.00         16.08        10.86 o
  -7   2   2        555.65        539.00        33.41 o
  -6   2   2       1339.51       1263.78        59.85 o
  -5   2   2       1562.85       1507.35        39.91 o
  -4   2   2       1876.07       1785.47        29.24 o
  -3   2   2        538.35        561.29        11.87 o
  -2   2   2        510.00        500.89        10.92 o
  -1   2   2        466.30        577.96        11.56 o
   0   2   2      67199.82      61719.75       554.22 o
   1   2   2       3321.34       3326.66        39.53 o
   2   2   2        499.58        510.31        10.71 o
   3   2   2        651.86        683.20        12.85 o
   4   2   2       2181.17       2152.25        42.73 o
   5   2   2       1497.01       1491.25        33.27 o
   6   2   2        758.88        779.35        22.93 o
   7   2   2        359.35        377.20        16.52 o
  -8   3   2        436.25        398.45        29.01 o
  -7   3   2        304.03        309.75        16.57 o
  -5   3   2        127.75        119.39         6.23 o
  -4   3   2       1485.28       1452.65        22.49 o
  -3   3   2       4030.63       4022.51        63.74 o
  -2   3   2       3919.54       3980.39        46.92 o
  -1   3   2        791.86        785.69        13.85 o
   0   3   2        163.69        158.43         5.73 o
   1   3   2       2741.49       2872.35        29.19 o
   2   3   2       7383.98       7561.20       126.13 o
   3   3   2       2360.52       2298.58        33.09 o
   4   3   2        399.00        392.32        10.12 o
   5   3   2         46.00         52.09         6.84 o
   6   3   2        128.63        124.99        11.19 o
   7   3   2        553.16        565.65        23.08 o
  -8   4   2        370.86        389.78        17.69 o
  -7   4   2       1195.09       1233.66        45.18 o
  -6   4   2        554.72        521.18        16.18 o
  -5   4   2        682.26        651.63        22.67 o
  -4   4   2          5.38          8.64         4.63 o
  -3   4   2        622.28        648.79        20.07 o
  -2   4   2       1581.51       1548.15        24.80 o
  -1   4   2       6821.01       7118.36        81.23 o
   0   4   2       1672.85       1585.49        22.86 o
   1   4   2        317.60        303.35         8.10 o
   2   4   2        683.09        719.40        13.03 o
   3   4   2        235.13        213.99         7.55 o
   4   4   2       1258.59       1303.64        23.71 o
   5   4   2       1029.14       1073.77        24.32 o
   6   4   2        470.22        464.59        21.31 o
   7   4   2          2.04         -2.95        12.68 o
  -8   5   2        346.66        373.51        19.01 o
  -7   5   2        259.59        269.62        15.70 o
  -6   5   2       1771.85       1813.84        50.20 o
  -5   5   2        453.67        419.99        14.67 o
  -4   5   2       1928.72       1867.71        38.83 o
  -3   5   2       1585.11       1560.11        23.84 o
  -2   5   2        194.66        187.63         7.59 o
  -1   5   2        264.38        278.95         9.41 o
   0   5   2       1434.21       1369.29        23.78 o
   1   5   2       3605.73       3653.65        47.15 o
   2   5   2        935.17        876.27        12.68 o
   3   5   2        664.90        685.66        13.56 o
   4   5   2          0.79          0.58         6.94 o
   5   5   2        564.53        570.98        19.06 o
   6   5   2        349.59        384.72        16.55 o
  -7   6   2        275.19        305.81        19.86 o
  -6   6   2        967.53        947.15        32.90 o
  -5   6   2        405.26        399.07        14.69 o
  -4   6   2         18.96         16.87         5.89 o
  -3   6   2       1364.07       1381.35        30.38 o
  -2   6   2       1818.12       1837.23        34.54 o
  -1   6   2       2679.44       2715.91        38.16 o
   0   6   2       1107.04       1118.20        17.30 o
   1   6   2         19.66         24.94         5.36 o
   2   6   2        815.89        836.31        17.32 o
   3   6   2        925.78        940.67        20.86 o
   4   6   2        988.08        982.70        24.23 o
   5   6   2        672.80        682.99        20.72 o
   6   6   2          4.50         -4.49         9.32 o
  -6   7   2          5.00          4.59         7.98 o
  -5   7   2       1089.88       1045.36        33.68 o
  -4   7   2        697.05        691.03        23.80 o
  -3   7   2       2310.95       2390.00       127.38 o
  -2   7   2         11.53         12.79         5.62 o
  -1   7   2        531.38        553.10        12.74 o
   0   7   2       1723.11       1747.93        43.79 o
   1   7   2       1768.94       1780.53        39.90 o
   2   7   2        624.56        624.07        14.92 o
   3   7   2         74.68         76.09         7.57 o
   4   7   2        303.01        313.09        12.44 o
   5   7   2         24.10         27.17         9.78 o
  -6   8   2        315.02        305.74        23.52 o
  -5   8   2         47.99         48.08        15.68 o
  -4   8   2        205.86        183.44        23.52 o
  -3   8   2       1165.85       1197.86        50.17 o
  -2   8   2       1116.09       1111.04        25.94 o
  -1   8   2        798.07        838.12        22.71 o
   0   8   2         42.35         46.74         8.50 o
   1   8   2        216.96        218.31         9.55 o
   2   8   2        688.85        690.66        19.00 o
   3   8   2        608.56        606.91        18.29 o
   4   8   2        287.91        284.38        12.50 o
  -6   9   2        507.34        472.98        31.88 o
  -5   9   2        330.50        319.32        23.52 o
  -4   9   2        425.11        433.78        28.22 o
  -3   9   2          4.48          4.70        21.95 o
  -2   9   2         93.80         81.01        17.25 o
  -1   9   2       1269.89       1309.55        35.76 o
   0   9   2       1044.55       1068.29        26.06 o
   1   9   2        505.37        530.65        17.97 o
   2   9   2         31.48         33.30         8.28 o
   3   9   2         10.52         12.41         7.27 o
  -5  10   2         91.65         88.32        19.34 o
  -4  10   2        455.03        451.03        29.79 o
  -3  10   2        382.38        419.15        29.79 o
  -2  10   2        366.36        361.66        24.04 o
  -1  10   2        644.53        623.28        41.81 o
   0  10   2        279.22        276.70        10.89 o
   1  10   2        564.20        573.29        16.71 o
   2  10   2       1060.02       1053.12        27.63 o
  -4  11   2         35.48         23.00        23.00 o
  -3  11   2         14.58         20.91        26.13 o
  -2  11   2        217.18        221.59        22.47 o
  -1  11   2        683.41        663.89        28.55 o
   0  11   2        379.09        386.11        19.21 o
   1  11   2         48.74         60.92        12.28 o
   0 -12   3        109.34        107.03        12.38 o
   1 -12   3        634.30        606.55        54.61 o
   2 -12   3         12.02          8.42        10.90 o
   3 -12   3          4.42          3.66        22.47 o
  -2 -11   3        263.64        268.28        16.75 o
  -1 -11   3        100.87         94.85         9.71 o
   0 -11   3         25.50         21.29        10.12 o
   1 -11   3        268.11        252.90        22.73 o
   2 -11   3        122.50        119.67        12.01 o
   3 -11   3        570.97        522.63        29.79 o
   4 -11   3        142.69        129.61        17.77 o
   5 -11   3        146.47        131.70        20.38 o
  -3 -10   3          2.18          9.03         9.44 o
  -2 -10   3        440.21        418.43        18.65 o
  -1 -10   3       1058.47       1047.58        27.00 o
   0 -10   3       1169.24       1191.39        30.87 o
   1 -10   3        145.19        140.58        10.42 o
   2 -10   3         25.90         14.11        18.81 o
   3 -10   3        563.97        528.90        30.83 o
   4 -10   3        196.92        186.58        17.77 o
   5 -10   3        514.55        478.20        30.31 o
   6 -10   3        272.62        235.70        31.36 o
  -4  -9   3        752.98        712.01        33.40 o
  -3  -9   3        954.38        937.31        35.90 o
  -2  -9   3        648.07        661.32        20.10 o
  -1  -9   3          0.02          1.57        10.03 o
   0  -9   3        456.57        469.98        12.67 o
   1  -9   3       1605.39       1598.52        35.37 o
   2  -9   3       3982.60       3692.88        67.94 o
   3  -9   3         55.99         52.26        18.81 o
   4  -9   3         26.54         22.47        18.29 o
   5  -9   3        271.22        246.68        18.29 o
   6  -9   3        274.24        279.08        19.34 o
  -5  -8   3        171.68        173.17        11.91 o
  -4  -8   3          3.48          2.85         9.42 o
  -3  -8   3        109.12        109.54        10.53 o
  -2  -8   3       1994.03       2018.01        52.43 o
  -1  -8   3       2640.14       2640.42        41.72 o
   0  -8   3        797.22        803.49        32.84 o
   1  -8   3         49.17         51.47         6.30 o
   2  -8   3        143.97        132.75        14.63 o
   3  -8   3       2207.26       2104.62        71.08 o
   4  -8   3       1272.29       1251.17        49.13 o
   5  -8   3        755.69        740.56        40.76 o
   6  -8   3         19.97         18.81        13.59 o
   7  -8   3          3.92          3.14        19.34 o
  -6  -7   3        345.33        334.34        25.10 o
  -5  -7   3        386.25        381.06        33.57 o
  -4  -7   3       1107.75       1104.41        33.90 o
  -3  -7   3         11.19          8.96         7.94 o
  -2  -7   3        857.65        874.48        18.25 o
  -1  -7   3        392.55        392.63        13.13 o
   0  -7   3       1893.00       1831.22        35.79 o
   1  -7   3       2606.05       2534.22        64.55 o
   2  -7   3       1467.82       1451.33        53.31 o
   3  -7   3         40.36         46.51        11.50 o
   4  -7   3         47.84         41.29        12.02 o
   5  -7   3        166.74        173.09         9.74 o
   6  -7   3       1473.54       1439.48        43.14 o
   7  -7   3        513.96        540.92        30.31 o
  -6  -6   3        196.30        239.23        77.61 o
  -5  -6   3         29.06         29.49        10.53 o
  -4  -6   3        719.07        721.77        17.27 o
  -3  -6   3        363.22        368.62        10.74 o
  -2  -6   3       2346.08       2231.79        60.84 o
  -1  -6   3        980.92        914.74        15.68 o
   0  -6   3        351.70        365.62        10.04 o
   1  -6   3        288.13        285.52         9.06 o
   2  -6   3       1277.91       1293.68        21.07 o
   3  -6   3       2639.33       2552.24        44.01 o
   4  -6   3       1024.32       1016.27        15.48 o
   5  -6   3        145.32        161.84         8.02 o
   6  -6   3         10.80         12.10         6.36 o
   7  -6   3        427.52        463.01        19.03 o
   8  -6   3        338.42        336.83        24.76 o
  -7  -5   3         99.24        101.87        15.66 o
  -6  -5   3        336.21        320.49        21.12 o
  -5  -5   3       1376.78       1391.06        31.71 o
  -4  -5   3        915.53        951.32        38.32 o
  -3  -5   3        889.33        897.83        14.69 o
  -2  -5   3        613.25        610.36        13.06 o
  -1  -5   3       2631.44       2566.54        41.13 o
   0  -5   3       5278.89       5316.29        56.20 o
   1  -5   3       3240.36       3129.84        37.82 o
   2  -5   3         87.01         79.48         4.88 o
   3  -5   3        266.88        288.16         8.28 o
   4  -5   3        437.00        435.78        10.51 o
   5  -5   3       1004.28       1037.17        20.79 o
   6  -5   3       1372.90       1445.42        28.17 o
   7  -5   3        189.19        214.18         9.65 o
   8  -5   3         30.20         43.38        13.67 o
  -7  -4   3        404.62        385.58        22.30 o
  -6  -4   3         95.41         94.25         8.56 o
  -5  -4   3         16.25         24.92         6.86 o
  -4  -4   3        764.87        781.09        37.39 o
  -3  -4   3       4177.14       4093.35        46.22 o
  -2  -4   3       5889.76       5766.61        81.56 o
  -1  -4   3       5207.32       5603.46        58.94 o
   0  -4   3       4074.92       4537.28        39.42 o
   1  -4   3       1659.73       1659.55        22.25 o
   2  -4   3       2964.09       2772.32        33.65 o
   3  -4   3       3765.34       3785.60        48.62 o
   4  -4   3        966.11       1000.82        17.28 o
   5  -4   3         17.21         19.38         5.39 o
   6  -4   3         15.93         16.97         7.37 o
   7  -4   3        687.06        726.35        18.89 o
   8  -4   3        833.78        950.50        38.02 o
  -7  -3   3        325.03        323.14        25.87 o
  -5  -3   3       2279.57       2228.92        46.87 o
  -4  -3   3       1007.19       1011.14        15.89 o
  -3  -3   3        136.10        131.02         8.01 o
  -2  -3   3       2273.28       2313.49        27.43 o
  -1  -3   3       6284.37       6501.57        45.41 o
   0  -3   3       8725.66       9381.24        81.17 o
   1  -3   3       1110.45       1049.60        19.24 o
   2  -3   3          6.19          7.98         3.47 o
   3  -3   3          2.73         12.53         4.08 o
   4  -3   3       1359.74       1338.41        18.33 o
   5  -3   3       2624.93       2708.25        40.60 o
   6  -3   3       2172.71       2213.60        46.54 o
   7  -3   3         10.33         12.25         8.90 o
   8  -3   3          7.28         14.00        10.86 o
  -8  -2   3         21.64         84.14        50.17 o
  -7  -2   3         43.85         65.33        19.86 o
  -6  -2   3        153.46        166.69        12.79 o
  -5  -2   3        598.30        636.98        21.13 o
  -4  -2   3       1974.49       1944.43        28.97 o
  -3  -2   3       4803.33       4785.61        60.26 o
  -2  -2   3       2748.37       2767.59        26.57 o
  -1  -2   3        917.87        987.86        16.04 o
   0  -2   3       5317.03       5717.25        39.60 o
   1  -2   3       1855.12       1814.06        23.30 o
   2  -2   3       7409.51       7571.09        66.53 o
   3  -2   3        913.84        822.72        13.57 o
   4  -2   3        423.97        440.92         9.72 o
   5  -2   3          5.69          5.73         5.76 o
   6  -2   3       1907.58       1932.50        31.93 o
   7  -2   3        470.77        486.30        14.76 o
   8  -2   3        671.45        752.61        29.19 o
  -8  -1   3        305.18        299.79        24.38 o
  -7  -1   3       1021.97        931.63        46.65 o
  -6  -1   3        325.04        350.37        16.87 o
  -5  -1   3       1161.56       1157.74        29.93 o
  -4  -1   3          2.67         -1.23         7.03 o
  -3  -1   3       2357.38       2559.09        32.67 o
  -2  -1   3       6343.87       6509.95        63.48 o
  -1  -1   3       7639.24       7962.26       106.44 o
   0  -1   3       4234.73       4435.50        60.06 o
   1  -1   3        153.39        153.74         6.03 o
   2  -1   3       4002.98       4289.12        33.57 o
   3  -1   3       2624.46       2519.87        44.05 o
   4  -1   3       4342.92       4173.11        68.04 o
   5  -1   3        673.03        683.88        17.18 o
   6  -1   3         21.25         20.00         5.65 o
   7  -1   3        179.23        177.59         8.81 o
   8  -1   3        252.03        256.83        15.47 o
  -8   0   3        196.23        190.52        16.89 o
  -7   0   3         10.48          4.18        13.07 o
  -6   0   3        353.70        366.19        18.49 o
  -5   0   3       1935.52       1898.72        44.70 o
  -4   0   3       2177.11       2065.86        42.67 o
  -3   0   3       7035.99       7645.46       152.98 o
  -2   0   3         27.33         22.53         3.69 o
  -1   0   3       5237.09       5192.82        77.87 o
   0   0   3       4579.76       4642.78        81.39 o
   1   0   3       7665.04       7749.17       202.52 o
   2   0   3       3051.11       2896.81       143.72 o
   3   0   3        788.25        761.18        13.89 o
   4   0   3        238.06        234.55         7.35 o
   5   0   3       3412.26       3329.46        60.44 o
   6   0   3        747.28        775.73        16.52 o
   7   0   3        429.74        449.29        13.12 o
   8   0   3          1.21         -4.31        11.60 o
  -8   1   3        422.52        428.55        29.23 o
  -7   1   3        279.36        302.59        18.23 o
  -6   1   3       1219.02       1156.57        44.95 o
  -5   1   3        185.52        189.86        11.01 o
  -4   1   3       1379.77       1452.04        30.10 o
  -3   1   3        878.79        769.14        14.29 o
  -2   1   3       6034.79       6353.93        48.70 o
  -1   1   3       4105.87       4210.96        32.62 o
   0   1   3        812.69        858.27        14.70 o
   1   1   3         34.45         32.92         3.68 o
   2   1   3       2785.74       2829.12        25.52 o
   3   1   3       3083.14       2914.91        44.21 o
   4   1   3       1011.75       1030.99        14.67 o
   5   1   3       2767.88       2667.06       123.90 o
   6   1   3        196.18        200.62         8.46 o
   7   1   3        359.13        372.76        12.14 o
   8   1   3        354.79        353.50        34.23 o
  -8   2   3          9.51          5.75        10.72 o
  -7   2   3        128.98        129.96        12.76 o
  -6   2   3       1369.45       1359.35        51.22 o
  -5   2   3       1515.62       1510.23        36.87 o
  -4   2   3        992.31        942.53        21.51 o
  -3   2   3        451.12        456.28        12.12 o
  -2   2   3        407.58        412.73         9.43 o
  -1   2   3       1769.92       1688.19        22.73 o
   0   2   3        464.32        427.93         9.79 o
   1   2   3       4328.97       4540.59        37.34 o
   2   2   3       2198.82       2187.06        25.88 o
   3   2   3         54.42         54.84         4.87 o
   4   2   3        597.65        604.25        12.56 o
   5   2   3       1005.91       1008.88        19.29 o
   6   2   3       1045.26       1070.01        31.00 o
   7   2   3        274.29        280.22        10.06 o
  -8   3   3        434.98        410.56        19.54 o
  -7   3   3        267.24        256.90        13.12 o
  -6   3   3        308.17        295.81        18.81 o
  -5   3   3        438.52        425.89        11.56 o
  -4   3   3       1016.96        943.39        15.64 o
  -3   3   3       6484.29       6653.47       164.68 o
  -2   3   3       2862.06       2927.85        34.99 o
  -1   3   3        572.72        579.49        12.72 o
   0   3   3        196.51        195.77         7.05 o
   1   3   3       2108.74       2089.75        24.54 o
   2   3   3       1630.64       1557.59        21.88 o
   3   3   3       2696.29       2732.19        33.37 o
   4   3   3        472.95        464.31         9.95 o
   5   3   3        212.19        219.19         8.66 o
   6   3   3        327.84        358.65        11.28 o
   7   3   3        429.44        420.16        14.23 o
  -8   4   3         72.80         87.16        12.93 o
  -7   4   3        401.30        405.63        17.77 o
  -6   4   3       1648.04       1512.95        90.43 o
  -5   4   3       1359.52       1311.70        26.59 o
  -4   4   3       1058.08       1047.36        18.44 o
  -3   4   3         44.13         44.31         5.43 o
  -2   4   3       1611.30       1504.87        20.52 o
  -1   4   3      16185.20      17445.87       161.78 o
   0   4   3       1953.09       1867.18        23.15 o
   1   4   3       1101.72       1091.71        17.15 o
   2   4   3         40.02         49.50         5.05 o
   3   4   3       1004.41       1022.22        15.17 o
   4   4   3       1222.50       1232.10        24.34 o
   5   4   3        917.88        926.61        23.91 o
   6   4   3        444.89        444.89        17.26 o
   7   4   3          8.10          1.76        12.62 o
  -8   5   3        162.80        169.64        17.00 o
  -7   5   3         19.78         20.99        14.96 o
  -6   5   3        390.04        386.10        12.91 o
  -5   5   3       1178.76       1172.62        27.36 o
  -4   5   3       3028.59       2961.16        49.14 o
  -3   5   3       2061.60       2039.57        40.50 o
  -2   5   3       1931.80       1994.97        30.77 o
  -1   5   3        245.11        253.75         8.25 o
   0   5   3       1309.41       1345.00        19.87 o
   1   5   3       2423.16       2329.21        30.81 o
   2   5   3       3605.22       3581.30        53.69 o
   3   5   3        254.41        223.62         7.93 o
   4   5   3        187.40        181.21         8.13 o
   5   5   3         36.20         39.56         9.53 o
   6   5   3        939.52        923.77        42.44 o
  -7   6   3        357.91        362.69        19.17 o
  -6   6   3         91.34         93.50         9.52 o
  -5   6   3        599.07        608.91        15.69 o
  -4   6   3         16.48         18.60         6.21 o
  -3   6   3        465.11        479.02        15.07 o
  -2   6   3       2669.32       2799.68        51.23 o
  -1   6   3       1642.33       1626.84        32.23 o
   0   6   3        496.00        498.98        11.85 o
   1   6   3         24.31         28.28         5.51 o
   2   6   3          5.71          5.54         5.57 o
   3   6   3       1202.74       1240.99        32.50 o
   4   6   3       1001.40        980.31        27.86 o
   5   6   3        540.74        556.16        19.23 o
   6   6   3         53.89         64.19        10.16 o
  -6   7   3        124.95        112.29        10.04 o
  -5   7   3        565.62        552.24        23.11 o
  -4   7   3        760.32        762.20        21.86 o
  -3   7   3        437.25        457.38        11.71 o
  -2   7   3          8.47         10.73         6.04 o
  -1   7   3        107.57        110.44         7.29 o
   0   7   3        886.05        911.69        21.22 o
   1   7   3       1111.82       1099.55        22.72 o
   2   7   3        786.59        799.11        22.73 o
   3   7   3        169.19        159.21         8.72 o
   4   7   3         27.68         25.59         9.45 o
   5   7   3        565.98        550.91        17.51 o
  -6   8   3        671.64        609.91        38.15 o
  -5   8   3         34.75         32.93        16.20 o
  -4   8   3        463.86        457.82        33.97 o
  -3   8   3        483.34        489.67        16.09 o
  -2   8   3       1725.15       1841.96        75.78 o
  -1   8   3        481.22        522.65        13.17 o
   0   8   3         35.00         43.15         7.06 o
   1   8   3          1.78          4.58        10.30 o
   2   8   3        340.17        341.62        11.24 o
   3   8   3        974.17        931.78        26.22 o
   4   8   3        573.43        545.68        18.80 o
  -6   9   3        525.39        504.86        32.40 o
  -5   9   3        637.73        620.36        35.54 o
  -4   9   3       1137.50       1130.96        55.92 o
  -3   9   3          2.05          3.14        16.20 o
  -2   9   3        120.64        115.71         9.70 o
  -1   9   3        243.40        255.22        11.41 o
   0   9   3       1021.53       1046.37        30.45 o
   1   9   3        711.23        713.72        20.70 o
   2   9   3        158.59        159.92        10.03 o
   3   9   3          0.05         -1.60         8.07 o
  -5  10   3         51.35         41.81        26.65 o
  -4  10   3        348.48        353.82        25.09 o
  -3  10   3        651.04        659.03        37.11 o
  -2  10   3        437.92        419.67        32.40 o
  -1  10   3          4.64          6.25        10.55 o
   0  10   3        102.66         95.12         8.64 o
   1  10   3        109.06        111.66         8.78 o
   2  10   3        479.69        483.51        14.39 o
  -3  11   3         27.07         24.04        19.34 o
  -2  11   3        151.10        169.85        21.43 o
  -1  11   3        384.78        354.23        16.58 o
   0  11   3        340.99        325.50        24.69 o
   1 -12   4        391.93        389.88        25.00 o
   2 -12   4        122.51        127.96        13.24 o
  -2 -11   4        746.52        737.84        19.66 o
  -1 -11   4        188.46        193.21         9.25 o
   0 -11   4         29.60         26.42        11.43 o
   1 -11   4        464.40        441.80        19.96 o
   2 -11   4        484.10        460.96        32.40 o
   3 -11   4        184.16        186.06        18.29 o
   4 -11   4        492.91        453.64        29.79 o
  -3 -10   4          0.98          1.28        10.26 o
  -2 -10   4        428.89        442.49        20.07 o
  -1 -10   4        279.65        284.50        11.00 o
   0 -10   4       1430.45       1435.07        40.27 o
   1 -10   4        365.26        346.41        15.06 o
   2 -10   4        226.65        217.94        21.95 o
   3 -10   4        126.99        114.46        15.68 o
   4 -10   4        570.52        513.22        29.79 o
   5 -10   4        468.29        458.34        30.31 o
  -4  -9   4        534.50        519.86        21.30 o
  -3  -9   4       1022.77       1009.28        26.40 o
  -2  -9   4        329.66        340.38        13.13 o
  -1  -9   4        122.92        132.49         8.87 o
   0  -9   4        138.07        139.93         9.28 o
   1  -9   4        349.24        339.77        12.08 o
   2  -9   4        462.21        438.48        24.04 o
   3  -9   4       3726.21       3514.14        69.51 o
   4  -9   4        213.86        214.28        21.43 o
   5  -9   4         43.50         50.69        18.29 o
   6  -9   4        537.02        495.97        31.36 o
  -5  -8   4        265.06        260.02        15.47 o
  -4  -8   4         72.27         82.02         7.50 o
  -3  -8   4        382.29        383.71        13.65 o
  -2  -8   4       1113.93       1118.11        26.78 o
  -1  -8   4       1308.82       1331.07        29.70 o
   0  -8   4        842.97        839.79        18.90 o
   1  -8   4        919.24        949.16        22.71 o
   2  -8   4        533.30        556.37        27.96 o
   3  -8   4         23.71         20.91        12.02 o
   4  -8   4       1850.62       1852.56        58.80 o
   5  -8   4       1266.83       1254.30        61.15 o
   6  -8   4         84.17         81.53        15.16 o
   7  -8   4          0.06         -4.18        23.52 o
  -6  -7   4        201.18        180.29        24.73 o
  -5  -7   4       1035.45       1051.21        28.16 o
  -4  -7   4       2016.34       2061.62        50.84 o
  -3  -7   4        801.91        805.54        23.31 o
  -2  -7   4         10.47         11.42         6.62 o
  -1  -7   4        392.92        389.68        12.15 o
   0  -7   4       1723.16       1748.83        35.10 o
   1  -7   4       2522.06       2463.66        41.93 o
   2  -7   4       1731.13       1714.98        32.51 o
   3  -7   4        520.96        522.28        11.58 o
   4  -7   4         70.69         72.45         7.09 o
   5  -7   4        636.90        677.16        17.55 o
   6  -7   4        429.42        462.69        14.86 o
   7  -7   4        204.61        211.66        25.61 o
  -6  -6   4        332.37        332.34        20.98 o
  -5  -6   4        358.49        365.53        11.61 o
  -4  -6   4         52.86         52.27         8.10 o
  -3  -6   4       4915.78       4761.89        70.60 o
  -2  -6   4       1731.04       1779.52        32.98 o
  -1  -6   4       1824.45       1774.54        28.06 o
   0  -6   4        661.63        656.12        12.32 o
   1  -6   4        102.09        101.28         5.93 o
   2  -6   4       1605.67       1603.51        27.38 o
   3  -6   4       2486.74       2480.43        47.90 o
   4  -6   4       2283.70       2306.55        38.38 o
   5  -6   4        314.13        344.46         9.38 o
   6  -6   4          7.91          6.39         7.29 o
   7  -6   4         45.95         52.65         8.58 o
  -7  -5   4         39.32         38.79        11.97 o
  -6  -5   4        375.59        358.38        21.70 o
  -5  -5   4       1479.80       1521.53        36.25 o
  -4  -5   4         96.35        100.52         7.29 o
  -3  -5   4       2761.26       2665.03        46.12 o
  -2  -5   4        157.27        160.26         8.12 o
  -1  -5   4       1279.96       1304.43        20.18 o
   0  -5   4       3210.84       3221.01        43.23 o
   1  -5   4       4341.67       4399.25        57.06 o
   2  -5   4       1500.28       1506.28        21.41 o
   3  -5   4         53.20         53.37         4.71 o
   4  -5   4        679.19        689.03        12.39 o
   5  -5   4       2390.00       2377.55        35.98 o
   6  -5   4        528.06        571.44        13.89 o
   7  -5   4        305.53        330.69        12.46 o
   8  -5   4         73.00        107.94        15.62 o
  -7  -4   4        233.77        213.26        22.72 o
  -6  -4   4        301.62        323.51        15.78 o
  -5  -4   4         46.64         49.71         6.76 o
  -4  -4   4        515.36        522.76        10.43 o
  -3  -4   4       1619.76       1639.78        37.03 o
  -2  -4   4       2101.02       2029.58        30.50 o
  -1  -4   4       1220.04       1191.91        18.14 o
   0  -4   4       2611.86       2908.42        34.75 o
   1  -4   4       1446.80       1476.23        20.75 o
   2  -4   4       3912.35       3770.70        42.72 o
   3  -4   4       2824.60       2735.48        37.59 o
   4  -4   4       1203.22       1203.76        18.02 o
   5  -4   4         32.17         33.07         5.44 o
   6  -4   4        125.58        130.79         7.71 o
   7  -4   4        520.62        574.32        16.39 o
   8  -4   4         21.11         24.70        13.68 o
  -7  -3   4        207.02        210.66        19.60 o
  -6  -3   4       1392.35       1392.38        47.52 o
  -5  -3   4        602.94        640.80        14.26 o
  -4  -3   4       2090.96       2077.78        34.00 o
  -3  -3   4         38.41         42.31         6.24 o
  -2  -3   4       1023.18        997.27        15.72 o
  -1  -3   4       4848.65       5027.69        53.48 o
   0  -3   4       3569.59       3456.68        28.32 o
   1  -3   4       2590.69       2590.71        35.38 o
   2  -3   4         69.92         50.63         4.34 o
   3  -3   4         70.48         55.36         4.59 o
   4  -3   4       2342.68       2290.27        35.30 o
   5  -3   4       1306.97       1254.15        22.33 o
   6  -3   4        265.82        280.36         9.22 o
   7  -3   4        144.23        153.95         9.11 o
   8  -3   4         11.98         23.66        11.01 o
  -7  -2   4        440.73        418.66        19.77 o
  -6  -2   4          4.60          4.18        13.07 o
  -5  -2   4        523.58        537.53        15.70 o
  -4  -2   4       4468.17       4498.01        66.49 o
  -3  -2   4       4126.44       4089.73        53.36 o
  -2  -2   4       2395.15       2432.31        30.37 o
  -1  -2   4          7.44          9.08         3.30 o
   0  -2   4        476.41        515.17        10.58 o
   1  -2   4       4903.37       4822.79        35.15 o
   2  -2   4       6746.16       6802.42        80.64 o
   3  -2   4       2973.15       2966.11        39.51 o
   4  -2   4        110.63        104.09         7.23 o
   5  -2   4          1.32          2.39         7.35 o
   6  -2   4        822.74        828.01        17.56 o
   7  -2   4        769.33        810.83        19.65 o
   8  -2   4        260.04        265.84        15.27 o
  -8  -1   4         75.42         73.63        17.96 o
  -7  -1   4        701.67        729.31        28.36 o
  -6  -1   4       3041.09       2935.63        68.55 o
  -5  -1   4        703.56        751.89        19.12 o
  -4  -1   4        104.35        119.10         7.70 o
  -3  -1   4       1133.16       1110.61        18.89 o
  -2  -1   4       4347.34       4428.20        48.09 o
  -1  -1   4       5864.43       5988.21        43.39 o
   0  -1   4       4176.25       4084.97        34.55 o
   1  -1   4        803.93        820.01        14.47 o
   2  -1   4       1639.48       1887.01        40.66 o
   3  -1   4       5112.08       5336.97        92.46 o
   4  -1   4       3674.74       3640.69        41.18 o
   5  -1   4       4176.93       3980.25        92.11 o
   6  -1   4          9.36         10.61         6.94 o
   7  -1   4          5.80          7.50         7.59 o
   8  -1   4        220.41        239.50        22.73 o
  -8   0   4        225.50        228.80        17.45 o
  -7   0   4          2.66          5.26         9.42 o
  -6   0   4          5.94         10.70         8.31 o
  -5   0   4       1954.42       1902.39        43.41 o
  -4   0   4       3777.40       3710.79        61.33 o
  -3   0   4       1372.94       1334.36        19.31 o
  -2   0   4        155.14        154.02         6.43 o
  -1   0   4        162.56        165.10         7.16 o
   0   0   4       1531.79       1476.84        21.80 o
   1   0   4       8901.11       9349.81       182.06 o
   2   0   4       3913.25       3871.80        82.68 o
   3   0   4       1450.61       1421.34        32.14 o
   4   0   4         29.81         28.33         5.60 o
   5   0   4        897.40        891.75        17.95 o
   6   0   4       1315.86       1329.68        24.46 o
   7   0   4       1078.24       1159.56        26.25 o
   8   0   4         47.33         54.02        11.23 o
  -8   1   4        307.87        307.38        16.32 o
  -7   1   4        824.88        807.40        29.76 o
  -6   1   4        680.57        691.34        22.09 o
  -5   1   4        143.89        134.89         9.79 o
  -4   1   4        650.72        674.34        13.99 o
  -3   1   4       2959.41       2955.51        36.28 o
  -2   1   4       3045.69       2916.90        38.21 o
  -1   1   4       2956.52       2999.65        41.87 o
   0   1   4       1115.12       1089.40        17.59 o
   1   1   4        135.37        140.57         6.14 o
   2   1   4       1959.98       1903.54        35.38 o
   3   1   4       3138.05       3000.89        40.62 o
   4   1   4       2889.75       2769.22        43.31 o
   5   1   4        138.96        133.34         7.19 o
   6   1   4        269.73        263.57         9.64 o
   7   1   4         33.50         39.48         7.74 o
  -8   2   4         49.77         64.84        11.83 o
  -7   2   4          0.33         -1.33         9.42 o
  -6   2   4        916.92        908.94        26.60 o
  -5   2   4       2448.19       2354.51        44.91 o
  -4   2   4       3564.68       3526.00        66.63 o
  -3   2   4         11.06          8.87         4.04 o
  -2   2   4        360.85        376.05         9.46 o
  -1   2   4       2700.36       2700.46        25.38 o
   0   2   4       2690.43       2583.73        25.12 o
   1   2   4       4897.69       5075.58        53.08 o
   2   2   4        846.66        859.26        14.96 o
   3   2   4         72.79         74.46         5.43 o
   4   2   4       1030.11       1024.01        15.58 o
   5   2   4        642.74        637.04        15.01 o
   6   2   4        372.01        368.99        10.77 o
   7   2   4         43.38         42.30         8.18 o
  -8   3   4        482.02        481.74        20.82 o
  -7   3   4       1293.49       1207.05        40.28 o
  -6   3   4        145.38        137.66        11.30 o
  -5   3   4         76.63         83.87         6.77 o
  -4   3   4        685.95        635.61        15.36 o
  -3   3   4       2120.77       2086.02        31.14 o
  -2   3   4       3663.79       3597.57        60.80 o
  -1   3   4       4612.73       4853.88        66.38 o
   0   3   4          3.52          3.48         4.12 o
   1   3   4       1270.14       1258.91        23.81 o
   2   3   4       2556.18       2435.91        36.96 o
   3   3   4       3180.22       3070.48        49.18 o
   4   3   4        997.73       1002.95        23.31 o
   5   3   4         19.73         19.74         6.03 o
   6   3   4         17.80         16.98         8.10 o
   7   3   4        223.25        235.12        11.15 o
  -8   4   4         14.97         25.29        13.61 o
  -7   4   4        437.51        436.00        21.05 o
  -6   4   4        993.58        994.31        30.74 o
  -5   4   4        858.76        820.61        19.46 o
  -4   4   4        788.81        785.56        18.37 o
  -3   4   4         93.73        102.55         7.51 o
  -2   4   4        676.61        701.21        13.95 o
  -1   4   4        344.55        437.66        10.42 o
   0   4   4      15604.62      16867.52       171.84 o
   1   4   4       2436.38       2342.08        29.09 o
   2   4   4        280.48        290.10         8.35 o
   3   4   4        281.82        286.23         8.39 o
   4   4   4       1231.53       1236.13        22.71 o
   5   4   4        852.37        838.60        21.40 o
   6   4   4        305.92        298.28        10.57 o
  -7   5   4        179.42        172.56        15.07 o
  -6   5   4         95.58         93.00         7.73 o
  -5   5   4        167.28        159.30         9.60 o
  -4   5   4       1131.87       1152.28        28.65 o
  -3   5   4       1809.50       1825.87        37.50 o
  -2   5   4       1698.26       1708.09        41.56 o
  -1   5   4        211.35        218.25         7.60 o
   0   5   4        212.55        200.66         7.23 o
   1   5   4       1013.84       1038.73        15.21 o
   2   5   4       2965.67       2914.37        42.51 o
   3   5   4       1101.87       1110.20        19.62 o
   4   5   4        201.35        194.59         7.99 o
   5   5   4         61.85         58.10         8.14 o
   6   5   4         93.76         98.71        11.58 o
  -7   6   4       1114.39       1129.55        48.59 o
  -6   6   4        418.63        401.37        13.44 o
  -5   6   4        482.83        485.75        14.36 o
  -4   6   4          0.30          1.52         5.82 o
  -3   6   4        564.10        582.77        13.87 o
  -2   6   4       1225.99       1268.36        26.48 o
  -1   6   4       3085.45       3042.76        68.94 o
   0   6   4        984.64        974.60        13.91 o
   1   6   4        121.83        115.21         6.78 o
   2   6   4        486.24        476.71        11.43 o
   3   6   4        283.01        275.45         9.24 o
   4   6   4        630.67        623.96        17.07 o
   5   6   4        388.16        399.19        12.83 o
  -6   7   4        986.99        841.57        50.17 o
  -5   7   4        539.42        535.94        20.07 o
  -4   7   4       1109.96       1119.17        30.79 o
  -3   7   4        826.22        867.58        25.86 o
  -2   7   4         15.10         16.17         5.83 o
  -1   7   4        265.23        286.19        11.32 o
   0   7   4        688.00        695.53        16.76 o
   1   7   4       1888.83       1896.71        37.30 o
   2   7   4        322.61        322.97        10.65 o
   3   7   4        257.72        252.14        11.97 o
   4   7   4          1.08          4.60         9.57 o
   5   7   4        395.13        387.19        20.19 o
  -6   8   4        404.11        407.65        28.74 o
  -5   8   4        109.74        111.32        19.34 o
  -4   8   4         10.22          8.43         8.37 o
  -3   8   4        792.82        809.38        33.20 o
  -2   8   4        738.41        766.14        21.20 o
  -1   8   4        762.48        819.12        21.67 o
   0   8   4        346.99        361.68        11.36 o
   1   8   4         10.86          9.19         8.24 o
   2   8   4        357.22        360.50        14.51 o
   3   8   4        427.87        407.73        15.78 o
   4   8   4        344.58        330.00        11.74 o
  -5   9   4        422.90        434.30        31.88 o
  -4   9   4        156.74        164.63        20.91 o
  -3   9   4        624.10        599.45        35.54 o
  -2   9   4          5.97          7.22         9.00 o
  -1   9   4        200.17        214.43        12.70 o
   0   9   4        617.91        650.35        19.99 o
   1   9   4        620.25        608.54        19.86 o
   2   9   4        193.68        189.64        10.83 o
   3   9   4         13.60         15.41         8.62 o
  -4  10   4         96.55         82.05        24.56 o
  -3  10   4        504.94        493.36        33.97 o
  -2  10   4        404.62        355.39        24.04 o
  -1  10   4        213.77        220.03        18.81 o
   0  10   4          5.16          3.62         9.14 o
   1  10   4        102.50        102.09        11.02 o
   1 -12   5        560.26        541.97        20.69 o
   2 -12   5        435.35        410.78        29.79 o
  -2 -11   5        459.26        453.58        14.39 o
  -1 -11   5        434.59        441.96        15.14 o
   0 -11   5        132.29        125.43        16.20 o
   1 -11   5         93.81         89.37        15.68 o
   2 -11   5       1131.27       1061.98        53.31 o
   3 -11   5        574.32        561.30        30.83 o
   4 -11   5        285.74        267.06        19.86 o
  -3 -10   5         69.45         75.99         8.66 o
  -2 -10   5         45.13         50.80         9.00 o
  -1 -10   5       1211.09       1211.40        45.94 o
   0 -10   5        359.68        388.77        20.19 o
   1 -10   5        937.27        884.97        33.79 o
   2 -10   5         21.50         21.95        18.81 o
   3 -10   5         10.00          7.84        13.59 o
   4 -10   5        297.12        299.47        19.34 o
   5 -10   5        354.81        356.43        20.91 o
  -4  -9   5        571.84        562.92        18.56 o
  -3  -9   5       1021.47       1039.28        29.42 o
  -2  -9   5        436.05        439.68        14.19 o
  -1  -9   5         99.45        107.21        10.00 o
   0  -9   5        127.89        122.31         8.99 o
   1  -9   5        947.09        974.27        27.86 o
   2  -9   5        310.84        312.19        11.17 o
   3  -9   5        805.16        747.36        41.81 o
   4  -9   5         43.47         42.86        18.81 o
   5  -9   5         93.59         75.78        20.38 o
   6  -9   5         50.51         57.49        16.20 o
  -5  -8   5        420.17        432.05        13.54 o
  -4  -8   5         45.94         41.56         7.65 o
  -3  -8   5          7.73          5.98         6.20 o
  -2  -8   5        754.12        753.74        19.35 o
  -1  -8   5       1905.09       1916.39        37.88 o
   0  -8   5       2110.57       2145.21        40.23 o
   1  -8   5        272.68        284.76         9.78 o
   2  -8   5          3.25          3.52         5.09 o
   3  -8   5       1185.45       1176.12        24.13 o
   4  -8   5        546.65        563.92        16.19 o
   5  -8   5        666.08        686.66        27.38 o
   6  -8   5        265.48        263.88        15.78 o
   7  -8   5          1.90          0.00        17.25 o
  -5  -7   5        540.35        539.61        16.97 o
  -4  -7   5       1351.17       1366.51        36.13 o
  -3  -7   5       1278.90       1282.61        28.01 o
  -2  -7   5       1029.75       1043.67        22.12 o
  -1  -7   5          0.54         -0.32         5.63 o
   0  -7   5        605.50        620.06        13.08 o
   1  -7   5       1998.32       1996.62        39.38 o
   2  -7   5       7460.01       7669.23        97.99 o
   3  -7   5        185.69        190.62         8.01 o
   4  -7   5         25.11         20.33         6.09 o
   5  -7   5        548.73        532.39        17.12 o
   6  -7   5        465.34        520.84        16.35 o
   7  -7   5        519.88        544.08        24.57 o
  -6  -6   5        452.62        438.69        24.04 o
  -5  -6   5        180.85        196.17         8.69 o
  -4  -6   5         14.36         14.92         6.27 o
  -3  -6   5        114.63        112.02         8.93 o
  -2  -6   5       2512.05       2442.68        43.15 o
  -1  -6   5       4231.92       4157.61        62.98 o
   0  -6   5       1518.94       1555.05        22.53 o
   1  -6   5         22.34         26.74         5.26 o
   2  -6   5        237.04        233.05         7.95 o
   3  -6   5       3025.33       2961.79        44.59 o
   4  -6   5       1835.40       1841.63        32.26 o
   5  -6   5        897.85        891.85        18.44 o
   6  -6   5         14.88         16.66        11.30 o
   7  -6   5          9.34         14.98        10.29 o
  -6  -5   5        768.77        819.10        30.30 o
  -5  -5   5        970.20       1002.07        24.21 o
  -4  -5   5       1836.11       1853.28        30.60 o
  -3  -5   5         26.39         21.05         7.37 o
  -2  -5   5        333.02        329.77         9.66 o
  -1  -5   5        588.77        606.46        11.34 o
   0  -5   5       3157.43       3093.20        41.65 o
   1  -5   5       4202.80       4007.77        52.32 o
   2  -5   5       1941.06       1890.74        26.11 o
   3  -5   5          0.48          1.96         5.33 o
   4  -5   5        277.71        243.49         7.68 o
   5  -5   5        167.36        198.22         7.54 o
   6  -5   5       1300.67       1288.93        30.50 o
   7  -5   5        648.93        705.64        20.99 o
  -7  -4   5        443.16        396.22        17.36 o
  -6  -4   5        335.87        338.84        14.40 o
  -5  -4   5         84.86         87.07         7.21 o
  -4  -4   5       1798.24       1781.59        34.93 o
  -3  -4   5        938.17        931.49        15.14 o
  -2  -4   5       3552.28       3497.72        40.13 o
  -1  -4   5        989.23        900.52        15.66 o
   0  -4   5        111.48        107.26         5.55 o
   1  -4   5       1046.31       1030.08        16.37 o
   2  -4   5       2172.71       2182.75        32.36 o
   3  -4   5       3228.67       3096.09        36.63 o
   4  -4   5       1172.86       1160.80        16.11 o
   5  -4   5         61.73         65.64         5.83 o
   6  -4   5          1.70         -0.08         7.56 o
   7  -4   5        559.34        607.55        17.58 o
   8  -4   5        397.51        427.20        21.79 o
  -7  -3   5        242.18        225.72        13.66 o
  -6  -3   5        551.42        573.35        22.91 o
  -5  -3   5       1393.52       1417.56        31.76 o
  -4  -3   5        914.91        941.61        15.88 o
  -3  -3   5        756.20        772.04        12.92 o
  -2  -3   5        664.25        685.78        13.56 o
  -1  -3   5       3676.74       3709.22        41.47 o
   0  -3   5       6467.11       6569.12        65.65 o
   1  -3   5       4225.20       4106.26        45.13 o
   2  -3   5         72.53         63.99         5.37 o
   3  -3   5        739.59        757.88        14.19 o
   4  -3   5        959.88        982.65        17.95 o
   5  -3   5        843.16        864.64        18.12 o
   6  -3   5       1405.26       1417.65        27.94 o
   7  -3   5        200.92        220.94        10.64 o
   8  -3   5         43.44         50.05        11.60 o
  -7  -2   5        493.23        482.68        21.23 o
  -6  -2   5         36.41         28.61        10.41 o
  -5  -2   5         54.15         71.28         7.20 o
  -4  -2   5        757.06        783.47        16.36 o
  -3  -2   5       3472.12       3379.58        40.11 o
  -2  -2   5       4531.74       4392.18        47.22 o
  -1  -2   5       7702.06       8321.27        80.47 o
   0  -2   5       3408.72       3627.19        59.90 o
   1  -2   5       2575.19       2555.83        46.02 o
   2  -2   5       2720.03       2464.46        40.81 o
   3  -2   5       3097.18       2986.10        51.30 o
   4  -2   5        624.49        661.66        17.88 o
   5  -2   5          0.86         -0.22         7.53 o
   6  -2   5         65.83         71.85        10.17 o
   7  -2   5        337.13        331.96        11.70 o
   8  -2   5        714.55        760.05        26.48 o
  -8  -1   5         41.88         31.36        11.44 o
  -7  -1   5        448.65        459.39        31.88 o
  -6  -1   5        549.01        600.29        22.55 o
  -5  -1   5       1919.02       1888.52        45.98 o
  -4  -1   5        905.73        892.23        21.99 o
  -3  -1   5        176.87        176.79         7.30 o
  -2  -1   5       2499.81       2543.91        32.25 o
  -1  -1   5       5591.18       5716.00        67.97 o
   0  -1   5       6609.92       6629.39        59.82 o
   1  -1   5        822.96        747.42        15.22 o
   2  -1   5        228.03        233.57         8.45 o
   3  -1   5        192.73        150.93         7.05 o
   4  -1   5        647.51        647.95        12.46 o
   5  -1   5       1389.51       1406.03        34.62 o
   6  -1   5       1340.31       1320.30        35.23 o
   7  -1   5         15.67         13.50         8.13 o
  -8   0   5        127.01        106.26        14.06 o
  -7   0   5         15.55         20.13         9.79 o
  -6   0   5        213.49        213.24        11.83 o
  -5   0   5       1143.31       1162.32        37.63 o
  -4   0   5       1964.40       1979.16        34.85 o
  -3   0   5       3462.83       3325.31        44.48 o
  -2   0   5       2471.24       2389.74        59.22 o
  -1   0   5        494.03        548.61        12.01 o
   0   0   5       5256.24       5395.43        39.78 o
   1   0   5       2275.55       2217.61        27.38 o
   2   0   5       4805.43       4937.42        53.78 o
   3   0   5        492.33        455.60        10.94 o
   4   0   5         63.50         58.82         6.01 o
   5   0   5         10.31         11.95         6.23 o
   6   0   5       1226.49       1211.91        28.30 o
   7   0   5        320.11        333.00        10.55 o
  -8   1   5        368.10        365.19        18.84 o
  -7   1   5       1324.20       1220.16        40.52 o
  -6   1   5        341.64        348.29        21.43 o
  -5   1   5        704.83        685.84        21.17 o
  -4   1   5          8.68          8.85         4.19 o
  -3   1   5       2000.14       2034.20        30.66 o
  -2   1   5       4896.05       4905.55        54.39 o
  -1   1   5       4847.80       4631.90        50.94 o
   0   1   5       2623.52       2591.10        47.94 o
   1   1   5        286.52        300.31         8.94 o
   2   1   5       2762.56       2734.45        67.97 o
   3   1   5       2004.52       1946.59        27.01 o
   4   1   5       3729.76       3636.53        67.21 o
   5   1   5        446.84        449.19        10.49 o
   6   1   5         13.86         12.68         6.51 o
   7   1   5        185.60        184.74         9.95 o
  -8   2   5         64.38         54.30        11.64 o
  -7   2   5          0.08         -1.05         9.42 o
  -6   2   5        403.14        416.33        15.69 o
  -5   2   5       1655.88       1657.88        30.22 o
  -4   2   5       1013.02        953.37        15.35 o
  -3   2   5       3496.25       3483.30        46.55 o
  -2   2   5        160.00        169.88         7.63 o
  -1   2   5       2680.77       2748.84        34.18 o
   0   2   5       3538.14       3536.33        41.06 o
   1   2   5       4868.68       4924.23        52.30 o
   2   2   5       1612.68       1575.76        21.07 o
   3   2   5        329.44        317.47         9.39 o
   4   2   5        100.79         95.66         7.30 o
   5   2   5       2305.62       2294.23        55.37 o
   6   2   5        704.19        713.21        24.06 o
   7   2   5        313.73        316.37        10.50 o
  -8   3   5        428.02        424.29        23.07 o
  -7   3   5        176.92        190.12        12.55 o
  -6   3   5        539.24        532.32        26.13 o
  -5   3   5         42.94         42.61         6.30 o
  -4   3   5       1165.70       1196.90        25.79 o
  -3   3   5        894.19        829.30        13.12 o
  -2   3   5       2657.53       2629.82        37.19 o
  -1   3   5       1742.21       1693.13        26.25 o
   0   3   5        209.83        212.07         7.96 o
   1   3   5        236.47        232.39         7.69 o
   2   3   5       1651.77       1658.01        23.11 o
   3   3   5       2026.82       1990.72        31.28 o
   4   3   5        118.22        116.35         7.71 o
   5   3   5       1286.90       1284.58        30.40 o
   6   3   5         72.55         74.62         7.72 o
   7   3   5        221.79        231.64        18.96 o
  -7   4   5        104.53        115.05        11.81 o
  -6   4   5       1133.91       1129.82        40.50 o
  -5   4   5       1097.04       1091.65        26.25 o
  -4   4   5        466.29        464.85        12.98 o
  -3   4   5         74.66         76.10         6.54 o
  -2   4   5        646.74        658.46        12.06 o
  -1   4   5       1662.08       1609.20        23.08 o
   0   4   5        744.28        710.07        11.87 o
   1   4   5        992.75       1014.43        14.05 o
   2   4   5        447.85        463.32        10.28 o
   3   4   5         11.48          9.16         5.88 o
   4   4   5        278.65        272.73         9.42 o
   5   4   5        449.61        433.19        12.74 o
   6   4   5        408.72        400.74        15.16 o
  -7   5   5        143.68        137.12        13.29 o
  -6   5   5        115.06        102.29         9.73 o
  -5   5   5        322.07        331.33        10.93 o
  -4   5   5        506.49        505.63        14.54 o
  -3   5   5       2904.29       2939.28        52.59 o
  -2   5   5       1835.15       1871.40        32.47 o
  -1   5   5        195.10        190.85         7.53 o
   0   5   5        186.50        184.36         7.43 o
   1   5   5       1259.44       1252.98        21.87 o
   2   5   5        973.31        959.87        18.87 o
   3   5   5        975.60        970.44        18.78 o
   4   5   5        117.91        118.61         8.38 o
   5   5   5         75.72         69.00         9.84 o
   6   5   5        146.44        143.61        11.59 o
  -7   6   5        207.07        208.22        16.79 o
  -6   6   5        840.53        840.99        31.46 o
  -5   6   5        637.43        635.26        20.14 o
  -4   6   5        437.31        452.66        16.06 o
  -3   6   5         20.07         22.67         6.78 o
  -2   6   5        196.96        190.30         8.16 o
  -1   6   5       6499.30       6474.03        77.17 o
   0   6   5       1165.39       1137.74        21.36 o
   1   6   5        564.01        552.48        11.21 o
   2   6   5         38.36         39.43         6.16 o
   3   6   5        508.97        504.21        14.43 o
   4   6   5        551.91        512.12        14.90 o
   5   6   5        395.71        370.45        13.02 o
  -6   7   5        177.18        170.75        15.14 o
  -5   7   5        389.13        410.00        14.93 o
  -4   7   5       1464.53       1512.20        43.25 o
  -3   7   5        895.79        960.77        25.13 o
  -2   7   5        956.57       1000.83        24.23 o
  -1   7   5         97.29         91.43         8.75 o
   0   7   5        637.05        607.58        13.73 o
   1   7   5        931.02        919.09        20.51 o
   2   7   5       1535.93       1487.00        33.83 o
   3   7   5         81.47         76.37         7.17 o
   4   7   5         33.97         28.27         9.23 o
  -6   8   5         38.10         32.93        19.86 o
  -5   8   5        148.77        136.93        20.91 o
  -4   8   5          2.60          2.61         9.20 o
  -3   8   5        199.17        222.10        13.68 o
  -2   8   5       1386.28       1454.27        42.18 o
  -1   8   5        673.12        726.34        23.33 o
   0   8   5        183.14        189.95         9.54 o
   1   8   5         22.26         17.74         7.98 o
   2   8   5          4.17          4.33         8.20 o
   3   8   5        415.25        396.61        14.62 o
  -5   9   5        366.94        368.45        35.54 o
  -4   9   5        250.57        267.06        29.79 o
  -2   9   5         19.33         20.46        14.14 o
  -1   9   5         90.95        104.26        11.00 o
   0   9   5        409.98        436.33        18.37 o
   1   9   5        325.59        334.32        17.16 o
   2   9   5        251.00        246.01        11.06 o
  -3  10   5        169.54        175.60        21.95 o
  -1  10   5        205.09        202.78        21.95 o
   0  10   5          0.18          1.27         9.53 o
  -1 -11   6        546.10        564.56        35.63 o
   0 -11   6        135.72        127.52        19.86 o
   1 -11   6         57.26         50.17        15.16 o
   2 -11   6        357.20        336.57        20.38 o
   3 -11   6        355.23        325.07        20.38 o
   4 -11   6        787.24        742.65        35.54 o
  -3 -10   6        104.32        108.17         9.42 o
  -2 -10   6         19.71         18.70         8.49 o
  -1 -10   6        803.75        788.87        33.68 o
   0 -10   6       1154.59       1160.28        42.39 o
   1 -10   6        857.67        867.54        27.84 o
   2 -10   6        198.08        192.33        21.43 o
   3 -10   6         67.57         66.90        14.63 o
   4 -10   6        200.99        187.62        17.25 o
   5 -10   6        562.98        555.03        27.70 o
  -4  -9   6        182.95        181.45        10.29 o
  -3  -9   6        955.00        978.43        22.17 o
  -2  -9   6       1387.53       1335.98        41.51 o
  -1  -9   6        466.07        454.14        14.17 o
   0  -9   6         74.11         68.62         7.94 o
   1  -9   6       1175.52       1165.59        32.07 o
   2  -9   6       1224.44       1223.08        27.42 o
   3  -9   6        440.51        423.35        13.04 o
   4  -9   6        615.87        591.32        23.36 o
   5  -9   6          2.69         -7.61        12.31 o
   6  -9   6        196.03        204.28        17.01 o
  -5  -8   6        446.28        463.71        14.02 o
  -4  -8   6        475.99        485.41        17.50 o
  -3  -8   6          0.28          1.66         7.23 o
  -2  -8   6       1074.49       1022.46        25.13 o
  -1  -8   6        593.17        654.76        15.10 o
   0  -8   6       2116.88       2046.98        35.19 o
   1  -8   6        374.45        385.92        10.87 o
   2  -8   6        267.36        278.74         9.23 o
   3  -8   6        266.79        268.23         9.74 o
   4  -8   6        921.87        921.98        24.99 o
   5  -8   6        649.24        625.53        33.79 o
   6  -8   6        631.50        634.58        24.38 o
  -5  -7   6        133.62        132.26         8.86 o
  -4  -7   6        828.85        854.07        19.90 o
  -3  -7   6       1565.19       1564.08        35.10 o
  -2  -7   6        387.02        389.13        14.11 o
  -1  -7   6         45.33         52.70         7.06 o
   0  -7   6        551.65        575.45        11.81 o
   1  -7   6        649.55        646.39        12.72 o
   2  -7   6        226.23        224.15         8.65 o
   3  -7   6       3469.72       3442.42        38.85 o
   4  -7   6        477.14        489.69        12.07 o
   5  -7   6         38.22         53.39         8.59 o
   6  -7   6        685.91        716.05        20.05 o
   7  -7   6        375.35        409.32        19.22 o
  -6  -6   6        607.30        601.30        21.23 o
  -5  -6   6        343.76        348.58        10.44 o
  -4  -6   6         48.43         48.45         7.37 o
  -3  -6   6        716.18        704.80        15.65 o
  -2  -6   6       1937.66       1983.16        33.86 o
  -1  -6   6       2240.10       2243.38        35.23 o
   0  -6   6        638.01        611.80        12.00 o
   1  -6   6       1169.14       1138.97        17.95 o
   2  -6   6       1147.70       1178.58        18.85 o
   3  -6   6        113.10        120.66         7.19 o
   4  -6   6       1651.26       1672.27        28.09 o
   5  -6   6       1477.15       1487.48        30.90 o
   6  -6   6         74.14         76.95         9.78 o
   7  -6   6          0.97         -1.00         9.15 o
  -6  -5   6        209.23        226.82        19.86 o
  -5  -5   6       1323.65       1381.23        31.84 o
  -4  -5   6       3236.02       3187.05        57.93 o
  -3  -5   6       1374.15       1376.09        25.23 o
  -2  -5   6         50.74         51.24         5.36 o
  -1  -5   6        801.84        813.83        12.96 o
   0  -5   6       2791.92       2815.79        34.14 o
   1  -5   6       4083.04       4080.92        45.76 o
   2  -5   6       1841.10       1796.71        25.66 o
   3  -5   6        697.68        675.74        13.03 o
   4  -5   6        147.02        136.65         7.78 o
   5  -5   6        993.37        991.90        19.92 o
   6  -5   6        646.23        690.67        19.20 o
   7  -5   6        165.34        171.41        11.87 o
  -7  -4   6        820.56        799.51        26.97 o
  -6  -4   6        373.18        365.17        15.95 o
  -5  -4   6        313.49        326.39         9.59 o
  -4  -4   6          3.02          1.85         6.94 o
  -3  -4   6       6069.81       6006.87        81.98 o
  -2  -4   6       3628.05       3660.27        42.09 o
  -1  -4   6       2243.40       2195.55        31.47 o
   0  -4   6        854.00        845.39        15.02 o
   1  -4   6        292.83        286.20         8.78 o
   2  -4   6       2085.55       2040.30        27.06 o
   3  -4   6       2712.48       2626.79        41.76 o
   4  -4   6       2466.46       2406.11        36.89 o
   5  -4   6        326.54        363.47        10.11 o
   6  -4   6         11.05         10.89         6.96 o
   7  -4   6         51.83         54.19         8.59 o
  -7  -3   6         98.58        107.14        17.77 o
  -6  -3   6        526.54        534.51        22.09 o
  -5  -3   6       2293.20       2319.24        39.40 o
  -4  -3   6         23.30         30.84         6.12 o
  -3  -3   6       2185.12       2094.98        35.51 o
  -2  -3   6        247.73        249.23         7.67 o
  -1  -3   6       1837.74       1775.06        26.77 o
   0  -3   6       3849.10       3804.68        42.56 o
   1  -3   6       3850.97       3881.40        50.41 o
   2  -3   6       1113.42       1162.02        19.18 o
   3  -3   6         30.16         34.59         7.15 o
   4  -3   6        516.57        524.31        12.67 o
   5  -3   6       2365.30       2279.09        65.48 o
   6  -3   6        637.88        679.49        20.20 o
   7  -3   6        224.28        232.01        12.92 o
  -7  -2   6        160.49        138.89        12.55 o
  -6  -2   6        138.22        136.53        11.44 o
  -5  -2   6        160.31        157.07        10.38 o
  -4  -2   6        862.77        858.99        18.78 o
  -3  -2   6       2289.92       2266.28        29.92 o
  -2  -2   6       1563.06       1519.96        18.91 o
  -1  -2   6        265.80        244.06         7.87 o
   0  -2   6        805.61        904.04        15.91 o
   1  -2   6       1224.48       1215.34        26.64 o
   2  -2   6       3303.74       3161.66        43.40 o
   3  -2   6       2468.98       2388.95        34.25 o
   4  -2   6        880.51        873.38        21.05 o
   5  -2   6          5.16          5.16         5.97 o
   6  -2   6        200.76        207.05        10.36 o
   7  -2   6        725.40        764.65        20.38 o
  -7  -1   6        229.47        234.12        14.56 o
  -6  -1   6       1523.07       1511.94        49.79 o
  -5  -1   6        394.27        383.17        23.14 o
  -4  -1   6       1743.72       1732.50        34.10 o
  -3  -1   6         88.60         97.71         6.04 o
  -2  -1   6       1223.68       1153.24        19.51 o
  -1  -1   6       4809.21       4764.14        60.58 o
   0  -1   6       3179.12       2894.94        92.71 o
   1  -1   6       1321.46       1233.07        36.96 o
   2  -1   6          8.31         16.40         6.40 o
   3  -1   6        221.25        198.47         9.45 o
   4  -1   6       1866.34       1863.54        56.65 o
   5  -1   6       1391.68       1360.25        24.61 o
   6  -1   6        149.92        158.72         8.67 o
   7  -1   6         17.31         18.98         9.59 o
  -7   0   6        452.23        411.85        20.23 o
  -6   0   6          3.27          2.35         8.87 o
  -5   0   6        297.39        304.37        12.74 o
  -4   0   6       3893.69       3920.13        92.86 o
  -3   0   6       3680.00       3423.57        56.53 o
  -2   0   6       2358.81       2366.83        35.65 o
  -1   0   6         20.27         23.15         5.25 o
   0   0   6        478.60        509.68        11.96 o
   1   0   6       2644.33       2537.99        33.42 o
   2   0   6       4528.16       4560.14        92.40 o
   3   0   6       2028.21       2020.99        26.67 o
   4   0   6         53.01         45.55         6.49 o
   5   0   6         16.20         15.63         6.26 o
   6   0   6        581.52        567.59        16.20 o
   7   0   6        537.87        562.73        17.95 o
  -7   1   6        399.29        426.49        22.47 o
  -6   1   6       2372.24       2272.76        78.13 o
  -5   1   6        805.54        834.95        38.88 o
  -4   1   6         32.41         30.51         5.03 o
  -3   1   6        904.54        923.42        14.39 o
  -2   1   6       3697.14       3603.32        81.70 o
  -1   1   6       3764.45       3657.87        57.76 o
   0   1   6       1973.66       1822.42        55.75 o
   1   1   6         79.14         87.09        16.16 o
   2   1   6        603.75        683.54        21.57 o
   3   1   6       1830.44       1854.73        50.47 o
   4   1   6       1840.00       1860.37        42.70 o
   5   1   6       2895.39       2844.69        45.73 o
   6   1   6         25.76         29.19         7.88 o
   7   1   6          0.66          0.07         7.57 o
  -7   2   6         35.58         37.60        11.55 o
  -6   2   6         40.69         42.87        12.00 o
  -5   2   6       1513.88       1482.24        31.62 o
  -4   2   6       2708.32       2683.18        42.36 o
  -3   2   6       1062.46       1048.40        15.54 o
  -2   2   6          3.85          2.06         4.48 o
  -1   2   6        446.64        451.63        11.27 o
   0   2   6        899.77        849.49        16.04 o
   1   2   6       4075.37       3990.66        52.17 o
   2   2   6       1814.50       1725.15        29.48 o
   3   2   6        588.98        589.48        11.99 o
   4   2   6         10.38          9.01         6.21 o
   5   2   6        513.52        516.24        11.40 o
   6   2   6        601.65        585.55        16.88 o
   7   2   6        751.70        726.09        21.57 o
  -7   3   6        574.84        577.71        22.71 o
  -6   3   6        490.61        485.83        15.73 o
  -5   3   6         84.63         75.85         9.15 o
  -4   3   6        564.14        560.82        12.30 o
  -3   3   6       2359.22       2385.49        39.30 o
  -2   3   6       2242.87       2181.32        29.25 o
  -1   3   6       1433.19       1457.09        22.25 o
   0   3   6        461.20        458.19        10.63 o
   1   3   6        163.26        166.93         7.15 o
   2   3   6       1191.24       1205.66        18.71 o
   3   3   6       1792.96       1764.90        30.29 o
   4   3   6       1949.00       1900.75        33.37 o
   5   3   6        125.68        125.40         7.82 o
   6   3   6         15.70         17.41         7.49 o
  -7   4   6          1.79          0.00        19.86 o
  -6   4   6        546.86        527.07        24.82 o
  -5   4   6       1223.38       1178.88        53.05 o
  -4   4   6       2255.69       2253.23        36.06 o
  -3   4   6         67.17         62.00         6.96 o
  -2   4   6        291.04        295.27         9.08 o
  -1   4   6       1809.47       1833.36        46.09 o
   0   4   6       1979.58       1929.41        32.67 o
   1   4   6       2038.25       2059.18        32.97 o
   2   4   6        461.97        448.93        10.59 o
   3   4   6         43.48         39.26         6.06 o
   4   4   6        927.33        909.51        22.53 o
   5   4   6        412.29        400.27        13.73 o
   6   4   6        271.77        271.32        11.06 o
  -7   5   6        734.76        741.39        27.53 o
  -6   5   6         74.63         70.40         9.79 o
  -5   5   6         99.31         94.66         9.63 o
  -4   5   6        431.85        423.39        12.73 o
  -3   5   6       1131.63       1160.22        21.70 o
  -2   5   6        936.23        926.16        19.83 o
  -1   5   6       1664.73       1726.75        29.33 o
   0   5   6          0.19          1.57         5.27 o
   1   5   6        670.89        669.50        12.01 o
   2   5   6       1069.27       1073.02        20.42 o
   3   5   6       1149.17       1137.00        24.21 o
   4   5   6        486.82        467.78        13.90 o
   5   5   6         29.93         21.15         8.68 o
  -6   6   6        565.61        580.06        18.86 o
  -5   6   6        347.64        356.25        15.84 o
  -4   6   6        217.43        218.05        13.61 o
  -3   6   6          1.00          2.60         6.83 o
  -2   6   6        709.16        698.04        15.68 o
  -1   6   6        153.36        140.73         7.63 o
   0   6   6       3589.78       3574.43        36.54 o
   1   6   6        876.82        856.14        17.96 o
   2   6   6         88.81         85.05         7.61 o
   3   6   6         85.49         85.50         7.67 o
   4   6   6        513.55        501.06        14.44 o
   5   6   6        386.71        363.79        18.85 o
  -6   7   6         90.71         95.84        15.10 o
  -5   7   6        100.06        113.90        10.97 o
  -4   7   6        632.65        682.37        28.20 o
  -3   7   6        655.59        689.95        22.30 o
  -2   7   6        572.79        577.65        16.51 o
  -1   7   6         37.56         42.64         6.52 o
   0   7   6        158.55        162.02         8.51 o
   1   7   6        354.06        354.55        10.72 o
   2   7   6        975.43        963.53        22.25 o
   3   7   6        372.20        354.23        10.17 o
   4   7   6         82.40         71.57         8.68 o
  -5   8   6        256.43        238.84        27.70 o
  -4   8   6          0.60         -0.47        11.44 o
  -3   8   6        256.27        275.00        15.10 o
  -2   8   6        650.31        679.66        37.51 o
  -1   8   6       1189.52       1246.83        51.28 o
   0   8   6        418.66        426.94        14.23 o
   1   8   6         36.12         33.76         8.04 o
   2   8   6        240.95        226.19        11.21 o
   3   8   6        158.01        152.93        12.40 o
  -4   9   6        506.70        468.27        29.79 o
  -2   9   6          0.29          0.79        10.84 o
  -1   9   6        185.88        180.83        14.66 o
   0   9   6        243.23        262.51        14.87 o
   1   9   6        832.36        831.28        32.08 o
  -1 -11   7        425.05        447.09        17.96 o
   0 -11   7        304.68        304.69        24.04 o
   1 -11   7         26.22         20.91        14.63 o
   2 -11   7        239.56        225.25        18.81 o
   3 -11   7        740.38        713.39        31.88 o
  -2 -10   7         15.59         18.79        10.31 o
  -1 -10   7        191.73        196.48        11.52 o
   0 -10   7       1118.41       1093.47        31.64 o
   1 -10   7       1009.66        990.76        30.84 o
   2 -10   7        566.12        552.96        23.27 o
   3 -10   7        150.29        161.80        12.50 o
   4 -10   7        135.43        134.53        12.65 o
   5 -10   7        599.05        625.09        24.82 o
  -3  -9   7        960.60        969.22        26.30 o
  -2  -9   7        808.17        766.29        23.38 o
  -1  -9   7        486.82        476.15        17.90 o
   0  -9   7        173.19        172.20         8.62 o
   1  -9   7        102.87        120.82         9.02 o
   2  -9   7       1696.49       1699.24        40.66 o
   3  -9   7       1188.49       1178.75        37.42 o
   4  -9   7        444.35        447.16        19.71 o
   5  -9   7        114.38        127.14        14.69 o
  -4  -8   7        138.39        144.52         8.52 o
  -3  -8   7         15.01         19.84         8.51 o
  -2  -8   7        131.57        128.39         8.83 o
  -1  -8   7       2107.80       2005.03        40.66 o
   0  -8   7        811.15        902.66        19.41 o
   1  -8   7       1061.46       1061.41        22.24 o
   2  -8   7         26.53         30.98         7.34 o
   3  -8   7         88.65         93.96         7.69 o
   4  -8   7        594.84        626.69        18.87 o
   5  -8   7        576.44        592.99        20.97 o
   6  -8   7        343.91        354.68        19.26 o
  -5  -7   7         66.08         77.65         8.88 o
  -4  -7   7        937.54        933.99        26.05 o
  -3  -7   7       1869.76       1839.82        46.84 o
  -2  -7   7        640.72        672.58        12.38 o
  -1  -7   7         57.55         58.93         7.08 o
   0  -7   7        339.63        315.31         9.30 o
   1  -7   7       2098.40       2117.50        33.71 o
   2  -7   7        681.99        686.92        16.34 o
   3  -7   7       1032.65       1067.67        23.78 o
   4  -7   7          1.15          0.96         9.52 o
   5  -7   7          3.42         -0.60         8.44 o
   6  -7   7         86.60        107.10        12.65 o
  -6  -6   7        948.91        986.72        51.22 o
  -5  -6   7        674.43        717.60        23.47 o
  -4  -6   7         20.14         20.23         7.96 o
  -3  -6   7         96.61         96.39         6.90 o
  -2  -6   7       1052.72       1046.95        19.96 o
  -1  -6   7       2457.11       2491.92        41.12 o
   0  -6   7       2546.36       2540.62        39.36 o
   1  -6   7        398.14        398.13        11.00 o
   2  -6   7          4.69          6.12         5.88 o
   3  -6   7       1725.73       1696.15        30.78 o
   4  -6   7        971.07       1028.73        22.02 o
   5  -6   7        756.03        761.18        20.59 o
   6  -6   7        190.49        189.82         9.69 o
   7  -6   7         22.45         26.64        12.04 o
  -6  -5   7          7.37         11.63        11.67 o
  -5  -5   7        580.54        598.65        15.79 o
  -4  -5   7       1753.97       1760.51        38.99 o
  -3  -5   7       1165.82       1217.35        21.68 o
  -2  -5   7        969.69        985.50        14.79 o
  -1  -5   7          6.92          7.19         5.57 o
   0  -5   7        613.67        611.76        12.14 o
   1  -5   7       1218.07       1258.29        23.06 o
   2  -5   7       8756.75       8690.61       150.15 o
   3  -5   7        345.86        354.24         9.40 o
   4  -5   7         26.86         17.29         7.76 o
   5  -5   7        713.49        675.94        16.25 o
   6  -5   7        546.76        580.76        15.72 o
   7  -5   7        532.92        526.28        15.53 o
  -6  -4   7        531.82        516.96        21.28 o
  -5  -4   7        133.23        140.93         9.35 o
  -4  -4   7        175.56        169.02         8.51 o
  -3  -4   7        172.58        179.64         7.41 o
  -2  -4   7       2160.42       2137.77        35.64 o
  -1  -4   7       3959.48       3847.87        43.60 o
   0  -4   7       1857.45       1810.89        24.54 o
   1  -4   7          0.40          3.11         6.46 o
   2  -4   7        286.43        280.49         8.48 o
   3  -4   7       2848.52       2763.24        47.00 o
   4  -4   7       1842.30       1811.14        29.20 o
   5  -4   7        732.11        688.01        22.18 o
   6  -4   7          2.77          1.83         8.87 o
   7  -4   7         24.69         23.05        13.61 o
  -7  -3   7         42.30         41.27        11.27 o
  -6  -3   7       1036.87       1028.78        34.54 o
  -5  -3   7       1602.97       1618.35        37.47 o
  -4  -3   7       2298.07       2321.75        49.79 o
  -3  -3   7         10.06          8.07         5.14 o
  -2  -3   7          5.80          6.89         5.19 o
  -1  -3   7        755.59        769.70        12.66 o
   0  -3   7       3328.53       3273.73        44.14 o
   1  -3   7       4222.26       3964.72        45.28 o
   2  -3   7       1957.89       1877.06        28.91 o
   3  -3   7          8.27          8.14         7.63 o
   4  -3   7        696.91        645.39        15.49 o
   5  -3   7        189.05        212.54         8.70 o
   6  -3   7        802.50        808.61        19.77 o
   7  -3   7        503.79        514.54        19.64 o
  -7  -2   7        521.23        512.11        23.82 o
  -6  -2   7        445.35        428.76        16.81 o
  -5  -2   7         61.09         64.52         8.80 o
  -4  -2   7       2525.99       2573.77        52.88 o
  -3  -2   7       1544.40       1520.83        27.09 o
  -2  -2   7       3688.78       3579.76        41.02 o
  -1  -2   7        979.15        902.53        21.03 o
   0  -2   7         11.40          9.45         5.22 o
   1  -2   7       1422.80       1359.79        42.32 o
   2  -2   7       2373.00       2301.20        54.92 o
   3  -2   7       2796.05       2634.22        57.25 o
   4  -2   7        940.49        940.46        21.40 o
   5  -2   7         17.13         17.88         7.94 o
   6  -2   7          0.24         -0.51         9.96 o
   7  -2   7        518.20        547.77        20.63 o
  -7  -1   7        352.04        366.62        16.57 o
  -6  -1   7        746.32        744.82        27.53 o
  -5  -1   7       1051.78       1091.82        33.49 o
  -4  -1   7        612.54        615.05        14.48 o
  -3  -1   7        282.41        283.07         9.30 o
  -2  -1   7        487.21        494.08        11.06 o
  -1  -1   7       3205.84       3060.82        42.44 o
   0  -1   7       4632.20       4389.83        89.47 o
   1  -1   7       3312.18       3127.20        74.15 o
   2  -1   7        127.58        124.86         9.05 o
   3  -1   7        699.93        693.09        13.51 o
   4  -1   7       1172.64       1185.43        38.35 o
   5  -1   7        536.29        539.87        13.88 o
   6  -1   7        964.98        934.71        21.46 o
   7  -1   7        175.71        174.54        12.20 o
  -7   0   7        370.00        354.76        18.29 o
  -6   0   7          0.32          2.49        10.17 o
  -5   0   7        129.28        137.96         7.56 o
  -4   0   7        711.05        731.19        12.97 o
  -3   0   7       2015.23       1935.57        33.31 o
  -2   0   7       1553.72       1519.50        22.94 o
  -1   0   7       4317.74       4539.14        73.32 o
   0   0   7       1463.34       1570.52        24.96 o
   1   0   7       2255.78       2249.23        35.46 o
   2   0   7       1854.73       1790.24        25.20 o
   3   0   7       1710.59       1708.28        31.46 o
   4   0   7        245.18        244.59         9.49 o
   5   0   7         25.02         25.02         7.36 o
   6   0   7        154.38        166.34         8.77 o
   7   0   7        114.00        116.32         8.70 o
  -7   1   7        490.21        492.53        23.52 o
  -6   1   7        304.14        309.41        13.85 o
  -5   1   7       1097.11       1104.83        23.76 o
  -4   1   7        450.67        461.46        10.39 o
  -3   1   7        145.71        149.63         7.05 o
  -2   1   7       1819.15       1829.71        36.71 o
  -1   1   7       3276.00       3296.46        55.50 o
   0   1   7       3080.73       3011.96        63.89 o
   1   1   7        383.72        367.33         9.83 o
   2   1   7        340.37        351.29         9.88 o
   3   1   7        544.95        530.58        12.34 o
   4   1   7        339.45        328.91         9.29 o
   5   1   7        487.92        498.00        15.84 o
   6   1   7        480.74        482.73        14.76 o
  -7   2   7          5.88         11.17        13.98 o
  -6   2   7        123.77        131.94        11.46 o
  -5   2   7       1167.63       1184.74        23.07 o
  -4   2   7       1520.55       1504.65        26.37 o
  -3   2   7       1736.24       1732.25        29.13 o
  -2   2   7       1236.27       1260.42        23.77 o
  -1   2   7        122.76        120.60         7.13 o
   0   2   7       2725.97       2586.68        54.92 o
   1   2   7       1712.23       1579.09        41.12 o
   2   2   7       2462.61       2401.09        54.77 o
   3   2   7        222.20        219.34         8.72 o
   4   2   7          0.84         -1.66         7.59 o
   5   2   7         20.59         27.04         7.67 o
   6   2   7        588.99        580.55        16.18 o
  -7   3   7       1135.49       1073.79        66.37 o
  -6   3   7        297.18        282.32        14.20 o
  -5   3   7        276.73        258.96        11.27 o
  -4   3   7         14.60         14.33         5.99 o
  -3   3   7       1217.55       1216.83        23.67 o
  -2   3   7       2658.29       2701.33        41.99 o
  -1   3   7       2096.41       2113.78        36.18 o
   0   3   7        995.71       1024.53        16.31 o
   1   3   7        231.57        234.24         8.55 o
   2   3   7       1231.44       1241.10        23.51 o
   3   3   7        921.19        895.95        18.93 o
   4   3   7       2383.43       2352.80        45.20 o
   5   3   7        246.91        255.55        10.24 o
   6   3   7         10.37         12.28         8.34 o
  -7   4   7          4.95          7.80        15.31 o
  -6   4   7        346.92        347.36        17.51 o
  -5   4   7       1139.49       1081.14        54.24 o
  -4   4   7        357.31        347.33        10.41 o
  -3   4   7       1006.15       1055.41        19.92 o
  -2   4   7         80.45         87.87         7.02 o
  -1   4   7        985.60       1015.62        14.92 o
   0   4   7       1649.20       1656.73        28.27 o
   1   4   7       2252.07       2285.35        51.49 o
   2   4   7        688.56        693.89        15.04 o
   3   4   7         88.56         84.72         7.52 o
   4   4   7         24.83         23.55         8.85 o
   5   4   7       1085.24       1036.97        29.87 o
  -6   5   7        185.66        179.49        11.16 o
  -5   5   7          0.88          0.88        11.79 o
  -4   5   7        837.27        838.68        24.21 o
  -3   5   7        612.11        633.60        12.93 o
  -2   5   7       1011.25       1031.42        20.23 o
  -1   5   7        557.84        568.98        13.65 o
   0   5   7         34.18         31.74         6.44 o
   1   5   7        214.55        213.29         8.41 o
   2   5   7        778.15        799.51        18.59 o
   3   5   7       1243.12       1213.85        28.63 o
   4   5   7          3.76          4.23         7.98 o
   5   5   7        416.72        389.92        13.13 o
  -6   6   7        665.06        652.02        24.60 o
  -5   6   7        637.78        675.71        25.31 o
  -4   6   7        190.90        200.82        10.74 o
  -3   6   7          7.58          4.64         7.41 o
  -2   6   7        519.97        514.19        11.48 o
  -1   6   7       1009.01       1012.55        20.88 o
   0   6   7        491.27        502.78        11.03 o
   1   6   7        249.08        255.98         9.13 o
   2   6   7         67.74         62.75         7.45 o
   3   6   7         82.08         74.98         7.70 o
   4   6   7        118.13        118.96         8.56 o
  -5   7   7        207.06        225.86        12.96 o
  -4   7   7        199.59        216.69        16.15 o
  -3   7   7        872.82        913.04        26.23 o
  -2   7   7        852.80        864.48        24.50 o
  -1   7   7         52.00         56.46         8.25 o
   0   7   7        114.39        109.26         7.64 o
   1   7   7        559.49        542.39        15.19 o
   2   7   7        426.33        420.48        14.02 o
   3   7   7        282.20        273.28        10.72 o
  -5   8   7        213.44        214.80        28.74 o
  -4   8   7        121.56        112.89        19.86 o
  -3   8   7         31.68         33.58        11.99 o
  -2   8   7          2.60          3.25         9.73 o
  -1   8   7       2237.88       2362.03        77.92 o
   0   8   7        421.21        421.50        14.17 o
   1   8   7        243.89        229.12        10.56 o
   2   8   7         19.05         15.14         9.30 o
  -2   9   7        408.71        388.61        15.78 o
  -1   9   7         31.75         28.82        11.19 o
   0   9   7        253.55        251.66        15.31 o
   0 -11   8        384.71        403.47        36.58 o
   1 -11   8         73.85         86.76        15.68 o
   2 -11   8        203.82        203.82        22.47 o
  -2 -10   8         24.25         32.99        10.18 o
  -1 -10   8        108.36        124.46        11.21 o
   0 -10   8        663.01        668.56        21.52 o
   1 -10   8        799.74        807.40        22.89 o
   2 -10   8        685.57        702.48        25.68 o
   3 -10   8          5.12         -0.61        11.95 o
   4 -10   8          5.42          5.71        12.50 o
  -3  -9   8        145.57        127.75        10.45 o
  -2  -9   8       1230.96       1225.48        37.80 o
  -1  -9   8        830.18        839.24        26.04 o
   0  -9   8        167.87        174.17         9.67 o
   1  -9   8        150.09        139.42         8.96 o
   2  -9   8        777.72        801.95        21.16 o
   3  -9   8        370.78        369.58        13.49 o
   4  -9   8       1057.48       1090.47        34.54 o
   5  -9   8         11.03          7.32        15.16 o
  -4  -8   8        400.01        370.58        12.99 o
  -3  -8   8        149.30        148.30        10.05 o
  -2  -8   8         53.44         67.44         7.75 o
  -1  -8   8       1360.97       1306.69        31.72 o
   0  -8   8       1900.19       1855.88        37.38 o
   1  -8   8       1361.98       1388.42        28.92 o
   2  -8   8        263.53        278.38        15.44 o
   3  -8   8         95.02         93.75         9.78 o
   4  -8   8        394.00        394.60        12.11 o
   5  -8   8        683.60        690.69        18.75 o
   6  -8   8        629.36        698.64        46.78 o
  -5  -7   8         47.52         52.62         9.42 o
  -4  -7   8        323.86        302.75        11.94 o
  -3  -7   8       1227.46       1215.60        33.17 o
  -2  -7   8       1714.02       1712.18        39.90 o
  -1  -7   8        789.37        773.75        18.63 o
   0  -7   8         74.15         70.72         6.90 o
   1  -7   8       1888.51       1866.40        37.42 o
   2  -7   8       2086.38       2104.85        35.66 o
   3  -7   8        767.30        782.62        19.49 o
   4  -7   8        594.58        609.75        19.31 o
   5  -7   8          0.44          1.21         9.90 o
   6  -7   8        320.91        344.83        14.96 o
  -5  -6   8        427.01        426.52        11.59 o
  -4  -6   8        454.13        464.18        15.94 o
  -3  -6   8          0.12          3.52         6.32 o
  -2  -6   8       1799.54       1690.35        29.09 o
  -1  -6   8        955.33       1055.37        19.94 o
   0  -6   8       2398.80       2279.52        38.64 o
   1  -6   8        211.49        218.96         8.72 o
   2  -6   8        178.75        178.27         8.95 o
   3  -6   8        385.72        388.32        13.80 o
   4  -6   8       1099.06       1144.25        24.48 o
   5  -6   8        663.09        714.41        18.83 o
   6  -6   8        506.57        494.74        15.41 o
  -6  -5   8         32.31         35.93        12.65 o
  -5  -5   8        294.17        300.57        12.25 o
  -4  -5   8       1067.21       1127.62        27.42 o
  -3  -5   8       1763.59       1809.00        31.61 o
  -2  -5   8        335.40        348.20         9.33 o
  -1  -5   8          0.04          1.66         5.02 o
   0  -5   8       1241.68       1260.91        22.34 o
   1  -5   8       1225.21       1207.17        21.92 o
   2  -5   8         80.83         78.59         7.04 o
   3  -5   8       1774.48       1797.59        31.58 o
   4  -5   8        438.85        434.46        11.44 o
   5  -5   8         30.38         53.30         7.58 o
   6  -5   8        620.39        630.10        18.02 o
   7  -5   8        343.31        383.10        17.32 o
  -6  -4   8        709.72        727.35        28.97 o
  -5  -4   8        324.48        325.60        13.46 o
  -4  -4   8         12.04         13.15         7.23 o
  -3  -4   8        945.43        924.03        18.52 o
  -2  -4   8       2335.72       2360.86        39.08 o
  -1  -4   8       2849.99       2824.64        42.89 o
   0  -4   8        309.78        299.50         9.68 o
   1  -4   8        922.42        899.34        15.44 o
   2  -4   8       1541.25       1555.66        34.04 o
   3  -4   8        304.43        315.32         9.49 o
   4  -4   8       1113.79       1144.58        21.92 o
   5  -4   8       1151.18       1133.10        29.26 o
   6  -4   8         35.38         37.63         9.98 o
   7  -4   8          3.14          0.89        10.17 o
  -6  -3   8        171.63        174.22        12.75 o
  -5  -3   8       1079.31       1147.83        43.22 o
  -4  -3   8       3243.73       3338.26       100.21 o
  -3  -3   8       1493.20       1512.48        27.94 o
  -2  -3   8         95.79         91.98         6.86 o
  -1  -3   8        765.44        761.30        15.92 o
   0  -3   8       2527.80       2463.79        41.34 o
   1  -3   8       4376.50       4323.90        64.72 o
   2  -3   8       1275.00       1232.72        29.72 o
   3  -3   8        580.95        547.12        15.27 o
   4  -3   8        153.70        147.86         9.59 o
   5  -3   8        954.20        971.07        28.22 o
   6  -3   8        673.18        697.02        18.52 o
   7  -3   8        125.21        128.05        10.98 o
  -7  -2   8        715.50        697.29        24.56 o
  -6  -2   8        287.07        283.47        14.73 o
  -5  -2   8         85.51         83.21         8.29 o
  -4  -2   8         80.35         79.64         7.38 o
  -3  -2   8       4334.67       4151.62        64.01 o
  -2  -2   8       4029.36       3874.38        97.31 o
  -1  -2   8       1937.20       1893.61        34.04 o
   0  -2   8        777.23        763.53        15.25 o
   1  -2   8        347.38        338.21        13.39 o
   2  -2   8       1795.63       1647.96        63.89 o
   3  -2   8       1976.78       1849.36        53.56 o
   4  -2   8       1778.03       1719.51        34.93 o
   5  -2   8        197.57        204.16        11.44 o
   6  -2   8         11.02          7.24        10.27 o
   7  -2   8         24.75         20.25        13.68 o
  -7  -1   8        167.45        177.17        16.29 o
  -6  -1   8        532.65        538.53        23.26 o
  -5  -1   8       2530.46       2648.50        82.85 o
  -4  -1   8          6.27          9.59         6.42 o
  -3  -1   8       1018.40       1029.20        17.43 o
  -2  -1   8        281.77        287.01        11.10 o
  -1  -1   8       1685.03       1620.08        28.12 o
   0  -1   8       3185.69       3097.59        37.50 o
   1  -1   8       2402.49       2391.75        34.18 o
   2  -1   8        474.31        467.46        14.25 o
   3  -1   8          1.30         -2.37         8.40 o
   4  -1   8        275.00        282.87        14.89 o
   5  -1   8       1509.08       1476.59        41.19 o
   6  -1   8        512.92        511.98        15.36 o
   7  -1   8        113.17        113.48         9.70 o
  -7   0   8        124.70        105.42        12.20 o
  -6   0   8         25.82         29.77        10.16 o
  -5   0   8        276.10        299.82        10.03 o
  -4   0   8        924.37        915.32        18.08 o
  -3   0   8       2231.17       2177.54        34.59 o
  -2   0   8       1139.03       1112.46        19.37 o
  -1   0   8         30.13         29.98         7.61 o
   0   0   8         17.42         26.97         5.41 o
   1   0   8       1065.59       1108.91        21.35 o
   2   0   8       2061.53       2062.73        33.43 o
   3   0   8       1444.28       1476.38        26.45 o
   4   0   8        471.04        479.13        10.80 o
   5   0   8          0.14         -3.51         8.06 o
   6   0   8        174.21        165.84         9.67 o
  -7   1   8        211.52        209.15        15.32 o
  -6   1   8       1249.58       1192.04        61.67 o
  -5   1   8        155.75        169.23         8.30 o
  -4   1   8        929.16        947.60        19.93 o
  -3   1   8         86.85         82.56         7.23 o
  -2   1   8        967.99        942.69        25.35 o
  -1   1   8       3010.01       2871.67        45.92 o
   0   1   8       2121.80       2110.48        54.84 o
   1   1   8        671.15        690.03        24.06 o
   2   1   8         55.63         54.27         6.31 o
   3   1   8        289.52        273.17        11.92 o
   4   1   8        995.11       1011.33        22.01 o
   5   1   8       1040.09       1051.49        23.51 o
   6   1   8         97.32         95.31         8.17 o
  -7   2   8        269.88        237.53        19.08 o
  -6   2   8          9.52         12.54         9.98 o
  -5   2   8        114.10        118.17         8.63 o
  -4   2   8       2125.59       2114.48        35.84 o
  -3   2   8       1870.83       1885.57        33.00 o
  -2   2   8       1478.36       1469.63        25.98 o
  -1   2   8         49.24         44.23         6.91 o
   0   2   8        495.37        478.81        11.52 o
   1   2   8       1091.13       1019.36        26.33 o
   2   2   8       1986.40       1900.15        46.39 o
   3   2   8        922.64        906.15        18.92 o
   4   2   8         16.13         12.09         7.56 o
   5   2   8         30.97         33.27         7.43 o
   6   2   8        302.35        311.75        10.87 o
  -7   3   8        143.59        162.80        18.81 o
  -6   3   8       1218.90       1198.96       101.65 o
  -5   3   8        564.35        564.28        16.72 o
  -4   3   8          5.90          7.47         6.60 o
  -3   3   8        480.80        485.93        16.44 o
  -2   3   8       2136.63       2106.24        35.82 o
  -1   3   8       1841.20       1809.74        31.68 o
   0   3   8        740.33        730.16        13.41 o
   1   3   8         13.90          6.76         6.26 o
   2   3   8         87.47         93.04         8.43 o
   3   3   8        514.82        515.21        12.26 o
   4   3   8        525.93        522.15        15.05 o
   5   3   8       1317.92       1282.70        26.18 o
  -6   4   8         59.15         60.87        11.81 o
  -5   4   8        908.36        908.68        45.74 o
  -4   4   8       1406.40       1408.77        38.17 o
  -3   4   8        653.03        672.41        14.86 o
  -2   4   8          2.09         -0.58         7.07 o
  -1   4   8        443.42        441.55        10.93 o
   0   4   8        484.49        460.20        14.26 o
   1   4   8       1621.04       1589.42        28.36 o
   2   4   8        575.40        567.61        13.97 o
   3   4   8        163.64        161.14         8.58 o
   4   4   8          2.13          0.32         8.78 o
   5   4   8        227.29        238.83        13.58 o
  -6   5   8        242.21        254.85        16.15 o
  -5   5   8         44.82         37.89        10.14 o
  -4   5   8        286.17        288.23        10.90 o
  -3   5   8       1373.65       1436.54        29.86 o
  -2   5   8       1171.39       1230.66        24.59 o
  -1   5   8        574.04        583.88        13.07 o
   0   5   8        183.43        189.03         8.88 o
   1   5   8        113.91        115.04         8.26 o
   2   5   8        550.45        547.62        16.77 o
   3   5   8        815.37        798.82        20.79 o
   4   5   8       1058.61        981.56        25.98 o
  -5   6   8        391.94        416.88        15.71 o
  -4   6   8        965.36       1035.31        30.28 o
  -3   6   8         56.58         62.20         8.69 o
  -2   6   8        110.40        110.12         8.09 o
  -1   6   8        849.40        858.21        22.23 o
   0   6   8       1016.73       1025.33        25.85 o
   1   6   8        708.88        713.68        18.32 o
   2   6   8        179.97        181.06         9.45 o
   3   6   8         10.27          7.86         9.02 o
  -5   7   8         88.75         95.06        14.15 o
  -4   7   8        210.81        225.76        15.31 o
  -3   7   8        518.34        553.41        21.04 o
  -2   7   8        144.42        166.05         9.66 o
  -1   7   8        515.26        509.51        15.71 o
   0   7   8          2.49          2.38         7.11 o
   1   7   8        311.48        306.01        10.18 o
   2   7   8        424.96        424.04        11.40 o
  -3   8   8          6.10          1.63        11.75 o
  -2   8   8        548.07        545.42        32.69 o
  -1   8   8         74.74         41.44         8.98 o
   0   8   8        752.28        746.62        21.16 o
   1   8   8        221.75        220.65        12.66 o
  -1 -10   9         12.79         15.88        10.25 o
   0 -10   9        367.44        343.15        11.51 o
   1 -10   9        928.27        969.04        27.37 o
   2 -10   9        348.74        336.33        15.42 o
   3 -10   9        378.52        398.05        17.26 o
  -3  -9   9        631.51        619.58        19.47 o
  -2  -9   9        818.26        808.74        25.99 o
  -1  -9   9        594.34        600.58        18.12 o
   0  -9   9        275.60        304.05        13.54 o
   1  -9   9         12.21         12.69        12.18 o
   2  -9   9        339.82        339.66        12.03 o
   3  -9   9       1054.25       1069.10        28.36 o
   4  -9   9        519.01        535.85        23.41 o
  -4  -8   9       1008.77       1049.75        27.24 o
  -3  -8   9         44.16         44.97         8.50 o
  -2  -8   9          0.72         -0.67         8.06 o
  -1  -8   9        312.41        335.80        14.89 o
   0  -8   9       1449.29       1468.72        35.09 o
   1  -8   9       1325.84       1282.00        31.90 o
   2  -8   9        456.80        468.97        16.76 o
   3  -8   9        163.27        168.26        10.79 o
   4  -8   9         96.83        106.81        15.81 o
   5  -8   9        700.47        714.97        17.42 o
  -4  -7   9        118.72        112.76         9.55 o
  -3  -7   9       1357.06       1374.19        31.11 o
  -2  -7   9       1121.46       1120.76        27.61 o
  -1  -7   9        362.56        375.53        12.00 o
   0  -7   9         90.51         94.07        10.08 o
   1  -7   9        101.45        106.82         8.85 o
   2  -7   9       1633.35       1622.12        34.04 o
   3  -7   9       1569.81       1566.96        36.90 o
   4  -7   9        460.71        468.82        17.27 o
   5  -7   9        111.49        128.74        13.66 o
   6  -7   9         32.05         33.69        11.69 o
  -5  -6   9        765.75        741.03        20.17 o
  -4  -6   9        196.52        189.42        11.58 o
  -3  -6   9          2.40          0.26         7.90 o
  -2  -6   9        278.91        287.90         9.09 o
  -1  -6   9       2721.27       2497.53        42.11 o
   0  -6   9       1291.22       1416.77        26.31 o
   1  -6   9        872.49        876.93        20.20 o
   2  -6   9         22.26         21.76         7.65 o
   3  -6   9        201.08        210.12        11.17 o
   4  -6   9        774.14        809.84        21.42 o
   5  -6   9        703.09        759.16        20.71 o
   6  -6   9        426.80        481.99        14.71 o
  -5  -5   9        114.97        118.04        11.20 o
  -4  -5   9       1075.98       1121.60        34.10 o
  -3  -5   9       2379.57       2374.72        44.22 o
  -2  -5   9        783.79        812.31        17.43 o
  -1  -5   9         21.60         20.33         6.41 o
   0  -5   9        535.22        524.18        11.49 o
   1  -5   9       2936.59       2895.47        42.40 o
   2  -5   9       1069.67       1068.99        19.98 o
   3  -5   9       1128.01       1163.20        23.17 o
   4  -5   9         14.17         17.32         7.80 o
   5  -5   9         50.99         62.65         8.35 o
   6  -5   9        146.41        157.20        10.72 o
  -6  -4   9        894.91        910.06        31.00 o
  -5  -4   9        807.49        822.75        25.71 o
  -4  -4   9          5.38          9.06         8.76 o
  -3  -4   9        279.20        272.82         9.80 o
  -2  -4   9       1154.82       1188.55        21.47 o
  -1  -4   9       2225.60       2238.73        36.94 o
   0  -4   9       1826.19       1858.75        33.96 o
   1  -4   9        391.02        390.30        11.55 o
   2  -4   9         25.42         33.17         9.54 o
   3  -4   9       1644.46       1634.28        29.81 o
   4  -4   9       1079.85       1106.74        24.53 o
   5  -4   9        680.55        676.64        20.80 o
   6  -4   9        117.34        117.29        12.98 o
  -6  -3   9          3.43         -1.25        11.90 o
  -5  -3   9        516.65        563.25        27.08 o
  -4  -3   9       1654.69       1662.32        46.65 o
  -3  -3   9        725.84        737.69        16.76 o
  -2  -3   9        521.14        524.34        11.09 o
  -1  -3   9         94.24        114.69        16.68 o
   0  -3   9        684.02        647.32        16.70 o
   1  -3   9        330.28        319.35         9.32 o
   2  -3   9       6043.14       5614.94       127.44 o
   3  -3   9        339.50        338.67        13.48 o
   4  -3   9         26.10          9.03        10.03 o
   5  -3   9        616.05        576.28        19.28 o
   6  -3   9        459.58        506.89        16.07 o
  -6  -2   9        493.70        470.07        19.75 o
  -5  -2   9         77.97         81.30         7.94 o
  -4  -2   9        450.51        451.63        13.19 o
  -3  -2   9        311.27        328.92        10.04 o
  -2  -2   9       1458.68       1411.44        26.95 o
  -1  -2   9       2152.62       2027.03        36.43 o
   0  -2   9       1350.34       1306.83        35.76 o
   1  -2   9         13.05         13.07         7.39 o
   2  -2   9        265.31        258.76        13.02 o
   3  -2   9       1874.17       1852.08        32.18 o
   4  -2   9       1302.53       1273.05        33.72 o
   5  -2   9        424.42        398.46        21.56 o
   6  -2   9          0.56         -9.93        17.77 o
  -6  -1   9        841.19        829.88        46.51 o
  -5  -1   9       1676.63       1725.69        49.26 o
  -4  -1   9       2038.27       2035.76        43.69 o
  -3  -1   9          5.50         13.56         7.51 o
  -2  -1   9         65.71         67.47        12.01 o
  -1  -1   9        714.58        702.39        34.99 o
   0  -1   9       2345.65       2362.84        37.21 o
   1  -1   9       2586.31       2544.20        41.06 o
   2  -1   9       1316.34       1320.27        26.68 o
   3  -1   9          1.53          6.31        11.27 o
   4  -1   9        850.58        839.31        25.12 o
   5  -1   9        202.92        222.20        12.16 o
   6  -1   9        385.56        382.69        11.15 o
  -6   0   9        375.01        348.16        24.56 o
  -5   0   9          5.83          5.76         6.73 o
  -4   0   9       2068.64       2063.59        39.17 o
  -3   0   9       1532.88       1532.28        25.78 o
  -2   0   9       2587.38       2562.27        41.67 o
  -1   0   9        767.29        752.43        14.57 o
   0   0   9          0.10          6.20         7.57 o
   1   0   9       1019.57       1031.19        20.07 o
   2   0   9       1616.98       1626.64        29.42 o
   3   0   9       1744.39       1794.33        30.61 o
   4   0   9        513.23        523.79        15.58 o
   5   0   9          2.69          3.41         7.40 o
   6   0   9          0.38         -1.49         7.54 o
  -6   1   9        762.06        741.14        50.43 o
  -5   1   9        623.93        651.09        18.61 o
  -4   1   9        301.23        300.73        10.72 o
  -3   1   9         22.91         26.42         6.57 o
  -2   1   9        296.07        277.52         9.01 o
  -1   1   9       2018.98       2080.38        35.45 o
   0   1   9       2224.09       2255.82        35.89 o
   1   1   9       1553.75       1564.98        27.98 o
   2   1   9        103.68        104.30         7.56 o
   3   1   9        381.02        380.86        10.47 o
   4   1   9        882.24        877.69        22.21 o
   5   1   9        264.87        271.63         9.71 o
   6   1   9        460.85        455.24        13.44 o
  -6   2   9         17.32         23.63        10.90 o
  -5   2   9        173.53        182.39         9.67 o
  -4   2   9        570.73        555.86        19.01 o
  -3   2   9       1052.74       1040.64        20.76 o
  -2   2   9        271.60        273.78        10.16 o
  -1   2   9       1390.78       1410.80        29.13 o
   0   2   9        628.49        625.38        15.99 o
   1   2   9       1365.86       1357.36        34.47 o
   2   2   9        950.77        968.75        20.34 o
   3   2   9        724.57        724.31        17.37 o
   4   2   9         65.60         64.27         9.16 o
   5   2   9         36.43         35.41         7.73 o
  -6   3   9        114.84        128.31        13.91 o
  -5   3   9        458.32        465.38        15.26 o
  -4   3   9        126.97        136.71         8.61 o
  -3   3   9         88.41         84.82         7.92 o
  -2   3   9        962.25        945.31        20.49 o
  -1   3   9       1574.24       1537.26        40.96 o
   0   3   9       1200.90       1174.36        30.47 o
   1   3   9        122.64        121.65         7.91 o
   2   3   9        250.60        241.80        10.33 o
   3   3   9        553.21        527.74        16.17 o
   4   3   9        194.32        198.66        10.34 o
   5   3   9        135.78        158.46        10.17 o
  -6   4   9         31.16         39.05        14.29 o
  -5   4   9        716.48        710.64        25.20 o
  -4   4   9        853.25        846.21        21.44 o
  -3   4   9        676.85        700.74        19.71 o
  -2   4   9        405.91        412.36        11.13 o
  -1   4   9         39.83         37.52         7.86 o
   0   4   9       1066.59       1046.86        21.49 o
   1   4   9        791.74        780.13        19.09 o
   2   4   9       1044.66       1002.32        24.87 o
   3   4   9         87.59         89.68         8.75 o
   4   4   9         23.45         18.19         8.50 o
  -5   5   9         74.69         69.51        12.48 o
  -4   5   9         11.06          8.37         9.64 o
  -3   5   9        575.84        570.10        16.54 o
  -2   5   9       1165.47       1224.08        30.00 o
  -1   5   9        677.92        708.99        20.04 o
   0   5   9        221.36        215.07        10.07 o
   1   5   9        132.87        130.37         9.78 o
   2   5   9        436.45        431.08        14.54 o
   3   5   9        222.01        230.68        10.53 o
   4   5   9       1135.05       1069.90        23.84 o
  -5   6   9        661.28        658.61        25.52 o
  -4   6   9        115.00        127.44        10.78 o
  -3   6   9        186.01        199.65         9.84 o
  -2   6   9         13.92         12.25         8.98 o
  -1   6   9        320.78        325.72        10.56 o
   0   6   9        549.69        559.45        16.08 o
   1   6   9        800.78        800.97        22.01 o
   2   6   9        250.08        234.23        11.09 o
   3   6   9         16.88         12.15         9.50 o
  -4   7   9        493.11        492.83        21.99 o
  -3   7   9        339.14        362.26        17.78 o
  -2   7   9        330.60        346.31        12.51 o
  -1   7   9        145.50        153.40         9.86 o
   0   7   9          2.37          0.02         8.34 o
   1   7   9        118.48        119.10         9.46 o
  -1   8   9        506.64        503.69        21.95 o
   0 -10  10        256.17        268.86        15.71 o
   1 -10  10        648.03        668.25        17.31 o
   2 -10  10        890.85        938.96        29.29 o
  -2  -9  10        718.87        725.98        17.98 o
  -1  -9  10        798.35        798.12        23.44 o
   0  -9  10        441.31        442.89        15.15 o
   1  -9  10         86.10        110.18        11.19 o
   2  -9  10        358.57        405.68        15.96 o
   3  -9  10        721.80        743.45        23.89 o
   4  -9  10        204.55        197.23        17.58 o
  -3  -8  10        622.90        661.91        21.00 o
  -2  -8  10         20.47         31.65         9.21 o
  -1  -8  10        181.28        189.37        11.09 o
   0  -8  10        955.33        943.51        29.14 o
   1  -8  10       1015.69       1030.79        24.41 o
   2  -8  10        756.33        798.03        23.34 o
   3  -8  10          3.41          5.84        11.81 o
   4  -8  10         90.52         91.70        15.56 o
  -4  -7  10        540.02        531.76        22.17 o
  -3  -7  10        313.27        290.11        10.11 o
  -2  -7  10       1347.04       1371.57        31.04 o
  -1  -7  10        897.95        910.60        25.75 o
   0  -7  10        158.26        161.71        10.44 o
   1  -7  10        236.75        211.89        14.32 o
   2  -7  10       1264.19       1284.26        30.99 o
   3  -7  10        329.69        307.17        11.33 o
   4  -7  10        998.43       1062.43        27.26 o
   5  -7  10          0.57          6.51        13.91 o
  -4  -6  10        401.90        393.02        21.42 o
  -3  -6  10        140.71        145.01         9.48 o
  -2  -6  10         64.11         80.25         8.32 o
  -1  -6  10       1550.09       1511.51        30.97 o
   0  -6  10       2190.35       2121.05        43.37 o
   1  -6  10       1482.61       1465.52        29.87 o
   2  -6  10        264.83        260.04        11.25 o
   3  -6  10         91.72         92.00         9.31 o
   4  -6  10        500.33        503.62        15.54 o
   5  -6  10        550.13        578.29        18.33 o
  -5  -5  10        122.15        112.84        18.00 o
  -4  -5  10        451.50        444.34        16.44 o
  -3  -5  10       1192.33       1201.34        29.34 o
  -2  -5  10       1340.36       1334.36        27.15 o
  -1  -5  10        793.98        773.42        17.09 o
   0  -5  10         27.43         28.10         8.69 o
   1  -5  10       1811.33       1793.43        48.05 o
   2  -5  10       2268.32       2292.43        39.73 o
   3  -5  10        907.64        909.34        23.36 o
   4  -5  10        413.51        404.55        12.14 o
   5  -5  10          9.31          8.41         8.40 o
   6  -5  10        293.60        310.83        15.84 o
  -5  -4  10        305.63        298.14        12.68 o
  -4  -4  10        263.74        271.93        10.73 o
  -3  -4  10          2.01          4.70         7.61 o
  -2  -4  10       2035.10       1927.91        34.38 o
  -1  -4  10       1101.78       1186.35        22.43 o
   0  -4  10       2071.68       2000.28        37.17 o
   1  -4  10         61.17         58.21         9.31 o
   2  -4  10         48.40         52.09         7.02 o
   3  -4  10        396.43        383.93        13.39 o
   4  -4  10        963.09        951.42        25.20 o
   5  -4  10        539.63        572.93        17.33 o
   6  -4  10        236.12        217.25        16.87 o
  -6  -3  10         65.50         72.64        12.01 o
  -5  -3  10        419.97        440.74        15.04 o
  -4  -3  10       1094.20       1137.04        27.94 o
  -3  -3  10       1479.37       1456.36        30.62 o
  -2  -3  10        214.27        222.08         9.95 o
  -1  -3  10         27.84         24.18         8.24 o
   0  -3  10       1565.08       1525.98        27.55 o
   1  -3  10       1737.13       1639.78        40.58 o
   2  -3  10         75.07         80.90        10.63 o
   3  -3  10        473.03        447.50        28.25 o
   4  -3  10        173.43        174.20        14.29 o
   5  -3  10         36.04         43.77        14.40 o
   6  -3  10        424.21        439.77        14.86 o
  -6  -2  10        643.10        644.67        30.31 o
  -5  -2  10        231.37        232.22        11.06 o
  -4  -2  10          0.23          2.35         9.24 o
  -3  -2  10        868.11        884.75        21.12 o
  -2  -2  10       1823.59       1824.74        32.46 o
  -1  -2  10       2441.62       2355.08        39.79 o
   0  -2  10        101.86         97.03        11.05 o
   1  -2  10        462.29        466.71        15.68 o
   2  -2  10       1325.16       1311.35        29.26 o
   3  -2  10        426.61        414.34        13.21 o
   4  -2  10        596.03        587.29        18.21 o
   5  -2  10        625.93        609.99        22.18 o
   6  -2  10          5.15         -2.34        10.53 o
  -6  -1  10        134.90        144.55        14.56 o
  -5  -1  10        587.75        632.20        18.18 o
  -4  -1  10       2073.53       2105.59        46.58 o
  -3  -1  10        997.12        984.35        26.97 o
  -2  -1  10         61.26         64.62        10.91 o
  -1  -1  10        476.12        464.05        16.52 o
   0  -1  10       1301.77       1298.93        27.16 o
   1  -1  10       3127.51       3137.67        65.93 o
   2  -1  10        606.68        610.70        17.26 o
   3  -1  10        328.31        335.87        15.03 o
   4  -1  10        113.31        117.53        11.07 o
   5  -1  10        613.27        614.62        22.18 o
   6  -1  10        471.62        461.73        14.71 o
  -6   0  10        175.30        167.45        15.42 o
  -5   0  10          4.33          4.18         8.33 o
  -4   0  10         97.98         96.45        14.41 o
  -3   0  10       1991.11       2000.67        47.52 o
  -2   0  10       2600.54       2646.36        58.69 o
  -1   0  10       1099.51       1122.42        21.39 o
   0   0  10        498.57        519.91        12.92 o
   1   0  10        256.84        263.59        10.54 o
   2   0  10       1137.15       1147.08        22.20 o
   3   0  10       1049.12       1054.52        22.79 o
   4   0  10        935.88        959.96        22.20 o
   5   0  10         68.12         65.25         8.39 o
  -6   1  10        381.58        377.89        20.64 o
  -5   1  10       2005.19       2006.75        52.05 o
  -4   1  10          3.15          6.15         6.95 o
  -3   1  10        310.75        311.87        10.69 o
  -2   1  10        236.05        233.23         9.32 o
  -1   1  10       1029.15       1030.01        20.90 o
   0   1  10       1886.69       1923.43        32.72 o
   1   1  10       1193.41       1216.96        22.72 o
   2   1  10        154.22        147.29         8.83 o
   3   1  10         53.36         55.25         8.04 o
   4   1  10        132.32        131.85         9.36 o
   5   1  10        689.56        681.25        19.58 o
  -6   2  10          1.00          0.00        16.07 o
  -5   2  10        281.01        289.04        10.65 o
  -4   2  10        663.25        668.16        17.75 o
  -3   2  10       1493.31       1464.18        34.13 o
  -2   2  10        700.78        687.25        18.18 o
  -1   2  10          4.28          5.98         6.78 o
   0   2  10         28.50         24.78         7.01 o
   1   2  10        719.81        717.12        16.85 o
   2   2  10       1064.58       1074.03        26.05 o
   3   2  10        607.27        611.20        16.55 o
   4   2  10        191.78        193.08         9.51 o
   5   2  10          0.03         -3.38         7.74 o
  -5   3  10         35.44         43.00         9.07 o
  -4   3  10        315.57        318.13        11.32 o
  -3   3  10         61.01         58.86        10.05 o
  -2   3  10        565.08        552.79        16.75 o
  -1   3  10       1348.20       1334.04        27.84 o
   0   3  10        978.08        965.24        23.47 o
   1   3  10        315.57        309.96        10.53 o
   2   3  10         55.49         48.50         7.64 o
   3   3  10        222.72        221.34        10.57 o
   4   3  10        386.26        389.99        11.62 o
  -5   4  10         39.36         36.89        10.56 o
  -4   4  10        881.80        898.67        24.80 o
  -3   4  10        593.15        602.74        17.84 o
  -2   4  10        657.45        643.56        18.69 o
  -1   4  10         50.29         47.51         9.66 o
   0   4  10        385.98        377.16        16.87 o
   1   4  10        385.59        382.36        11.54 o
   2   4  10        657.97        627.80        18.00 o
   3   4  10        301.26        301.98        11.72 o
  -5   5  10        263.09        255.73        19.16 o
  -4   5  10          0.42          5.38         9.41 o
  -3   5  10        183.25        189.56        10.04 o
  -2   5  10        955.69        950.10        24.05 o
  -1   5  10        731.14        720.95        19.51 o
   0   5  10        239.49        252.20        10.56 o
   1   5  10         79.62         64.81         9.76 o
   2   5  10          0.69          2.39         8.42 o
   3   5  10        138.10        138.39        11.09 o
  -4   6  10        569.20        596.11        17.91 o
  -3   6  10        309.39        308.57        12.00 o
  -2   6  10          3.52          3.62         8.93 o
  -1   6  10        276.41        275.05        11.33 o
   0   6  10        189.65        197.26        10.40 o
   1   6  10        582.99        544.73        15.39 o
   2   6  10        136.30        140.64        11.77 o
  -2   7  10        477.17        508.51        16.55 o
  -1   7  10        170.94        185.14        13.15 o
   0   7  10         72.22         66.89        18.29 o
  -1  -9  11        720.08        716.41        18.61 o
   0  -9  11        199.96        196.34        13.18 o
   1  -9  11          8.91          5.98        12.75 o
   2  -9  11         38.39         49.13        13.67 o
   3  -9  11        570.51        579.89        18.29 o
  -2  -8  11         36.56         52.79        13.34 o
  -1  -8  11         70.38         73.17        12.01 o
   0  -8  11        481.15        437.56        20.56 o
   1  -8  11       1230.57       1276.07        36.21 o
   2  -8  11        394.32        377.16        13.18 o
   3  -8  11        321.86        308.71        15.34 o
   4  -8  11         81.37         97.57        12.35 o
  -3  -7  11        717.29        700.84        27.23 o
  -2  -7  11       1147.58       1159.26        26.41 o
  -1  -7  11        668.74        657.73        19.22 o
   0  -7  11        177.94        173.60        11.21 o
   1  -7  11          0.54          6.78         8.52 o
   2  -7  11        377.91        374.50        12.14 o
   3  -7  11       1033.83       1037.44        26.72 o
   4  -7  11        601.00        616.50        18.66 o
  -4  -6  11       1148.19       1258.87        53.63 o
  -3  -6  11         45.73         50.38         9.46 o
  -2  -6  11         11.70         10.42         7.50 o
  -1  -6  11        383.33        397.42        10.76 o
   0  -6  11       1374.28       1409.08        40.86 o
   1  -6  11       1261.81       1250.49        31.68 o
   2  -6  11        203.28        191.96        10.91 o
   3  -6  11         67.28         67.50         8.46 o
   4  -6  11         61.65         63.95         8.61 o
   5  -6  11        562.31        595.63        16.94 o
  -4  -5  11        186.34        185.08        11.24 o
  -3  -5  11       1406.75       1450.23        32.80 o
  -2  -5  11       1197.21       1189.69        28.59 o
  -1  -5  11        196.10        212.91         9.54 o
   0  -5  11          3.29          5.27         7.15 o
   1  -5  11        132.38        142.51         8.33 o
   2  -5  11       1032.28       1014.72        25.91 o
   3  -5  11       1342.03       1337.27        29.39 o
   4  -5  11        290.54        271.08        11.14 o
   5  -5  11         80.32         85.38        11.97 o
  -5  -4  11        766.91        739.53        26.54 o
  -4  -4  11        231.79        231.17        11.18 o
  -3  -4  11         22.39         25.80         7.93 o
  -2  -4  11        367.44        370.84        11.53 o
  -1  -4  11       2514.45       2315.28        43.07 o
   0  -4  11       1462.86       1471.48        30.08 o
   1  -4  11        521.43        502.11        16.16 o
   2  -4  11         12.21          8.36        13.07 o
   3  -4  11        243.88        232.42        14.37 o
   4  -4  11        660.09        650.01        19.65 o
   5  -4  11        599.38        629.51        20.27 o
  -5  -3  11        145.24        134.71        14.32 o
  -4  -3  11        857.18        905.13        32.81 o
  -3  -3  11       2023.25       2039.36        31.76 o
  -2  -3  11        714.65        721.42        19.88 o
  -1  -3  11         10.88         13.62         9.05 o
   0  -3  11        482.87        449.95        15.54 o
   1  -3  11       2615.08       2500.10        51.60 o
   2  -3  11       1095.52       1043.80        22.83 o
   3  -3  11        928.43        908.03        40.27 o
   4  -3  11          5.86          5.26        11.39 o
   5  -3  11        143.20        159.88        12.92 o
  -5  -2  11        664.21        672.23        42.33 o
  -4  -2  11          1.10          8.35        11.78 o
  -3  -2  11        394.38        374.31        14.78 o
  -2  -2  11        983.46        947.00        24.02 o
  -1  -2  11       1573.96       1548.62        31.56 o
   0  -2  11        758.76        750.17        27.59 o
   1  -2  11        233.63        237.05        12.20 o
   2  -2  11         39.46         46.42         9.42 o
   3  -2  11       1094.71       1069.32        31.28 o
   4  -2  11        803.51        844.24        21.41 o
   5  -2  11        452.80        452.18        18.47 o
  -5  -1  11        395.22        403.55        15.78 o
  -4  -1  11       1186.39       1198.90        32.19 o
  -3  -1  11        316.51        321.49        12.67 o
  -2  -1  11        168.77        162.00        13.06 o
  -1  -1  11        226.97        214.22        13.44 o
   0  -1  11        798.67        790.08        21.31 o
   1  -1  11         35.89         35.86        10.41 o
   2  -1  11       2691.15       2820.71        63.24 o
   3  -1  11        170.29        160.80        13.18 o
   4  -1  11         14.88          6.83         9.96 o
   5  -1  11        378.13        370.74        13.63 o
  -5   0  11         42.81         42.81         9.98 o
  -4   0  11        545.96        554.15        19.09 o
  -3   0  11        372.52        377.86        13.12 o
  -2   0  11        854.78        858.21        20.37 o
  -1   0  11        713.86        738.43        17.90 o
   0   0  11        629.71        633.68        15.48 o
   1   0  11         41.00         43.11         7.12 o
   2   0  11        169.62        168.51        12.16 o
   3   0  11        912.59        911.02        22.25 o
   4   0  11        670.13        687.19        18.28 o
   5   0  11        180.69        173.53        10.95 o
  -5   1  11       1139.76       1205.51        31.91 o
  -4   1  11       1281.53       1252.79        28.81 o
  -3   1  11         23.64         28.22         7.14 o
  -2   1  11        115.82        115.89         8.82 o
  -1   1  11        443.11        446.76        11.35 o
   0   1  11       1252.93       1294.53        26.99 o
   1   1  11       1094.54       1127.54        27.29 o
   2   1  11        616.26        610.42        17.18 o
   3   1  11          1.75          0.05         7.40 o
   4   1  11        610.06        614.86        18.20 o
  -5   2  11          6.21          8.97         9.03 o
  -4   2  11       1108.69       1101.73        27.75 o
  -3   2  11        961.25        954.00        23.04 o
  -2   2  11       1310.20       1350.44        32.16 o
  -1   2  11        446.32        448.73        12.08 o
   0   2  11          1.63          2.54         7.14 o
   1   2  11        524.91        529.62        15.66 o
   2   2  11        780.43        803.66        20.24 o
   3   2  11        848.00        869.26        20.38 o
   4   2  11        192.67        190.85        10.51 o
  -5   3  11        301.49        313.56        15.74 o
  -4   3  11        130.03        129.92         9.64 o
  -3   3  11          8.39          7.03         9.03 o
  -2   3  11        144.90        156.21         9.45 o
  -1   3  11       1045.18       1068.25        30.63 o
   0   3  11        852.44        870.93        21.66 o
   1   3  11        497.11        508.34        15.59 o
   2   3  11         38.35         37.55         7.81 o
   3   3  11        154.85        159.99         9.78 o
  -4   4  11        354.10        353.50        12.04 o
  -3   4  11        525.72        535.24        16.55 o
  -2   4  11         17.86         33.28         9.03 o
  -1   4  11        353.12        343.13        11.33 o
   0   4  11        283.87        265.26        10.24 o
   1   4  11        659.80        639.62        17.00 o
   2   4  11        379.46        377.56        11.47 o
   3   4  11        248.83        245.78        15.00 o
  -3   5  11         46.62         44.64        10.86 o
  -2   5  11        381.17        385.81        13.26 o
  -1   5  11        613.13        622.35        18.83 o
   0   5  11        413.67        410.84        14.85 o
   1   5  11         33.41         39.71         9.65 o
  -2   6  11         92.61         96.10        10.40 o
  -1   6  11         21.10         22.24         9.20 o
   0   6  11        350.57        336.69        16.80 o
  -1  -8  12         23.76         30.33        15.68 o
   0  -8  12        329.60        327.53        13.82 o
   1  -8  12        719.95        752.86        18.56 o
   2  -8  12        985.27        994.51        20.94 o
  -2  -7  12        750.50        773.04        22.78 o
  -1  -7  12        725.62        702.27        20.16 o
   0  -7  12        312.70        285.68        13.43 o
   1  -7  12         78.04         89.33        11.08 o
   2  -7  12        436.35        474.07        15.03 o
   3  -7  12        903.72        914.97        20.75 o
  -3  -6  12        416.69        453.63        15.65 o
  -2  -6  12          2.49          8.88        15.16 o
  -1  -6  12        221.55        222.14        10.11 o
   0  -6  12        992.53        977.27        37.57 o
   1  -6  12        980.41        978.80        29.49 o
   2  -6  12        652.49        687.67        20.43 o
   3  -6  12         15.43         20.48         9.32 o
   4  -6  12        238.81        243.16        14.65 o
  -4  -5  12        589.56        607.31        20.90 o
  -3  -5  12        428.79        419.98        17.73 o
  -2  -5  12       1120.94       1108.88        28.08 o
  -1  -5  12        674.09        664.85        18.43 o
   0  -5  12        102.02         98.36         8.94 o
   1  -5  12        226.15        210.12        10.56 o
   2  -5  12       1424.19       1382.67        31.71 o
   3  -5  12        268.81        247.82        10.60 o
   4  -5  12        704.78        694.87        29.43 o
  -4  -4  12        276.23        284.91        11.60 o
  -3  -4  12         67.83         71.39         8.75 o
  -2  -4  12         50.56         60.23         8.67 o
  -1  -4  12       1172.46       1117.88        27.04 o
   0  -4  12       1721.95       1632.17        37.35 o
   1  -4  12       1056.44       1013.08        28.59 o
   2  -4  12        179.11        159.68        14.29 o
   3  -4  12         63.37         66.77        14.51 o
   4  -4  12        441.62        424.86        17.11 o
  -4  -3  12        474.25        491.43        16.87 o
  -3  -3  12        919.24        912.86        23.91 o
  -2  -3  12        671.21        655.10        24.12 o
  -1  -3  12        438.81        427.33        18.00 o
   0  -3  12          4.89          5.35        10.73 o
   1  -3  12       1066.05       1042.83        29.92 o
   2  -3  12       1573.49       1591.81        27.68 o
   3  -3  12        709.73        703.72        21.47 o
   4  -3  12        202.80        189.40        13.74 o
  -4  -2  12         89.61         94.41        12.01 o
  -3  -2  12          6.80         10.98        10.35 o
  -2  -2  12       1640.70       1534.45        36.68 o
  -1  -2  12        904.99        905.15        27.15 o
   0  -2  12       1382.60       1368.41        37.51 o
   1  -2  12          8.33         14.21        12.18 o
   2  -2  12          0.91          6.64        10.03 o
   3  -2  12        293.34        295.10        12.93 o
   4  -2  12        626.91        619.98        20.10 o
  -5  -1  12        394.19        392.68        40.24 o
  -4  -1  12        857.51        866.63        25.20 o
  -3  -1  12        954.61        934.06        32.55 o
  -2  -1  12        111.38        119.77        13.18 o
  -1  -1  12         54.43         49.92        10.35 o
   0  -1  12       1209.66       1175.76        35.12 o
   1  -1  12       1608.07       1627.29        36.67 o
   2  -1  12        112.28        121.05        10.60 o
   3  -1  12         61.83         64.75        13.08 o
   4  -1  12         23.84         29.21        10.86 o
  -5   0  12        132.10        115.63        15.16 o
  -4   0  12          9.71         17.51        11.09 o
  -3   0  12        614.83        615.20        21.05 o
  -2   0  12       1004.34       1047.78        24.44 o
  -1   0  12       1436.60       1485.28        36.59 o
   0   0  12         16.42         21.95         9.42 o
   1   0  12        166.43        156.07        11.83 o
   2   0  12        828.10        838.41        20.79 o
   3   0  12        364.28        374.29        10.57 o
   4   0  12        268.03        283.89        11.96 o
  -4   1  12        896.86        919.46        24.82 o
  -3   1  12        444.65        459.79        14.67 o
  -2   1  12          9.52         12.34         9.07 o
  -1   1  12        272.70        274.27         9.97 o
   0   1  12        400.51        407.16        11.39 o
   1   1  12       1633.33       1678.81        23.12 o
   2   1  12        188.68        185.53         8.81 o
   3   1  12        142.31        146.20         9.25 o
  -4   2  12         43.17         37.83         8.93 o
  -3   2  12        669.67        665.14        17.86 o
  -2   2  12       1103.68       1159.80        28.51 o
  -1   2  12        403.73        424.62        13.55 o
   0   2  12        251.93        260.56         9.59 o
   1   2  12        125.11        129.12         8.48 o
   2   2  12        562.37        576.70        15.92 o
   3   2  12        432.04        442.80        13.74 o
  -4   3  12          1.91          3.75        11.19 o
  -3   3  12         67.15         64.49         8.59 o
  -2   3  12        139.01        134.30         9.54 o
  -1   3  12        451.26        464.78        14.44 o
   0   3  12        852.02        910.21        21.82 o
   1   3  12        487.41        486.30        15.90 o
   2   3  12         56.48         56.80         9.93 o
  -3   4  12        752.25        754.63        23.08 o
  -2   4  12        351.10        361.03        11.99 o
  -1   4  12          0.68         -1.62         8.76 o
   0   4  12         41.55         40.83        10.10 o
   1   4  12        358.15        362.04        17.81 o
  -1  -7  13        891.76        858.60        23.99 o
   0  -7  13        192.10        195.06        11.30 o
   1  -7  13         10.35         15.71        13.42 o
   2  -7  13          4.78         -0.06        10.58 o
  -2  -6  13          7.44         10.67        10.62 o
  -1  -6  13        158.08        152.64         9.91 o
   0  -6  13        456.65        415.70        13.42 o
   1  -6  13       1176.68       1191.83        20.66 o
   2  -6  13        340.73        326.14        12.43 o
   3  -6  13        212.47        196.35        13.55 o
  -3  -5  13        579.49        554.35        17.77 o
  -2  -5  13       1052.23       1016.40        23.46 o
  -1  -5  13        552.17        519.34        15.92 o
   0  -5  13         88.84         91.78         9.82 o
   1  -5  13         28.44         25.11         8.94 o
   2  -5  13        351.98        325.65        11.62 o
   3  -5  13        707.26        676.92        16.90 o
  -3  -4  13         29.29         44.16        11.83 o
  -2  -4  13         49.21         48.30        13.14 o
  -1  -4  13        359.48        346.89        11.09 o
   0  -4  13        982.16        977.42        25.45 o
   1  -4  13        910.88        880.79        24.39 o
   2  -4  13         44.21         46.17        10.53 o
   3  -4  13          1.40          1.89        11.87 o
  -3  -3  13       1054.04       1081.93        30.10 o
  -2  -3  13        955.69        942.14        23.62 o
  -1  -3  13         93.50        105.80        13.14 o
   0  -3  13         25.56         24.53        10.16 o
   1  -3  13        193.38        193.98        15.88 o
   2  -3  13        477.89        482.84        16.16 o
   3  -3  13        805.98        820.18        23.98 o
  -4  -2  13        191.72        186.64        14.42 o
  -3  -2  13         24.84         28.71        11.27 o
  -2  -2  13        290.11        294.87        14.15 o
  -1  -2  13       1639.17       1622.92        37.50 o
   0  -2  13       1172.03       1151.11        36.51 o
   1  -2  13        233.25        235.77        13.12 o
   2  -2  13          3.97          4.08        11.31 o
   3  -2  13        195.81        199.50        13.08 o
  -4  -1  13        497.48        496.97        17.38 o
  -3  -1  13       1172.17       1194.14        28.59 o
  -2  -1  13        452.73        461.01        19.14 o
  -1  -1  13          7.79          2.91        11.05 o
   0  -1  13        252.46        254.88        13.30 o
   1  -1  13       1561.82       1566.51        37.74 o
   2  -1  13        756.50        769.96        18.44 o
   3  -1  13        549.97        551.54        15.40 o
  -3   0  13        344.49        336.24        14.18 o
  -2   0  13        634.68        659.77        19.33 o
  -1   0  13        977.01        993.22        25.04 o
   0   0  13        188.39        188.11        10.28 o
   1   0  13         89.01         99.65        11.27 o
   2   0  13         34.93         37.85         9.53 o
   3   0  13        555.75        561.01        15.56 o
  -3   1  13        100.24        112.66        10.72 o
  -2   1  13         33.39         38.25         7.70 o
  -1   1  13        233.93        230.24        10.38 o
   0   1  13        759.69        766.06        18.82 o
   1   1  13          3.81          5.33         7.69 o
   2   1  13        866.23        861.73        17.86 o
  -3   2  13        286.85        289.46        15.03 o
  -2   2  13        454.63        475.85        14.25 o
  -1   2  13        131.60        144.47         9.81 o
   0   2  13        205.51        208.13        10.33 o
   1   2  13         57.16         60.40         9.76 o
   2   2  13         80.84         88.75        16.42 o
  -2   3  13         90.99         96.09         9.31 o
  -1   3  13        181.13        187.39        12.00 o
   0   3  13        544.63        554.53        15.94 o
  -1  -5  14        498.44        472.23        16.09 o
   0  -5  14        121.00        104.33        11.36 o
   1  -5  14         50.13         69.22        13.30 o
  -2  -4  14          5.66          3.44        15.25 o
  -1  -4  14        201.83        196.00        12.07 o
   0  -4  14        745.27        774.41        19.01 o
   1  -4  14        710.58        697.19        20.48 o
   2  -4  14        441.84        446.86        27.45 o
  -2  -3  14        705.36        713.60        17.66 o
  -1  -3  14        358.74        357.72        15.68 o
   0  -3  14         38.47         43.24        12.27 o
   1  -3  14        145.03        151.81        12.18 o
   2  -3  14       1114.28       1130.41        27.11 o
  -2  -2  14         36.35         47.17        13.34 o
  -1  -2  14        625.65        629.35        18.14 o
   0  -2  14        970.67        988.79        25.98 o
   1  -2  14        500.21        481.35        17.16 o
   2  -2  14         73.82         74.45        11.27 o
  -2  -1  14        232.37        232.85        17.92 o
  -1  -1  14        123.48        127.61        13.94 o
   0  -1  14          3.47          6.29        11.70 o
   1  -1  14        428.70        421.71        15.86 o
   2  -1  14        740.96        758.73        21.20 o
  -2   0  14        986.49        990.82        24.01 o
  -1   0  14        551.05        574.28        14.49 o
   0   0  14        725.53        724.50        18.71 o
   1   0  14          0.58          0.63        14.77 o
  -1   1  14         40.30         41.05         8.47 o
   0   1  14        632.68        634.96        21.20 o
                                                
